# Supplementary material for: Lisa: inferring transcriptional regulators through integrative modeling of public chromatin accessibility and ChIP-seq data
Source: Genome Biol. 2020 Feb 7;21:32. doi: 10.1186/s13059-020-1934-6 (PMC7007693; doi:10.1186/s13059-020-1934-6)
Supplement: Supplementary file 2 — Additional file 2: Table S1. Cistrome profile annotation table including TR ChIP-seq and TF motifs. [file 13059_2020_1934_MOESM2_ESM.xlsx]

## Sheet: human TF CR
Table S1. Cistrome profile annotation table including TR ChIP-seq and TF motifs.
cistromeDB_id	species	factor	cell_line	cell_type	tissue	GSMID
1	Homo sapiens	BTAF1	HeLa	Epithelium	Cervix	GSM448026
2	Homo sapiens	GAPDH	HeLa	Epithelium	Cervix	GSM448027
4	Homo sapiens	EGR1	K562	Erythroblast	Bone Marrow	GSM540707
6	Homo sapiens	TCF4	LS174T	Epithelium	Colon	GSM460127
8	Homo sapiens	TCF4	LS174T	Epithelium	Colon	GSM460125
9	Homo sapiens	TCF4	LS174T	Epithelium	Colon	GSM460124
11	Homo sapiens	TCF4	LS174T	Epithelium	Colon	GSM460122
17	Homo sapiens	TERF1	BJ	Fibroblast	Skin	GSM638201
18	Homo sapiens	TERF2	BJ	Fibroblast	Skin	GSM638202
84	Homo sapiens	AR	22RV1	Epithelium	Prostate	GSM353640
93	Homo sapiens	PHF8	HEK293T	Epithelium	Embryonic Kidney	GSM520382
276	Homo sapiens	SMAD3	BG03	Embryonic Stem Cell	Embryo	GSM539547
278	Homo sapiens	SMAD3	BG03	Embryonic Stem Cell	Embryo	GSM539548
279	Homo sapiens	BRD7	BJ	Fibroblast	Skin	GSM508792
280	Homo sapiens	BRD7	BJ	Fibroblast	Skin	GSM508791
291	Homo sapiens	TP53	BJ	Fibroblast	Skin	GSM508794
292	Homo sapiens	TP53	BJ	Fibroblast	Skin	GSM508793
356	Homo sapiens	CDX2	Caco-2	Epithelium	Colon	GSM575225
357	Homo sapiens	CDX2	Caco-2	Epithelium	Colon	GSM575224
361	Homo sapiens	GATA6	Caco-2	Epithelium	Colon	GSM575227
362	Homo sapiens	GATA6	Caco-2	Epithelium	Colon	GSM575226
371	Homo sapiens	HNF4A	Caco-2	Epithelium	Colon	GSM575229
372	Homo sapiens	HNF4A	Caco-2	Epithelium	Colon	GSM575228
384	Homo sapiens	RUNX1	CMK	Megakaryocyte	Blood	GSM610330
392	Homo sapiens	NOTCH1	CUTLL1	T Lymphocyte	Blood	GSM732904
393	Homo sapiens	NOTCH1	CUTLL1	T Lymphocyte	Blood	GSM732903
394	Homo sapiens	RBPJ	CUTLL1	T Lymphocyte	Blood	GSM732906
395	Homo sapiens	RBPJ	CUTLL1	T Lymphocyte	Blood	GSM732905
396	Homo sapiens	ZNF143	CUTLL1	T Lymphocyte	Blood	GSM732907
397	Homo sapiens	IGF1R	DFB	Melanocyte	Skin	GSM586973
460	Homo sapiens	ESR1	ECC-1	Epithelium	Endometrium	GSM589243
461	Homo sapiens	ESR1	ECC-1	Epithelium	Endometrium	GSM589242
534	Homo sapiens	ETV1	GIST48	Mesenchymal Stem Cell	Stomach	GSM558678
542	Homo sapiens	E2F4	GM06990	B Lymphocyte	Blood	GSM537063
559	Homo sapiens	VDR	GM10855	Lymphocyte	Blood	GSM558633
560	Homo sapiens	VDR	GM10855	Lymphocyte	Blood	GSM558632
561	Homo sapiens	VDR	GM10855	Lymphocyte	Blood	GSM558631
562	Homo sapiens	VDR	GM10855	Lymphocyte	Blood	GSM558630
564	Homo sapiens	VDR	GM10861	Lymphocyte	Blood	GSM558637
565	Homo sapiens	VDR	GM10861	Lymphocyte	Blood	GSM558636
566	Homo sapiens	VDR	GM10861	Lymphocyte	Blood	GSM558635
567	Homo sapiens	VDR	GM10861	Lymphocyte	Blood	GSM558634
621	Homo sapiens	FOS	GM12878	B Lymphocyte	Blood	GSM754332
660	Homo sapiens	JUND	GM12878	B Lymphocyte	Blood	GSM754331
661	Homo sapiens	MAX	GM12878	B Lymphocyte	Blood	GSM754333
666	Homo sapiens	MYC	GM12878	B Lymphocyte	Blood	GSM754334
669	Homo sapiens	NR2C2	GM12878	B Lymphocyte	Blood	GSM608158
670	Homo sapiens	NR2C2	GM12878	B Lymphocyte	Blood	GSM608157
691	Homo sapiens	POLR3A	GM12878	B Lymphocyte	Blood	GSM487429
731	Homo sapiens	ZNF274	GM12878	B Lymphocyte	Blood	GSM607488
732	Homo sapiens	ZNF274	GM12878	B Lymphocyte	Blood	GSM607487
832	Homo sapiens	CTCF	H1	Embryonic Stem Cell	Embryo	GSM518375
955	Homo sapiens	NANOG	H1	Embryonic Stem Cell	Embryo	GSM518374
966	Homo sapiens	PRDM14	H1	Embryonic Stem Cell	Embryo	GSM563088
1006	Homo sapiens	EOMES	H9	Embryonic Stem Cell	Embryo	GSM640691
1009	Homo sapiens	EZH2	H9	Embryonic Stem Cell	Embryo	GSM327665
1010	Homo sapiens	FOXH1	H9	Embryonic Stem Cell	Embryo	GSM727589
1011	Homo sapiens	FOXH1	H9	Embryonic Stem Cell	Embryo	GSM727564
1012	Homo sapiens	FOXP1	H9	Embryonic Stem Cell	Embryo	GSM768311
1013	Homo sapiens	FOXP1	H9	Embryonic Stem Cell	Embryo	GSM768310
1078	Homo sapiens	RNF2	None	Embryonic Stem Cell	None	GSM327669
1079	Homo sapiens	RNF2	H9	Embryonic Stem Cell	Embryo	GSM327666
1080	Homo sapiens	SMAD2/3	H9	Embryonic Stem Cell	Embryo	GSM727584
1081	Homo sapiens	SMAD2/3	H9	Embryonic Stem Cell	Embryo	GSM727583
1082	Homo sapiens	SMAD2/3	H9	Embryonic Stem Cell	Embryo	GSM727558
1083	Homo sapiens	SMAD2/3	H9	Embryonic Stem Cell	Embryo	GSM727557
1084	Homo sapiens	SMAD3	H9	Embryonic Stem Cell	Embryo	GSM727585
1085	Homo sapiens	SMAD3	H9	Embryonic Stem Cell	Embryo	GSM727559
1086	Homo sapiens	SMAD4	H9	Embryonic Stem Cell	Embryo	GSM727586
1087	Homo sapiens	SMAD4	H9	Embryonic Stem Cell	Embryo	GSM727561
1140	Homo sapiens	AFF4	HCT-116	None	Colon	GSM749823
1141	Homo sapiens	AFF4	HCT-116	None	Colon	GSM749819
1143	Homo sapiens	ELL2	HCT-116	None	Colon	GSM749822
1144	Homo sapiens	ELL2	HCT-116	None	Colon	GSM749818
1168	Homo sapiens	POLR3G	HEK293T	Epithelium	Embryonic Kidney	GSM509047
1172	Homo sapiens	ELK4	HEK293	Epithelium	Embryonic Kidney	GSM700361
1173	Homo sapiens	ELK4	HEK293	Epithelium	Embryonic Kidney	GSM700360
1174	Homo sapiens	TRIM28	HEK293	Epithelium	Embryonic Kidney	GSM700357
1175	Homo sapiens	TRIM28	HEK293	Epithelium	Embryonic Kidney	GSM700356
1176	Homo sapiens	TRIM28	HEK293	Epithelium	Embryonic Kidney	GSM700355
1177	Homo sapiens	TRIM28	HEK293	Epithelium	Embryonic Kidney	GSM700354
1178	Homo sapiens	TRIM28	HEK293	Epithelium	Embryonic Kidney	GSM700353
1194	Homo sapiens	TRIM28	HEK293	Epithelium	Embryonic Kidney	GSM700359
1195	Homo sapiens	TRIM28	HEK293	Epithelium	Embryonic Kidney	GSM700358
1196	Homo sapiens	BDP1	HeLa	Epithelium	Cervix	GSM501711
1197	Homo sapiens	BRF1	HeLa	Epithelium	Cervix	GSM509049
1198	Homo sapiens	BRF2	HeLa	Epithelium	Cervix	GSM509050
1203	Homo sapiens	CTCF	HeLa	Epithelium	Cervix	GSM325897
1208	Homo sapiens	DDX5	HeLa	Epithelium	Cervix	GSM593999
1212	Homo sapiens	E2F1	HeLa	Epithelium	Cervix	GSM558469
1213	Homo sapiens	ELK1	HeLa-S3	Epithelium	Cervix	GSM608163
1214	Homo sapiens	ELK4	HeLa-S3	Epithelium	Cervix	GSM608162
1215	Homo sapiens	ELK4	HeLa-S3	Epithelium	Cervix	GSM608161
1218	Homo sapiens	GATAD1	HeLa	Epithelium	Cervix	GSM566161
1219	Homo sapiens	GATAD1	HeLa	Epithelium	Cervix	GSM566155
1220	Homo sapiens	LRWD1	HeLa	Epithelium	Cervix	GSM566167
1221	Homo sapiens	GLYR1	HeLa	Epithelium	Cervix	GSM566166
1222	Homo sapiens	TRRAP	HeLa	Epithelium	Cervix	GSM566164
1223	Homo sapiens	C17orf49	HeLa	Epithelium	Cervix	GSM566163
1224	Homo sapiens	CCDC101	HeLa	Epithelium	Cervix	GSM566162
1225	Homo sapiens	GLYR1	HeLa	Epithelium	Cervix	GSM566160
1226	Homo sapiens	TRRAP	HeLa	Epithelium	Cervix	GSM566158
1227	Homo sapiens	C17orf49	HeLa	Epithelium	Cervix	GSM566157
1228	Homo sapiens	CCDC101	HeLa	Epithelium	Cervix	GSM566156
1229	Homo sapiens	GTF3C1	HeLa	Epithelium	Cervix	GSM509056
1230	Homo sapiens	GTF3C1	HeLa	Epithelium	Cervix	GSM501712
1298	Homo sapiens	NR2C2	HeLa-S3	Epithelium	Cervix	GSM608160
1299	Homo sapiens	NR2C2	HeLa-S3	Epithelium	Cervix	GSM608159
1300	Homo sapiens	NR3C1	HeLa	Epithelium	Cervix	GSM604663
1301	Homo sapiens	NR3C1	HeLa	Epithelium	Cervix	GSM604662
1302	Homo sapiens	NR3C1	HeLa	Epithelium	Cervix	GSM604653
1303	Homo sapiens	NR3C1	HeLa	Epithelium	Cervix	GSM604652
1304	Homo sapiens	NR3C1	HeLa	Epithelium	Cervix	GSM604651
1305	Homo sapiens	NR3C1	HeLa	Epithelium	Cervix	GSM604650
1306	Homo sapiens	NR3C1	HeLa	Epithelium	Cervix	GSM604649
1307	Homo sapiens	NR3C1	HeLa	Epithelium	Cervix	GSM604648
1308	Homo sapiens	PHF8	HeLa	Epithelium	Cervix	GSM566165
1309	Homo sapiens	PHF8	HeLa	Epithelium	Cervix	GSM566159
1312	Homo sapiens	PHF8	HeLa	Epithelium	Cervix	GSM558470
1313	Homo sapiens	PHF8	HeLa	Epithelium	Cervix	GSM531964
1314	Homo sapiens	PHF8	HeLa	Epithelium	Cervix	GSM520381
1329	Homo sapiens	POLR3A	HeLa	Epithelium	Cervix	GSM501710
1330	Homo sapiens	POLR3G	HeLa	Epithelium	Cervix	GSM509053
1331	Homo sapiens	POLR3G	HeLa	Epithelium	Cervix	GSM509052
1332	Homo sapiens	POU2F1	HeLa	Epithelium	Cervix	GSM357351
1333	Homo sapiens	RELA	HeLa	Epithelium	Cervix	GSM604661
1334	Homo sapiens	RELA	HeLa	Epithelium	Cervix	GSM604660
1335	Homo sapiens	RELA	HeLa	Epithelium	Cervix	GSM604659
1336	Homo sapiens	RELA	HeLa	Epithelium	Cervix	GSM604658
1337	Homo sapiens	RELA	HeLa	Epithelium	Cervix	GSM604657
1338	Homo sapiens	RELA	HeLa	Epithelium	Cervix	GSM604656
1339	Homo sapiens	RELA	HeLa	Epithelium	Cervix	GSM604655
1340	Homo sapiens	RELA	HeLa	Epithelium	Cervix	GSM604654
1344	Homo sapiens	SMARCA4	HeLa	Epithelium	Cervix	GSM601399
1345	Homo sapiens	SMARCB1	HeLa	Epithelium	Cervix	GSM601398
1346	Homo sapiens	SMARCC1	HeLa	Epithelium	Cervix	GSM601400
1347	Homo sapiens	SMARCC2	HeLa	Epithelium	Cervix	GSM601401
1348	Homo sapiens	SMC4	HeLa	Epithelium	Cervix	GSM558473
1349	Homo sapiens	STAT1	HeLa-S3	Epithelium	Cervix	GSM385515
1350	Homo sapiens	STAT1	HeLa-S3	Epithelium	Cervix	GSM385514
1351	Homo sapiens	STAT1	HeLa-S3	Epithelium	Cervix	GSM385513
1352	Homo sapiens	STAT1	HeLa-S3	Epithelium	Cervix	GSM385512
1354	Homo sapiens	STAT1	HeLa-S3	Epithelium	Cervix	GSM385510
1356	Homo sapiens	STAT1	HeLa-S3	Epithelium	Cervix	GSM385508
1357	Homo sapiens	STAT1	HeLa-S3	Epithelium	Cervix	GSM385507
1358	Homo sapiens	STAT1	HeLa-S3	Epithelium	Cervix	GSM385506
1359	Homo sapiens	STAT1	HeLa-S3	Epithelium	Cervix	GSM385505
1360	Homo sapiens	STAT1	HeLa-S3	Epithelium	Cervix	GSM385504
1361	Homo sapiens	STAT1	HeLa-S3	Epithelium	Cervix	GSM385503
1362	Homo sapiens	STAT1	HeLa-S3	Epithelium	Cervix	GSM320736
1367	Homo sapiens	ZNF274	HeLa	Epithelium	Cervix	GSM607486
1368	Homo sapiens	ZNF274	HeLa	Epithelium	Cervix	GSM607485
1374	Homo sapiens	CEBPA	HepG2	Epithelium	Liver	GSM614634
1375	Homo sapiens	CEBPA	HepG2	Epithelium	Liver	GSM614633
1380	Homo sapiens	CTCF	HepG2	Epithelium	Liver	GSM614637
1381	Homo sapiens	CTCF	HepG2	Epithelium	Liver	GSM614636
1382	Homo sapiens	CTCF	HepG2	Epithelium	Liver	GSM614631
1383	Homo sapiens	CTCF	HepG2	Epithelium	Liver	GSM614630
1447	Homo sapiens	HNF4A	HepG2	Epithelium	Liver	GSM614632
1448	Homo sapiens	HNF4A	HepG2	Epithelium	Liver	GSM469864
1449	Homo sapiens	HNF4A	HepG2	Epithelium	Liver	GSM469863
1452	Homo sapiens	HNF4G	HepG2	Epithelium	Liver	GSM469865
1463	Homo sapiens	NR2C2	HepG2	Epithelium	Liver	GSM608156
1464	Homo sapiens	NR2C2	HepG2	Epithelium	Liver	GSM608155
1470	Homo sapiens	RAD21	HepG2	Epithelium	Liver	GSM614629
1471	Homo sapiens	RAD21	HepG2	Epithelium	Liver	GSM614628
1492	Homo sapiens	STAG1	HepG2	Epithelium	Liver	GSM614627
1493	Homo sapiens	STAG1	HepG2	Epithelium	Liver	GSM614626
1507	Homo sapiens	ZNF274	HepG2	Epithelium	Liver	GSM607484
1508	Homo sapiens	ZNF274	HepG2	Epithelium	Liver	GSM607483
1628	Homo sapiens	PHF8	Hs68	Fibroblast	Foreskin	GSM520384
1629	Homo sapiens	PHF8	Hs68	Fibroblast	Foreskin	GSM520383
1740	Homo sapiens	FOS	None	Endothelial Cell	Umbilical Vein	GSM730704
1741	Homo sapiens	FOS	None	Endothelial Cell	Umbilical Vein	GSM730703
1742	Homo sapiens	GATA2	None	Endothelial Cell	Umbilical Vein	GSM730702
1743	Homo sapiens	GATA2	None	Endothelial Cell	Umbilical Vein	GSM730701
1792	Homo sapiens	RBPJ	IB4	Lymphocyte	Blood	GSM729854
1793	Homo sapiens	RBPJ	IB4	Lymphocyte	Blood	GSM729853
1794	Homo sapiens	SND1	IB4	Lymphocyte	Blood	GSM729852
1795	Homo sapiens	SND1	IB4	Lymphocyte	Blood	GSM729851
1796	Homo sapiens	BDP1	IMR90	Fibroblast	Lung	GSM454596
1797	Homo sapiens	BRF1	IMR90	Fibroblast	Lung	GSM454597
1869	Homo sapiens	POLR3D	IMR90	Fibroblast	Lung	GSM454595
1870	Homo sapiens	RB1	IMR90	Fibroblast	Lung	GSM497493
1871	Homo sapiens	RB1	IMR90	Fibroblast	Lung	GSM497491
1872	Homo sapiens	RB1	IMR90	Fibroblast	Lung	GSM497490
1873	Homo sapiens	RB1	IMR90	Fibroblast	Lung	GSM497489
1874	Homo sapiens	RBL2	IMR90	Fibroblast	Lung	GSM497499
1875	Homo sapiens	RBL2	IMR90	Fibroblast	Lung	GSM497498
1876	Homo sapiens	RBL2	IMR90	Fibroblast	Lung	GSM497497
1877	Homo sapiens	RBL2	IMR90	Fibroblast	Lung	GSM497496
1878	Homo sapiens	RBL2	IMR90	Fibroblast	Lung	GSM497495
1879	Homo sapiens	RBL2	IMR90	Fibroblast	Lung	GSM497494
1880	Homo sapiens	RBL2	IMR90	Fibroblast	Lung	GSM497492
1881	Homo sapiens	SNAPC2	IMR90	Fibroblast	Lung	GSM454599
1932	Homo sapiens	ESR1	Ishikawa	Epithelium	Uterus	GSM589241
1933	Homo sapiens	ESR1	Ishikawa	Epithelium	Uterus	GSM589240
1935	Homo sapiens	CREBBP	Jurkat E6-1	T Lymphocyte	Blood	GSM449527
1936	Homo sapiens	CTCF	Jurkat	T Lymphocyte	Blood	GSM325899
1938	Homo sapiens	ETS1	Jurkat E6-1	T Lymphocyte	Blood	GSM449525
1952	Homo sapiens	POLR3G	Jurkat E6-1	T Lymphocyte	Blood	GSM509057
1955	Homo sapiens	RUNX1	Jurkat E6-1	T Lymphocyte	Blood	GSM449526
1956	Homo sapiens	TAL1	Jurkat	T Lymphocyte	Blood	GSM614005
1957	Homo sapiens	TAL1	Jurkat	T Lymphocyte	Blood	GSM614003
1958	Homo sapiens	BCL6	JURL_MK1	Haematopoietic Progenitor Cell	Bone Marrow	GSM640427
1978	Homo sapiens	E2F6	K562	Erythroblast	Bone Marrow	GSM701863
1982	Homo sapiens	EGR1	K562	Erythroblast	Bone Marrow	GSM540722
1990	Homo sapiens	FOS	K562	Erythroblast	Bone Marrow	GSM610337
1991	Homo sapiens	FOS	K562	Erythroblast	Bone Marrow	GSM610336
1992	Homo sapiens	FOS	K562	Erythroblast	Bone Marrow	GSM487426
2000	Homo sapiens	GATA1	K562	Erythroblast	Bone Marrow	GSM610335
2001	Homo sapiens	GATA1	K562	Erythroblast	Bone Marrow	GSM467647
2002	Homo sapiens	GATA2	K562	Erythroblast	Bone Marrow	GSM467648
2078	Homo sapiens	JUN	K562	Erythroblast	Bone Marrow	GSM487425
2084	Homo sapiens	L3MBTL2	K562	Erythroblast	Bone Marrow	GSM701861
2085	Homo sapiens	L3MBTL2	K562	Erythroblast	Bone Marrow	GSM701860
2090	Homo sapiens	MYC	K562	Erythroblast	Bone Marrow	GSM487427
2094	Homo sapiens	NFYA	K562	Erythroblast	Bone Marrow	GSM648587
2095	Homo sapiens	NFYB	K562	Erythroblast	Bone Marrow	GSM648588
2096	Homo sapiens	NR2C2	K562	Erythroblast	Bone Marrow	GSM608154
2097	Homo sapiens	NR2C2	K562	Erythroblast	Bone Marrow	GSM608153
2109	Homo sapiens	POLR3A	K562	Erythroblast	Bone Marrow	GSM487428
2110	Homo sapiens	PRAME	K562	Erythroblast	Bone Marrow	GSM648586
2121	Homo sapiens	RUNX1	K562	Erythroblast	Bone Marrow	GSM610334
2122	Homo sapiens	RUNX1	K562	Erythroblast	Bone Marrow	GSM610332
2123	Homo sapiens	SETDB1	K562	Erythroblast	Bone Marrow	GSM607490
2124	Homo sapiens	SETDB1	K562	Erythroblast	Bone Marrow	GSM607489
2145	Homo sapiens	TRIM28	K562	Erythroblast	Bone Marrow	GSM607492
2146	Homo sapiens	TRIM28	K562	Erythroblast	Bone Marrow	GSM607491
2157	Homo sapiens	ZNF263	K562	Erythroblast	Bone Marrow	GSM476651
2158	Homo sapiens	ZNF263	K562	Erythroblast	Bone Marrow	GSM476650
2159	Homo sapiens	ZNF274	K562	Erythroblast	Bone Marrow	GSM607482
2160	Homo sapiens	ZNF274	K562	Erythroblast	Bone Marrow	GSM607481
2169	Homo sapiens	SOX2	LN229	Glioblastoma cell	Brain	GSM586971
2171	Homo sapiens	AR	LNCaP	Epithelium	Prostate	GSM759660
2172	Homo sapiens	AR	LNCaP	Epithelium	Prostate	GSM759659
2173	Homo sapiens	AR	LNCaP	Epithelium	Prostate	GSM759658
2174	Homo sapiens	AR	LNCaP	Epithelium	Prostate	GSM759657
2176	Homo sapiens	AR	LNCaP	Epithelium	Prostate	GSM696839
2181	Homo sapiens	AR	LNCaP	Epithelium	Prostate	GSM353644
2182	Homo sapiens	AR	LNCaP	Epithelium	Prostate	GSM353642
2183	Homo sapiens	AR	LNCaP	Epithelium	Prostate	GSM353641
2188	Homo sapiens	ERG	LNCaP	Epithelium	Prostate	GSM353648
2189	Homo sapiens	FOXA1	LNCaP	Epithelium	Prostate	GSM759664
2190	Homo sapiens	FOXA1	LNCaP	Epithelium	Prostate	GSM759663
2191	Homo sapiens	FOXA1	LNCaP	Epithelium	Prostate	GSM759662
2192	Homo sapiens	FOXA1	LNCaP	Epithelium	Prostate	GSM759661
2195	Homo sapiens	FOXA1	LNCaP	Epithelium	Prostate	GSM353633
2240	Homo sapiens	MED12	LNCaP	Epithelium	Prostate	GSM686946
2241	Homo sapiens	MED12	LNCaP	Epithelium	Prostate	GSM686945
2242	Homo sapiens	NR3C1	LNCaP	Epithelium	Prostate	GSM759670
2243	Homo sapiens	NR3C1	LNCaP	Epithelium	Prostate	GSM759669
2254	Homo sapiens	CTCF	MCF-7	Epithelium	Breast	GSM614615
2255	Homo sapiens	CTCF	MCF-7	Epithelium	Breast	GSM614614
2278	Homo sapiens	E2F1	MCF-7	Epithelium	Breast	GSM699989
2279	Homo sapiens	E2F1	MCF-7	Epithelium	Breast	GSM699988
2280	Homo sapiens	E2F1	MCF-7	Epithelium	Breast	GSM699987
2281	Homo sapiens	E2F1	MCF-7	Epithelium	Breast	GSM699986
2282	Homo sapiens	E2F1	MCF-7	Epithelium	Breast	GSM699985
2283	Homo sapiens	E2F1	MCF-7	Epithelium	Breast	GSM699984
2287	Homo sapiens	ESR1	MCF-7	Epithelium	Breast	GSM640422
2294	Homo sapiens	ESR1	MCF-7	Epithelium	Breast	GSM614611
2295	Homo sapiens	ESR1	MCF-7	Epithelium	Breast	GSM614610
2296	Homo sapiens	ESR1	MCF-7	Epithelium	Breast	GSM594603
2297	Homo sapiens	ESR1	MCF-7	Epithelium	Breast	GSM594602
2298	Homo sapiens	ESR1	MCF-7	Epithelium	Breast	GSM589237
2299	Homo sapiens	ESR1	MCF-7	Epithelium	Breast	GSM589236
2301	Homo sapiens	ESR1	MCF-7	Epithelium	Breast	GSM470419
2302	Homo sapiens	ESR1	MCF-7	Epithelium	Breast	GSM470418
2303	Homo sapiens	ESR1	MCF-7	Epithelium	Breast	GSM365928
2304	Homo sapiens	ESR1	MCF-7	Epithelium	Breast	GSM365927
2305	Homo sapiens	ESR1	MCF-7	Epithelium	Breast	GSM365926
2317	Homo sapiens	FOS	MCF-7	Epithelium	Breast	GSM659790
2318	Homo sapiens	FOS	MCF-7	Epithelium	Breast	GSM659789
2319	Homo sapiens	FOXA1	MCF-7	Epithelium	Breast	GSM659788
2320	Homo sapiens	FOXA1	MCF-7	Epithelium	Breast	GSM659787
2321	Homo sapiens	FOXA1	MCF-7	Epithelium	Breast	GSM588930
2322	Homo sapiens	FOXA1	MCF-7	Epithelium	Breast	GSM588929
2324	Homo sapiens	GATA3	MCF-7	Epithelium	Breast	GSM720423
2325	Homo sapiens	GATA3	MCF-7	Epithelium	Breast	GSM720422
2362	Homo sapiens	ESR1	MCF-7	Epithelium	Breast	GSM365925
2366	Homo sapiens	JUN	MCF-7	Epithelium	Breast	GSM659792
2367	Homo sapiens	JUN	MCF-7	Epithelium	Breast	GSM659791
2387	Homo sapiens	RAD21	MCF-7	Epithelium	Breast	GSM614622
2388	Homo sapiens	RAD21	MCF-7	Epithelium	Breast	GSM614620
2389	Homo sapiens	RAD21	MCF-7	Epithelium	Breast	GSM614619
2390	Homo sapiens	RAD21	MCF-7	Epithelium	Breast	GSM614618
2391	Homo sapiens	RAD21	MCF-7	Epithelium	Breast	GSM614613
2392	Homo sapiens	RAD21	MCF-7	Epithelium	Breast	GSM614612
2393	Homo sapiens	STAG1	MCF-7	Epithelium	Breast	GSM614623
2394	Homo sapiens	STAG1	MCF-7	Epithelium	Breast	GSM614621
2395	Homo sapiens	STAG1	MCF-7	Epithelium	Breast	GSM614617
2396	Homo sapiens	STAG1	MCF-7	Epithelium	Breast	GSM614616
2397	Homo sapiens	STAG1	MCF-7	Epithelium	Breast	GSM614609
2398	Homo sapiens	STAG1	MCF-7	Epithelium	Breast	GSM614608
2400	Homo sapiens	TDRD3	MCF-7	Epithelium	Breast	GSM560884
2401	Homo sapiens	TFAP2A	MCF-7	Epithelium	Breast	GSM588928
2402	Homo sapiens	TFAP2A	MCF-7	Epithelium	Breast	GSM588927
2403	Homo sapiens	TFAP2C	MCF-7	Epithelium	Breast	GSM530915
2404	Homo sapiens	TRIM24	MCF-7	Epithelium	Breast	GSM594605
2405	Homo sapiens	TRIM24	MCF-7	Epithelium	Breast	GSM594604
2447	Homo sapiens	PML	MR4	Promyelocytic cell	Bone Marrow	GSM468206
2448	Homo sapiens	PML	MR4	Promyelocytic cell	Bone Marrow	GSM468205
2459	Homo sapiens	PML	NB4	Promyelocytic cell	Blood	GSM468198
2460	Homo sapiens	PML	NB4	Promyelocytic cell	Blood	GSM468180
2464	Homo sapiens	RARA	NB4	Promyelocytic cell	Blood	GSM468200
2465	Homo sapiens	RARA	NB4	Promyelocytic cell	Blood	GSM468182
2466	Homo sapiens	RXRG	NB4	Promyelocytic cell	Blood	GSM468199
2467	Homo sapiens	RXRG	NB4	Promyelocytic cell	Blood	GSM468181
2638	Homo sapiens	EBNA1BP2	Raji	B Lymphocyte	Blood	GSM761687
2650	Homo sapiens	PAX3	RD	None	Muscle	GSM471811
2651	Homo sapiens	PAX3	RD	None	Muscle	GSM471807
2654	Homo sapiens	PAX3	Rh4	None	Muscle	GSM471813
2655	Homo sapiens	PAX3	Rh4	None	Muscle	GSM471810
2659	Homo sapiens	ERG	RWPE1	Epithelium	Prostate	GSM353650
2660	Homo sapiens	ERG	RWPE1	Epithelium	Prostate	GSM353649
2684	Homo sapiens	PHF8	SH-SY5Y	None	Bone Marrow	GSM518559
2685	Homo sapiens	ZNF711	SH-SY5Y	None	Bone Marrow	GSM518560
2725	Homo sapiens	ESR1	T47D	Epithelium	Mammary Gland	GSM589239
2726	Homo sapiens	ESR1	T47D	Epithelium	Mammary Gland	GSM589238
2735	Homo sapiens	FOXA1	T47D	Epithelium	Mammary Gland	GSM659796
2736	Homo sapiens	FOXA1	T47D	Epithelium	Mammary Gland	GSM659795
2748	Homo sapiens	CREBBP	T98G	None	Brain	GSM525269
2749	Homo sapiens	CREBBP	T98G	None	Brain	GSM525268
2750	Homo sapiens	CREBBP	T98G	None	Brain	GSM525265
2754	Homo sapiens	POLR3G	None	Fibroblast	Foreskin	GSM509048
2774	Homo sapiens	VDR	THP-1	Monocyte	Blood	GSM678269
2775	Homo sapiens	VDR	THP-1	Monocyte	Blood	GSM678268
2778	Homo sapiens	ESR1	U2OS	None	Bone	GSM542548
2779	Homo sapiens	ESR1	U2OS	None	Bone	GSM542547
2780	Homo sapiens	TRIM28	U2OS	None	Bone	GSM700369
2781	Homo sapiens	TRIM28	U2OS	None	Bone	GSM700368
2791	Homo sapiens	TP53	U2OS	None	Bone	GSM545812
2792	Homo sapiens	TP53	U2OS	None	Bone	GSM545811
2793	Homo sapiens	TP53	U2OS	None	Bone	GSM545810
2794	Homo sapiens	TP53	U2OS	None	Bone	GSM545809
2795	Homo sapiens	TP53	U2OS	None	Bone	GSM545808
2796	Homo sapiens	TP53	U2OS	None	Bone	GSM545807
2797	Homo sapiens	TRIM28	U2OS	None	Bone	GSM700366
2809	Homo sapiens	PML	UPR9	Promyelocytic cell	Bone Marrow	GSM468210
2810	Homo sapiens	PML	UPR9	Promyelocytic cell	Bone Marrow	GSM468209
2811	Homo sapiens	RARA	UPR9	Promyelocytic cell	Bone Marrow	GSM468212
2812	Homo sapiens	RARA	UPR9	Promyelocytic cell	Bone Marrow	GSM468211
2813	Homo sapiens	RXRG	UPR9	Promyelocytic cell	Bone Marrow	GSM468214
2814	Homo sapiens	RXRG	UPR9	Promyelocytic cell	Bone Marrow	GSM468213
2894	Homo sapiens	SMC1A	None	Embryonic Fibroblast	None	GSM560356
2895	Homo sapiens	SMC1A	None	Embryonic Fibroblast	None	GSM560355
2896	Homo sapiens	SMC1A	V6.5	Embryonic Stem Cell	None	GSM560342
2897	Homo sapiens	SMC1A	V6.5	Embryonic Stem Cell	None	GSM560341
2898	Homo sapiens	SMC3	V6.5	Embryonic Stem Cell	None	GSM560344
2899	Homo sapiens	SMC3	V6.5	Embryonic Stem Cell	None	GSM560343
2910	Homo sapiens	AR	VCaP	Epithelium	Prostate	GSM696842
2911	Homo sapiens	AR	VCaP	Epithelium	Prostate	GSM696841
2912	Homo sapiens	AR	VCaP	Epithelium	Prostate	GSM353646
2913	Homo sapiens	AR	VCaP	Epithelium	Prostate	GSM353638
2914	Homo sapiens	AR	VCaP	Epithelium	Prostate	GSM353636
2916	Homo sapiens	ERG	VCaP	Epithelium	Prostate	GSM353647
2917	Homo sapiens	ERG	VCaP	Epithelium	Prostate	GSM353639
2918	Homo sapiens	ERG	VCaP	Epithelium	Prostate	GSM353637
2919	Homo sapiens	FOXA1	VCaP	Epithelium	Prostate	GSM353630
2972	Homo sapiens	ATF7IP	WM262	Melanocyte	Skin	GSM697629
2974	Homo sapiens	SETDB1	WM262	Melanocyte	Skin	GSM697625
2976	Homo sapiens	SETDB1	WM451-lu	Melanocyte	Skin	GSM697626
2986	Homo sapiens	AR	None	Epithelium	Prostate	GSM353651
3006	Homo sapiens	CEBPA	None	Adipocyte	Adipose	GSM599838
3038	Homo sapiens	CREBBP	None	T Lymphocyte	Blood	GSM393945
3049	Homo sapiens	CTCF	None	Proerythroblast	Bone Marrow	GSM651543
3050	Homo sapiens	CTCF	None	Proerythroblast	Bone Marrow	GSM651542
3051	Homo sapiens	CTCF	None	Haematopoietic Progenitor Cell	Blood	GSM651541
3053	Homo sapiens	CTCF	None	Epithelium	Pancreatic Islet	GSM586888
3054	Homo sapiens	CTCF	None	Epithelium	Pancreatic Islet	GSM586887
3056	Homo sapiens	CTCF	None	Stromal Cell	Adipose	GSM534492
3057	Homo sapiens	CTCF	None	Stromal Cell	Adipose	GSM534485
3058	Homo sapiens	CTCF	None	Stromal Cell	Adipose	GSM534478
3059	Homo sapiens	CTCF	None	Stromal Cell	Adipose	GSM534471
3060	Homo sapiens	CTCF	None	T Lymphocyte	Blood	GSM325895
3225	Homo sapiens	E2F4	None	Adipocyte	Adipose	GSM599837
3245	Homo sapiens	ERG	None	Epithelium	Prostate	GSM353652
3252	Homo sapiens	FLI1	None	Megakaryocyte	Cord blood	GSM607952
3262	Homo sapiens	FOXA2	None	Hepatocyte	Liver	GSM634616
3263	Homo sapiens	FOXA2	None	Hepatocyte	Liver	GSM634615
3264	Homo sapiens	FOXA2	None	Hepatocyte	Liver	GSM634614
3265	Homo sapiens	FOXA2	None	Hepatocyte	Liver	GSM634613
3272	Homo sapiens	GATA1	None	Proerythroblast	Bone Marrow	GSM651547
3273	Homo sapiens	GATA1	None	Proerythroblast	Bone Marrow	GSM651546
3274	Homo sapiens	GATA1	None	Megakaryocyte	Cord blood	GSM607949
3276	Homo sapiens	GATA2	None	Megakaryocyte	Cord blood	GSM607950
4118	Homo sapiens	HDAC1	None	T Lymphocyte	Blood	GSM393950
4119	Homo sapiens	HDAC2	None	T Lymphocyte	Blood	GSM393951
4125	Homo sapiens	HDAC3	None	T Lymphocyte	Blood	GSM393952
4126	Homo sapiens	HDAC6	None	T Lymphocyte	Blood	GSM393957
4127	Homo sapiens	HDAC6	None	T Lymphocyte	Blood	GSM393953
4140	Homo sapiens	HSF1	None	Adipocyte	Adipose	GSM599839
4173	Homo sapiens	IKZF1	None	Haematopoietic Progenitor Cell	Cord blood	GSM638313
4174	Homo sapiens	IKZF1	None	Haematopoietic Progenitor Cell	Cord blood	GSM638312
4400	Homo sapiens	MEIS1	None	Haematopoietic Progenitor Cell	Cord blood	GSM638316
4401	Homo sapiens	MEIS1	None	Haematopoietic Progenitor Cell	Cord blood	GSM638315
4402	Homo sapiens	MEIS1	None	Haematopoietic Progenitor Cell	Cord blood	GSM638314
4403	Homo sapiens	KAT8	None	T Lymphocyte	Blood	GSM393948
4418	Homo sapiens	KAT2B	None	T Lymphocyte	Blood	GSM393947
4420	Homo sapiens	PML	None	Promyelocytic cell	Bone Marrow	GSM468203
4421	Homo sapiens	PML	None	Promyelocytic cell	Bone Marrow	GSM468183
4487	Homo sapiens	POLR3A	None	T Lymphocyte	Blood	GSM501714
4492	Homo sapiens	PPARG	SGBS	Adipocyte	Adipose	GSM634630
4493	Homo sapiens	PPARG	SGBS	Adipocyte	Adipose	GSM634629
4494	Homo sapiens	PPARG	None	Stromal Cell	Adipose	GSM534494
4495	Homo sapiens	PPARG	None	Stromal Cell	Adipose	GSM534493
4514	Homo sapiens	RUNX1	None	Megakaryocyte	Cord blood	GSM607951
4515	Homo sapiens	RXRG	None	Promyelocytic cell	Bone Marrow	GSM468204
4516	Homo sapiens	RXRG	None	Promyelocytic cell	Bone Marrow	GSM468184
4542	Homo sapiens	SMARCA4	None	Proerythroblast	Bone Marrow	GSM651553
4543	Homo sapiens	SMARCA4	None	Haematopoietic Progenitor Cell	Blood	GSM651552
4550	Homo sapiens	SPI1	None	Haematopoietic Progenitor Cell	Cord blood	GSM638311
4551	Homo sapiens	SPI1	None	Haematopoietic Progenitor Cell	Cord blood	GSM638310
4563	Homo sapiens	STAT1	None	Lymphocyte	Blood	GSM671396
4564	Homo sapiens	STAT1	None	Lymphocyte	Blood	GSM671395
4585	Homo sapiens	STAT4	None	Lymphocyte	Blood	GSM671398
4586	Homo sapiens	STAT4	None	Lymphocyte	Blood	GSM671397
4589	Homo sapiens	STAT5A	None	Lymphocyte	Blood	GSM671400
4592	Homo sapiens	STAT5B	None	Lymphocyte	Blood	GSM671402
4593	Homo sapiens	STAT5B	None	Lymphocyte	Blood	GSM671401
4595	Homo sapiens	STAT6	None	T Lymphocyte	Cord blood	GSM445807
4596	Homo sapiens	STAT6	None	T Lymphocyte	Cord blood	GSM445806
4597	Homo sapiens	STAT6	None	T Lymphocyte	Cord blood	GSM445805
4598	Homo sapiens	STAT6	None	T Lymphocyte	Cord blood	GSM445804
4599	Homo sapiens	STAT6	None	T Lymphocyte	Cord blood	GSM445803
4609	Homo sapiens	TAL1	None	Haematopoietic Progenitor Cell	Blood	GSM710611
4610	Homo sapiens	TAL1	None	Proerythroblast	Bone Marrow	GSM651545
4611	Homo sapiens	TAL1	None	Proerythroblast	Bone Marrow	GSM651544
4613	Homo sapiens	TAL1	None	Haematopoietic Progenitor Cell	Cord blood	GSM638309
4614	Homo sapiens	TAL1	None	Haematopoietic Progenitor Cell	Cord blood	GSM638308
4615	Homo sapiens	TAL1	None	Proerythroblast	Bone Marrow	GSM614004
4616	Homo sapiens	TAL1	None	Megakaryocyte	Cord blood	GSM607953
4631	Homo sapiens	KAT5	None	T Lymphocyte	Blood	GSM393956
4632	Homo sapiens	KAT5	None	T Lymphocyte	Blood	GSM393949
4718	Homo sapiens	TP63	None	Keratinocyte	Skin	GSM439776
4719	Homo sapiens	TP63	None	Keratinocyte	Skin	GSM439777
4924	Homo sapiens	POU5F1	H1	Embryonic Stem Cell	Embryo	GSM447582
4926	Homo sapiens	KLF4	H1	Embryonic Stem Cell	Embryo	GSM447584
4927	Homo sapiens	MYC	H1	Embryonic Stem Cell	Embryo	GSM447585
4929	Homo sapiens	TAFII	H1	Embryonic Stem Cell	Embryo	GSM447586
4930	Homo sapiens	TAFII	H1	Embryonic Stem Cell	Embryo	GSM447588
4931	Homo sapiens	SOX2	H1	Embryonic Stem Cell	Embryo	GSM456570
4932	Homo sapiens	NANOG	H1	Embryonic Stem Cell	Embryo	GSM456571
4933	Homo sapiens	NANOG	H1	Embryonic Stem Cell	Embryo	GSM456572
4938	Homo sapiens	RELA	GM19193	Lymphoblastoid	Blood	GSM486269
4939	Homo sapiens	RELA	GM19193	Lymphoblastoid	Blood	GSM486270
4940	Homo sapiens	RELA	GM19193	Lymphoblastoid	Blood	GSM486271
4941	Homo sapiens	RELA	GM18505	Lymphoblastoid	Blood	GSM486274
4942	Homo sapiens	RELA	GM18505	Lymphoblastoid	Blood	GSM486275
4943	Homo sapiens	RELA	GM18505	Lymphoblastoid	Blood	GSM486276
4944	Homo sapiens	RELA	GM18505	Lymphoblastoid	Blood	GSM486277
4945	Homo sapiens	RELA	GM18505	Lymphoblastoid	Blood	GSM486278
4959	Homo sapiens	RELA	GM10847	Lymphoblastoid	Blood	GSM486300
4960	Homo sapiens	RELA	GM10847	Lymphoblastoid	Blood	GSM486301
4961	Homo sapiens	RELA	GM10847	Lymphoblastoid	Blood	GSM486302
4962	Homo sapiens	RELA	GM18951	Lymphoblastoid	Blood	GSM486305
4963	Homo sapiens	RELA	GM18951	Lymphoblastoid	Blood	GSM486306
4964	Homo sapiens	RELA	GM18951	Lymphoblastoid	Blood	GSM486307
4965	Homo sapiens	RELA	GM18951	Lymphoblastoid	Blood	GSM486308
4966	Homo sapiens	RELA	GM18526	Lymphoblastoid	Blood	GSM486311
4967	Homo sapiens	RELA	GM18526	Lymphoblastoid	Blood	GSM486312
4968	Homo sapiens	RELA	GM18526	Lymphoblastoid	Blood	GSM486313
4969	Homo sapiens	RELA	GM12878	B Lymphocyte	Blood	GSM486316
4970	Homo sapiens	RELA	GM12878	B Lymphocyte	Blood	GSM486317
4971	Homo sapiens	RELA	GM12878	B Lymphocyte	Blood	GSM486318
4972	Homo sapiens	RELA	GM12878	B Lymphocyte	Blood	GSM486319
4973	Homo sapiens	RELA	GM12891	Lymphoblastoid	Blood	GSM486322
4974	Homo sapiens	RELA	GM12891	Lymphoblastoid	Blood	GSM486323
4975	Homo sapiens	RELA	GM12891	Lymphoblastoid	Blood	GSM486324
5039	Homo sapiens	CTCF	GM12878	B Lymphocyte	Blood	GSM489290
5040	Homo sapiens	CTCF	GM12878	B Lymphocyte	Blood	GSM489291
5041	Homo sapiens	CTCF	GM12878	B Lymphocyte	Blood	GSM489292
5042	Homo sapiens	CTCF	GM12891	Lymphoblastoid	Blood	GSM489293
5043	Homo sapiens	CTCF	GM12891	Lymphoblastoid	Blood	GSM489294
5044	Homo sapiens	CTCF	GM12892	Lymphoblastoid	Blood	GSM489295
5045	Homo sapiens	CTCF	GM12892	Lymphoblastoid	Blood	GSM489296
5046	Homo sapiens	CTCF	GM19240	Lymphoblastoid	Blood	GSM489297
5047	Homo sapiens	CTCF	GM19240	Lymphoblastoid	Blood	GSM489298
5048	Homo sapiens	CTCF	GM19238	Lymphoblastoid	Blood	GSM489299
5049	Homo sapiens	CTCF	GM19238	Lymphoblastoid	Blood	GSM489300
5050	Homo sapiens	CTCF	GM19239	Lymphoblastoid	Blood	GSM489301
5051	Homo sapiens	CTCF	GM19239	Lymphoblastoid	Blood	GSM489302
5130	Homo sapiens	ATRX	None	Erythroblast	Blood	GSM551136
5188	Homo sapiens	GABPA	None	Haematopoietic Progenitor Cell	Blood	GSM612960
5194	Homo sapiens	HMGN1	None	T Lymphocyte	Blood	GSM630809
5195	Homo sapiens	YY1	None	T Lymphocyte	Blood	GSM630810
5206	Homo sapiens	TP63	None	Keratinocyte	Skin	GSM538930
5227	Homo sapiens	SMARCA4	H9	Embryonic Stem Cell	Embryo	GSM602297
5363	Homo sapiens	SMAD2	H9	Embryonic Stem Cell	Embryo	GSM761755
5364	Homo sapiens	SMAD2	H9	Embryonic Stem Cell	Embryo	GSM761756
5365	Homo sapiens	SMAD2	H9	Embryonic Stem Cell	Embryo	GSM761757
5366	Homo sapiens	SMAD2	H9	Embryonic Stem Cell	Embryo	GSM761758
5373	Homo sapiens	RUNX2	C4-2B	Epithelium	Prostate	GSM838400
5388	Homo sapiens	RELA	A549	Epithelium	Lung	GSM847876
5389	Homo sapiens	RELA	A549	Epithelium	Lung	GSM847877
5390	Homo sapiens	SP1	HCT-116	None	Colon	GSM855444
5391	Homo sapiens	SP1	HCT-116	None	Colon	GSM855445
5393	Homo sapiens	SP1	HCT-116	None	Colon	GSM855447
5395	Homo sapiens	SP1	HCT-116	None	Colon	GSM855449
5437	Homo sapiens	FLI1	EWS502	Small Round Tumor Cell	None	GSM790205
5439	Homo sapiens	FLI1	EWS502	Small Round Tumor Cell	None	GSM790207
5441	Homo sapiens	FLI1	None	Endothelial Cell	Umbilical Vein	GSM790209
5443	Homo sapiens	FLI1	None	Endothelial Cell	Umbilical Vein	GSM790211
5444	Homo sapiens	FLI1	None	Endothelial Cell	Umbilical Vein	GSM790212
5450	Homo sapiens	VDR	LS180	Epithelium	Colon	GSM791403
5451	Homo sapiens	VDR	LS180	Epithelium	Colon	GSM791404
5452	Homo sapiens	RXRA	LS180	Epithelium	Colon	GSM791405
5453	Homo sapiens	RXRA	LS180	Epithelium	Colon	GSM791406
5454	Homo sapiens	BCAT1	LS180	Epithelium	Colon	GSM791407
5455	Homo sapiens	BCAT1	LS180	Epithelium	Colon	GSM791408
5456	Homo sapiens	TCF4	LS180	Epithelium	Colon	GSM791409
5457	Homo sapiens	TCF4	LS180	Epithelium	Colon	GSM791410
5458	Homo sapiens	CEBPB	LS180	Epithelium	Colon	GSM791411
5459	Homo sapiens	CEBPB	LS180	Epithelium	Colon	GSM791412
5460	Homo sapiens	CDX2	LS180	Epithelium	Colon	GSM791413
5461	Homo sapiens	CDX2	LS180	Epithelium	Colon	GSM791414
5495	Homo sapiens	ESR1	MCF-7	Epithelium	Breast	GSM862178
5496	Homo sapiens	ESR1	MCF-7	Epithelium	Breast	GSM862179
5497	Homo sapiens	ESR1	MCF-7	Epithelium	Breast	GSM862180
5498	Homo sapiens	ESR1	MCF-7	Epithelium	Breast	GSM862181
5511	Homo sapiens	LANA	BCBL1	B cell lymphoma	None	GSM857200
5513	Homo sapiens	LANA	BCBL1	B cell lymphoma	None	GSM857202
5516	Homo sapiens	EPAS1	786-O	Epithelium	Kidney	GSM856790
5517	Homo sapiens	ARNT	786-O	Epithelium	Kidney	GSM856791
5539	Homo sapiens	ESR1	H3396	Epithelium	Mammary Gland	GSM811208
5541	Homo sapiens	ESR1	H3396	Epithelium	Mammary Gland	GSM811209
5542	Homo sapiens	ESR1	H3396	Epithelium	Mammary Gland	GSM811210
5543	Homo sapiens	ESR1	H3396	Epithelium	Mammary Gland	GSM811211
5544	Homo sapiens	ESR1	H3396	Epithelium	Mammary Gland	GSM811212
5545	Homo sapiens	ESR1	H3396	Epithelium	Mammary Gland	GSM811213
5546	Homo sapiens	ESR1	H3396	Epithelium	Mammary Gland	GSM811214
5547	Homo sapiens	ESR1	H3396	Epithelium	Mammary Gland	GSM811215
5548	Homo sapiens	CREB1	H3396	Epithelium	Mammary Gland	GSM801049
5549	Homo sapiens	CREB1	H3396	Epithelium	Mammary Gland	GSM801050
5550	Homo sapiens	CREB1	H3396	Epithelium	Mammary Gland	GSM801051
5551	Homo sapiens	CREB1	H3396	Epithelium	Mammary Gland	GSM801052
5552	Homo sapiens	CREB1	H3396	Epithelium	Mammary Gland	GSM801053
5553	Homo sapiens	CREB1	H3396	Epithelium	Mammary Gland	GSM801054
5554	Homo sapiens	CREB1	H3396	Epithelium	Mammary Gland	GSM801055
5555	Homo sapiens	ESR1	H3396	Epithelium	Mammary Gland	GSM801056
5556	Homo sapiens	ESR1	H3396	Epithelium	Mammary Gland	GSM801057
5562	Homo sapiens	RAC3	H3396	Epithelium	Mammary Gland	GSM801063
5563	Homo sapiens	CARM1	H3396	Epithelium	Mammary Gland	GSM801064
5564	Homo sapiens	CARM1	H3396	Epithelium	Mammary Gland	GSM801065
5569	Homo sapiens	POLR2M	HeLa	Epithelium	Cervix	GSM802744
5570	Homo sapiens	POLR2M	HeLa	Epithelium	Cervix	GSM802745
5573	Homo sapiens	GATA1	None	Erythroblast	Blood	GSM804013
5574	Homo sapiens	GATA1	None	Erythroblast	Blood	GSM804014
5603	Homo sapiens	RNF2	OS25	Embryonic Stem Cell	Embryo	GSM850474
5662	Homo sapiens	POLR2M	IMR90	Fibroblast	Lung	GSM820534
5666	Homo sapiens	AR	VCaP	Epithelium	Prostate	GSM801011
5667	Homo sapiens	AR	VCS2	Epithelium	Prostate	GSM801012
5677	Homo sapiens	NKX3-1	LNCaP	Epithelium	Prostate	GSM699632
5678	Homo sapiens	NKX3-1	LNCaP	Epithelium	Prostate	GSM699633
5679	Homo sapiens	FOXA1	LNCaP	Epithelium	Prostate	GSM699634
5680	Homo sapiens	FOXA1	LNCaP	Epithelium	Prostate	GSM699635
5753	Homo sapiens	POU5F1	H9	Embryonic Stem Cell	Embryo	GSM545202
5754	Homo sapiens	POU5F1	H9	Embryonic Stem Cell	Embryo	GSM545203
5755	Homo sapiens	POU5F1	H9	Embryonic Stem Cell	Embryo	GSM545204
5768	Homo sapiens	RNF2	None	Embryonic Stem Cell	Embryo	GSM585229
5769	Homo sapiens	RNF2	None	Embryonic Stem Cell	Embryo	GSM585230
5770	Homo sapiens	RNF2	None	Embryonic Stem Cell	Embryo	GSM585231
5771	Homo sapiens	RNF2	None	Embryonic Stem Cell	Embryo	GSM585232
5777	Homo sapiens	E2F7	HeLa	Epithelium	Cervix	GSM810993
5822	Homo sapiens	DUX4	None	Myoblast	Muscle	GSM837613
5823	Homo sapiens	DUX4	None	Myoblast	Muscle	GSM837614
5828	Homo sapiens	CTCF	BJAB	B cell lymphoma	None	GSM782156
5830	Homo sapiens	CTCF	BL-41	B Lymphocyte	Blood	GSM782158
5832	Homo sapiens	TP53	IMR90	Fibroblast	Lung	GSM783262
5876	Homo sapiens	SUZ12	BG03	Embryonic Stem Cell	Embryo	GSM602674
5882	Homo sapiens	PPARG	THP-1	Monocyte	Blood	GSM624141
5883	Homo sapiens	RXRA	THP-1	Monocyte	Blood	GSM624142
5884	Homo sapiens	SPI1	THP-1	Monocyte	Blood	GSM624143
5888	Homo sapiens	LIN9	HeLa	Epithelium	Cervix	GSM665907
5889	Homo sapiens	LIN9	HeLa	Epithelium	Cervix	GSM665908
5890	Homo sapiens	MYBL2	HeLa	Epithelium	Cervix	GSM665909
5891	Homo sapiens	MYBL2	HeLa	Epithelium	Cervix	GSM665910
5924	Homo sapiens	ETV4	PC-3	Epithelium	Prostate	GSM738817
5925	Homo sapiens	JUND	PC-3	Epithelium	Prostate	GSM738818
5928	Homo sapiens	ETS1	RWPE1	Epithelium	Prostate	GSM738821
5929	Homo sapiens	GABPA	RWPE1	Epithelium	Prostate	GSM738822
5930	Homo sapiens	ERG	RWPE1	Epithelium	Prostate	GSM738823
5931	Homo sapiens	ETV1	RWPE1	Epithelium	Prostate	GSM738824
5965	Homo sapiens	MYC	Raji	B Lymphocyte	Blood	GSM762707
5966	Homo sapiens	MYC	CA46	B Lymphocyte	None	GSM762708
5967	Homo sapiens	MYC	None	B Lymphocyte	Blood	GSM762709
5968	Homo sapiens	MYC	BL-41	B Lymphocyte	Blood	GSM762710
5969	Homo sapiens	MYC	Ramos	B Lymphocyte	None	GSM762711
5976	Homo sapiens	TAT	Jurkat	T Lymphocyte	Blood	GSM762835
5982	Homo sapiens	SUPT20H	HeLa	Epithelium	Cervix	GSM769220
5983	Homo sapiens	SUPT20H	GM12878	B Lymphocyte	Blood	GSM769221
6543	Homo sapiens	TP73	Saos-2	Osteosarcoma cell	Bone	GSM501687
6544	Homo sapiens	TP73	Saos-2	Osteosarcoma cell	Bone	GSM501688
6545	Homo sapiens	TP73	Saos-2	Osteosarcoma cell	Bone	GSM501689
6546	Homo sapiens	TP73	Saos-2	Osteosarcoma cell	Bone	GSM501690
6547	Homo sapiens	TP53	Saos-2	Osteosarcoma cell	Bone	GSM501691
6548	Homo sapiens	TP53	Saos-2	Osteosarcoma cell	Bone	GSM501692
6549	Homo sapiens	ESR1	MCF-7	Epithelium	Breast	GSM631452
6550	Homo sapiens	ESR1	MCF-7	Epithelium	Breast	GSM631453
6551	Homo sapiens	ESR1	MCF-7	Epithelium	Breast	GSM631454
6552	Homo sapiens	ESR1	MCF-7	Epithelium	Breast	GSM631455
6553	Homo sapiens	ESR1	MCF-7	Epithelium	Breast	GSM631456
6554	Homo sapiens	ESR1	MCF-7	Epithelium	Breast	GSM631457
6555	Homo sapiens	ESR1	MCF-7	Epithelium	Breast	GSM631458
6556	Homo sapiens	ESR1	MCF-7	Epithelium	Breast	GSM631459
6557	Homo sapiens	ESR1	MCF-7	Epithelium	Breast	GSM631460
6558	Homo sapiens	ESR1	MCF-7	Epithelium	Breast	GSM631461
6559	Homo sapiens	ESR1	MCF-7	Epithelium	Breast	GSM631462
6560	Homo sapiens	ESR1	MCF-7	Epithelium	Breast	GSM631463
6561	Homo sapiens	ESR1	MCF-7	Epithelium	Breast	GSM631464
6562	Homo sapiens	ESR1	MCF-7	Epithelium	Breast	GSM631465
6563	Homo sapiens	ESR1	MCF-7	Epithelium	Breast	GSM631466
6564	Homo sapiens	ESR1	MCF-7	Epithelium	Breast	GSM631467
6565	Homo sapiens	ESR1	MCF-7	Epithelium	Breast	GSM631468
6566	Homo sapiens	FOXA1	MCF-7	Epithelium	Breast	GSM631469
6567	Homo sapiens	FOXA1	MCF-7	Epithelium	Breast	GSM631470
6568	Homo sapiens	FOXA1	MCF-7	Epithelium	Breast	GSM631471
6570	Homo sapiens	FOXA1	T47D	Epithelium	Mammary Gland	GSM631473
6571	Homo sapiens	FOXA1	MCF-7	Epithelium	Breast	GSM631474
6572	Homo sapiens	CTCF	MCF-7	Epithelium	Breast	GSM631475
6573	Homo sapiens	CTCF	MCF-7	Epithelium	Breast	GSM631476
6574	Homo sapiens	CTCF	MCF-7	Epithelium	Breast	GSM631477
6575	Homo sapiens	CTCF	MCF-7	Epithelium	Breast	GSM631478
6576	Homo sapiens	CTCF	MCF-7	Epithelium	Breast	GSM631479
6577	Homo sapiens	ESR1	MCF-7	Epithelium	Breast	GSM631480
6578	Homo sapiens	ESR1	MCF-7	Epithelium	Breast	GSM631481
6579	Homo sapiens	ESR1	MCF-7	Epithelium	Breast	GSM631482
6580	Homo sapiens	ESR1	MCF-7	Epithelium	Breast	GSM631483
6581	Homo sapiens	ESR1	MCF-7	Epithelium	Breast	GSM631484
6586	Homo sapiens	ESR1	T47D	Epithelium	Mammary Gland	GSM631489
6587	Homo sapiens	ESR1	T47D	Epithelium	Mammary Gland	GSM631490
6588	Homo sapiens	ESR1	T47D	Epithelium	Mammary Gland	GSM631491
6589	Homo sapiens	ESR1	T47D	Epithelium	Mammary Gland	GSM631492
6590	Homo sapiens	ESR1	T47D	Epithelium	Mammary Gland	GSM631493
6709	Homo sapiens	SRC	OCI-Ly2	Epithelium	Mammary Gland	GSM717978
6710	Homo sapiens	SRC	OCI-Ly2	Epithelium	Mammary Gland	GSM717979
6958	Homo sapiens	BCLAF1	GM12878	B Lymphocyte	Blood	GSM803509
7060	Homo sapiens	YY1	GM12878	B Lymphocyte	Blood	GSM803406
7301	Homo sapiens	ATF3	HepG2	Epithelium	Liver	GSM803503
7302	Homo sapiens	BHLHE40	HepG2	Epithelium	Liver	GSM803483
7322	Homo sapiens	FOXA1	HepG2	Epithelium	Liver	GSM803432
7323	Homo sapiens	FOXA1	HepG2	Epithelium	Liver	GSM803461
7341	Homo sapiens	HEY1	HepG2	Epithelium	Liver	GSM803448
7343	Homo sapiens	HNF4A	HepG2	Epithelium	Liver	GSM803460
7461	Homo sapiens	BCL3	K562	Erythroblast	Bone Marrow	GSM803518
7484	Homo sapiens	FOS	K562	Erythroblast	Bone Marrow	GSM777644
7485	Homo sapiens	GATA2	K562	Erythroblast	Bone Marrow	GSM777641
7486	Homo sapiens	HDAC8	K562	Erythroblast	Bone Marrow	GSM777640
7487	Homo sapiens	JUNB	K562	Erythroblast	Bone Marrow	GSM777638
7488	Homo sapiens	JUND	K562	Erythroblast	Bone Marrow	GSM777639
7489	Homo sapiens	NR4A1	K562	Erythroblast	Bone Marrow	GSM777637
7527	Homo sapiens	HEY1	K562	Erythroblast	Bone Marrow	GSM803385
8086	Homo sapiens	CTCF	H1	Embryonic Stem Cell	Embryo	GSM624077
8087	Homo sapiens	CTCF	HeLa	Epithelium	Cervix	GSM624078
8088	Homo sapiens	CTCF	None	Endothelial Cell	Umbilical Vein	GSM624079
8089	Homo sapiens	CTCF	K562	Erythroblast	Bone Marrow	GSM624080
8090	Homo sapiens	CTCF	NHEK	Keratinocyte	Skin	GSM624081
8091	Homo sapiens	MYC	GM12878	B Lymphocyte	Blood	GSM748526
8092	Homo sapiens	MYC	GM12878	B Lymphocyte	Blood	GSM748527
8096	Homo sapiens	MYC	H1	Embryonic Stem Cell	Embryo	GSM748531
8098	Homo sapiens	MYC	HeLa	Epithelium	Cervix	GSM748533
8099	Homo sapiens	MYC	HeLa	Epithelium	Cervix	GSM748534
8103	Homo sapiens	CTCF	HepG2	Epithelium	Liver	GSM748538
8104	Homo sapiens	CTCF	HepG2	Epithelium	Liver	GSM748539
8105	Homo sapiens	MYC	HepG2	Epithelium	Liver	GSM748540
8106	Homo sapiens	MYC	HepG2	Epithelium	Liver	GSM748541
8107	Homo sapiens	MYC	HepG2	Epithelium	Liver	GSM748542
8112	Homo sapiens	MYC	None	Endothelial Cell	Umbilical Vein	GSM748547
8116	Homo sapiens	MYC	K562	Erythroblast	Bone Marrow	GSM748551
8117	Homo sapiens	MYC	K562	Erythroblast	Bone Marrow	GSM748552
8118	Homo sapiens	MYC	K562	Erythroblast	Bone Marrow	GSM748553
8122	Homo sapiens	MYC	NHEK	Keratinocyte	Skin	GSM748557
8393	Homo sapiens	ESR1	MCF7-LTED	Epithelium	Mammary Gland	GSM675073
8394	Homo sapiens	ESR1	HCC1428	Epithelium	Mammary Gland	GSM675074
8396	Homo sapiens	NR1H2	THP-1	Monocyte	Blood	GSM700469
8397	Homo sapiens	NR1H2	THP-1	Monocyte	Blood	GSM700470
8408	Homo sapiens	GATA1	None	Proerythroblast	Blood	GSM722392
8409	Homo sapiens	GATA1	None	Proerythroblast	Blood	GSM722393
8410	Homo sapiens	GATA1	None	Proerythroblast	Blood	GSM722394
8411	Homo sapiens	GATA1	None	Proerythroblast	Blood	GSM722395
8412	Homo sapiens	GATA2	None	Haematopoietic Progenitor Cell	Blood	GSM722396
8413	Homo sapiens	SMAD1	None	Proerythroblast	Blood	GSM722397
8414	Homo sapiens	SMAD1	None	Proerythroblast	Blood	GSM722398
8415	Homo sapiens	SMAD1	None	Haematopoietic Progenitor Cell	Blood	GSM722399
8416	Homo sapiens	SMAD1	None	Haematopoietic Progenitor Cell	Blood	GSM722400
8417	Homo sapiens	TCF7L2	None	Haematopoietic Progenitor Cell	Blood	GSM722401
8418	Homo sapiens	TCF7L2	None	Haematopoietic Progenitor Cell	Blood	GSM722402
8428	Homo sapiens	GATA1	K562	Erythroblast	Bone Marrow	GSM722412
8429	Homo sapiens	GATA1	K562	Erythroblast	Bone Marrow	GSM722413
8430	Homo sapiens	GATA2	K562	Erythroblast	Bone Marrow	GSM722414
8431	Homo sapiens	GATA2	K562	Erythroblast	Bone Marrow	GSM722415
8432	Homo sapiens	SMAD1	K562	Erythroblast	Bone Marrow	GSM722416
8433	Homo sapiens	SMAD1	K562	Erythroblast	Bone Marrow	GSM722417
8434	Homo sapiens	TCF7L2	K562	Erythroblast	Bone Marrow	GSM722418
8435	Homo sapiens	TCF7L2	K562	Erythroblast	Bone Marrow	GSM722419
8444	Homo sapiens	CEBPA	U937	None	Pleura	GSM722423
8446	Homo sapiens	CEBPA	U937	None	Pleura	GSM722424
8447	Homo sapiens	SMAD1	U937	None	Pleura	GSM722425
8448	Homo sapiens	TCF7L2	U937	None	Pleura	GSM722426
8455	Homo sapiens	CEBPA	K562	Erythroblast	Bone Marrow	GSM788364
8456	Homo sapiens	CEBPA	K562	Erythroblast	Bone Marrow	GSM788365
8458	Homo sapiens	GATA1	K562	Erythroblast	Bone Marrow	GSM788367
8459	Homo sapiens	GATA1	K562	Erythroblast	Bone Marrow	GSM788368
8460	Homo sapiens	CEBPA	U937	None	Pleura	GSM788369
8477	Homo sapiens	RUNX1	Kasumi-1	Myeloblast	Blood	GSM722704
8478	Homo sapiens	RUNX1	Kasumi-1	Myeloblast	Blood	GSM722705
8479	Homo sapiens	RUNX1	Kasumi-1	Myeloblast	Blood	GSM722706
8480	Homo sapiens	RUNX1	Kasumi-1	Myeloblast	Blood	GSM722707
8481	Homo sapiens	RUNX1	None	Myeloblast	Blood	GSM722708
8482	Homo sapiens	KAT7	RKO	Epithelium	Colon	GSM818282
8493	Homo sapiens	RUNX1	Kasumi-1	Myeloblast	Blood	GSM850823
8494	Homo sapiens	RUNX1	Kasumi-1	Myeloblast	Blood	GSM850824
8524	Homo sapiens	HNRNPL	HeLa	Epithelium	Cervix	GSM838385
8525	Homo sapiens	HNRNPL	HeLa	Epithelium	Cervix	GSM838386
8532	Homo sapiens	VEZF1	HeLa-S3	Epithelium	Cervix	GSM866196
8533	Homo sapiens	VEZF1	HeLa-S3	Epithelium	Cervix	GSM866197
8549	Homo sapiens	RNF2	HEK293T	Epithelium	Embryonic Kidney	GSM855007
8550	Homo sapiens	RYBP	HEK293T	Epithelium	Embryonic Kidney	GSM855008
8551	Homo sapiens	PCGF1	HEK293T	Epithelium	Embryonic Kidney	GSM855009
8552	Homo sapiens	PCGF2	HEK293T	Epithelium	Embryonic Kidney	GSM855010
8553	Homo sapiens	BMI1	HEK293T	Epithelium	Embryonic Kidney	GSM855011
8554	Homo sapiens	PCGF5	HEK293T	Epithelium	Embryonic Kidney	GSM855012
8555	Homo sapiens	PCGF6	HEK293T	Epithelium	Embryonic Kidney	GSM855013
8556	Homo sapiens	CBX2	HEK293T	Epithelium	Embryonic Kidney	GSM855014
8559	Homo sapiens	RNF2	HEK293T	Epithelium	Embryonic Kidney	GSM855017
8560	Homo sapiens	RYBP	HEK293T	Epithelium	Embryonic Kidney	GSM855018
8561	Homo sapiens	BMI1	HEK293T	Epithelium	Embryonic Kidney	GSM855019
8562	Homo sapiens	CBX2	HEK293T	Epithelium	Embryonic Kidney	GSM855020
8563	Homo sapiens	GPS2	HEK293T	Epithelium	Embryonic Kidney	GSM865742
8564	Homo sapiens	TBL1X	HEK293T	Epithelium	Embryonic Kidney	GSM865743
8565	Homo sapiens	NCOR1	HEK293T	Epithelium	Embryonic Kidney	GSM865744
8566	Homo sapiens	NCOR1	HEK293T	Epithelium	Embryonic Kidney	GSM865745
8651	Homo sapiens	AR	VCaP	Epithelium	Prostate	GSM717392
8652	Homo sapiens	AR	VCaP	Epithelium	Prostate	GSM717393
8653	Homo sapiens	AR	VCaP	Epithelium	Prostate	GSM717394
8654	Homo sapiens	ERG	VCaP	Epithelium	Prostate	GSM717395
8655	Homo sapiens	ERG	VCaP	Epithelium	Prostate	GSM717396
8656	Homo sapiens	ERG	VCaP	Epithelium	Prostate	GSM717397
8657	Homo sapiens	HDAC1	VCaP	Epithelium	Prostate	GSM717398
8658	Homo sapiens	HDAC1	VCaP	Epithelium	Prostate	GSM717399
8659	Homo sapiens	HDAC2	VCaP	Epithelium	Prostate	GSM717400
8660	Homo sapiens	HDAC2	VCaP	Epithelium	Prostate	GSM717401
8661	Homo sapiens	HDAC3	VCaP	Epithelium	Prostate	GSM717402
8662	Homo sapiens	HDAC3	VCaP	Epithelium	Prostate	GSM717403
8663	Homo sapiens	EZH2	VCaP	Epithelium	Prostate	GSM717404
8664	Homo sapiens	EZH2	VCaP	Epithelium	Prostate	GSM717405
8673	Homo sapiens	STAG1	None	Fibroblast	Embryo	GSM800624
8767	Homo sapiens	CBX2	K562	Erythroblast	Bone Marrow	GSM830986
8768	Homo sapiens	CBX8	K562	Erythroblast	Bone Marrow	GSM830987
8769	Homo sapiens	CHD1	K562	Erythroblast	Bone Marrow	GSM830988
8770	Homo sapiens	CHD1	K562	Erythroblast	Bone Marrow	GSM830989
8771	Homo sapiens	CHD7	K562	Erythroblast	Bone Marrow	GSM830990
8772	Homo sapiens	SETDB1	K562	Erythroblast	Bone Marrow	GSM830991
8773	Homo sapiens	EZH2	K562	Erythroblast	Bone Marrow	GSM830992
8774	Homo sapiens	HDAC1	K562	Erythroblast	Bone Marrow	GSM830993
8775	Homo sapiens	HDAC1	K562	Erythroblast	Bone Marrow	GSM830994
8776	Homo sapiens	HDAC2	K562	Erythroblast	Bone Marrow	GSM830995
8777	Homo sapiens	HDAC2	K562	Erythroblast	Bone Marrow	GSM830996
8778	Homo sapiens	HDAC6	K562	Erythroblast	Bone Marrow	GSM830997
8779	Homo sapiens	HDAC6	K562	Erythroblast	Bone Marrow	GSM830998
8780	Homo sapiens	CBX3	K562	Erythroblast	Bone Marrow	GSM830999
8781	Homo sapiens	KDM5C	K562	Erythroblast	Bone Marrow	GSM831000
8782	Homo sapiens	CREBBP	K562	Erythroblast	Bone Marrow	GSM831001
8783	Homo sapiens	KDM1A	K562	Erythroblast	Bone Marrow	GSM831002
8784	Homo sapiens	CHD3	K562	Erythroblast	Bone Marrow	GSM831003
8785	Homo sapiens	NCOR1	K562	Erythroblast	Bone Marrow	GSM831004
8786	Homo sapiens	WHSC1	K562	Erythroblast	Bone Marrow	GSM831005
8788	Homo sapiens	KAT2B	K562	Erythroblast	Bone Marrow	GSM831007
8789	Homo sapiens	PHF8	K562	Erythroblast	Bone Marrow	GSM831008
8790	Homo sapiens	PHF8	K562	Erythroblast	Bone Marrow	GSM831009
8791	Homo sapiens	KDM5B	K562	Erythroblast	Bone Marrow	GSM831010
8792	Homo sapiens	KDM5B	K562	Erythroblast	Bone Marrow	GSM831011
8793	Homo sapiens	RBBP5	K562	Erythroblast	Bone Marrow	GSM831012
8794	Homo sapiens	RBBP5	K562	Erythroblast	Bone Marrow	GSM831013
8795	Homo sapiens	RBBP5	K562	Erythroblast	Bone Marrow	GSM831014
8796	Homo sapiens	REST	K562	Erythroblast	Bone Marrow	GSM831015
8798	Homo sapiens	RNF2	K562	Erythroblast	Bone Marrow	GSM831017
8799	Homo sapiens	SAP30	K562	Erythroblast	Bone Marrow	GSM831018
8800	Homo sapiens	SAP30	K562	Erythroblast	Bone Marrow	GSM831019
8801	Homo sapiens	SIRT6	K562	Erythroblast	Bone Marrow	GSM831020
8802	Homo sapiens	SUZ12	K562	Erythroblast	Bone Marrow	GSM831021
8806	Homo sapiens	CHD1	H1	Embryonic Stem Cell	Embryo	GSM831025
8807	Homo sapiens	CHD1	H1	Embryonic Stem Cell	Embryo	GSM831026
8808	Homo sapiens	CHD7	H1	Embryonic Stem Cell	Embryo	GSM831027
8809	Homo sapiens	EZH2	H1	Embryonic Stem Cell	Embryo	GSM831028
8810	Homo sapiens	HDAC2	H1	Embryonic Stem Cell	Embryo	GSM831029
8811	Homo sapiens	HDAC6	H1	Embryonic Stem Cell	Embryo	GSM831030
8812	Homo sapiens	KDM5A	H1	Embryonic Stem Cell	Embryo	GSM831031
8813	Homo sapiens	KDM5A	H1	Embryonic Stem Cell	Embryo	GSM831032
8814	Homo sapiens	KDM5B	H1	Embryonic Stem Cell	Embryo	GSM831033
8815	Homo sapiens	KDM5C	H1	Embryonic Stem Cell	Embryo	GSM831034
8816	Homo sapiens	KDM4A	H1	Embryonic Stem Cell	Embryo	GSM831035
8818	Homo sapiens	PHF8	H1	Embryonic Stem Cell	Embryo	GSM831037
8819	Homo sapiens	RBBP5	H1	Embryonic Stem Cell	Embryo	GSM831038
8820	Homo sapiens	RBBP5	H1	Embryonic Stem Cell	Embryo	GSM831039
8821	Homo sapiens	SAP30	H1	Embryonic Stem Cell	Embryo	GSM831040
8822	Homo sapiens	SIRT6	H1	Embryonic Stem Cell	Embryo	GSM831041
8823	Homo sapiens	SUZ12	H1	Embryonic Stem Cell	Embryo	GSM831042
8898	Homo sapiens	NFE2L2	GM11994	Lymphoblastoid	Blood	GSM922965
9193	Homo sapiens	TCF7L1	RPMI-8402	T cell leukemia	Blood	GSM957606
9194	Homo sapiens	TCF7L1	RPMI-8402	T cell leukemia	Blood	GSM957607
9195	Homo sapiens	GATA3	RPMI-8402	T cell leukemia	Blood	GSM957608
9196	Homo sapiens	GATA3	RPMI-8402	T cell leukemia	Blood	GSM957609
9197	Homo sapiens	TCF12	RPMI-8402	T cell leukemia	Blood	GSM957610
9198	Homo sapiens	TCF12	RPMI-8402	T cell leukemia	Blood	GSM957611
9199	Homo sapiens	TAL1	RPMI-8402	T cell leukemia	Blood	GSM957612
9201	Homo sapiens	TAL1	RPMI-8402	T cell leukemia	Blood	GSM957614
9205	Homo sapiens	HCFC1	HeLa	Epithelium	Cervix	GSM779425
9206	Homo sapiens	HCFC1	HeLa	Epithelium	Cervix	GSM779426
9210	Homo sapiens	ZNF143	HeLa	Epithelium	Cervix	GSM779430
9211	Homo sapiens	THAP1	HeLa	Epithelium	Cervix	GSM779431
9212	Homo sapiens	GABPA	HeLa	Epithelium	Cervix	GSM779432
9213	Homo sapiens	YY1	HeLa	Epithelium	Cervix	GSM779433
9216	Homo sapiens	POLR2B	HeLa	Epithelium	Cervix	GSM779436
9228	Homo sapiens	CBX3	HCT-116	None	Colon	GSM699727
9230	Homo sapiens	CBX3	HCT-116	None	Colon	GSM699729
9231	Homo sapiens	CBX3	HCT-116	None	Colon	GSM699734
9232	Homo sapiens	CBX3	HCT-116	None	Colon	GSM699735
9236	Homo sapiens	CBX3	HCT-116	None	Colon	GSM898224
9237	Homo sapiens	CBX3	HCT-116	None	Colon	GSM898225
9261	Homo sapiens	AR	LNCaP	Epithelium	Prostate	GSM775364
9262	Homo sapiens	AR	LNCaP	Epithelium	Prostate	GSM775365
9316	Homo sapiens	CTCF	BCBL1	B cell lymphoma	None	GSM941710
9317	Homo sapiens	SMC1A	BCBL1	B cell lymphoma	None	GSM941711
9319	Homo sapiens	SMC1A	LCL	Lymphoblastoid	Blood	GSM941218
9320	Homo sapiens	NIPBL	LCL	Lymphoblastoid	Blood	GSM941219
9321	Homo sapiens	HOXA9	SEM	Pre-B Lymphocyte	None	GSM940321
9322	Homo sapiens	MEIS1	SEM	Pre-B Lymphocyte	None	GSM940322
9323	Homo sapiens	HOXA9	SEM	Pre-B Lymphocyte	None	GSM940323
9324	Homo sapiens	MEIS1	SEM	Pre-B Lymphocyte	None	GSM940324
9495	Homo sapiens	HIF1A	None	Endothelial Cell	Umbilical Vein	GSM955977
9496	Homo sapiens	HIF1A	None	Endothelial Cell	Umbilical Vein	GSM955978
9505	Homo sapiens	FOXK1	HeLa	Epithelium	Cervix	GSM956689
9506	Homo sapiens	FOXK1	HeLa	Epithelium	Cervix	GSM956690
9507	Homo sapiens	TFAP2C	MCF-7	Epithelium	Breast	GSM889425
9508	Homo sapiens	TFAP2C	BT-474	Epithelium	Mammary Gland	GSM889426
9509	Homo sapiens	TFAP2C	MDA-MB-453	Epithelium	Mammary Gland	GSM889427
9510	Homo sapiens	TFAP2C	SKBR-3	None	Mammary Gland	GSM889428
32776	Homo sapiens	BMI1	None	Glioblastoma Multiforme Stem Like	None	GSM838673
32777	Homo sapiens	BMI1	None	Neural Progenitor Cell	None	GSM838668
32781	Homo sapiens	BMI1	None	Glioblastoma Multiforme Stem Like	None	GSM838671
32784	Homo sapiens	ATF3	None	Glioblastoma Multiforme Stem Like	None	GSM838675
32785	Homo sapiens	BMI1	None	Glioblastoma Multiforme Stem Like	None	GSM838670
32790	Homo sapiens	BRD4	P493-6	B cell lymphoma	None	GSM1036402
32791	Homo sapiens	MYC	P493-6	B cell lymphoma	None	GSM1036404
32792	Homo sapiens	T	P493-6	B cell lymphoma	None	GSM1036411
32803	Homo sapiens	MED1	P493-6	B cell lymphoma	None	GSM1036407
32808	Homo sapiens	BRD4	P493-6	B cell lymphoma	None	GSM1036401
32812	Homo sapiens	BRD4	P493-6	B cell lymphoma	None	GSM1036403
32814	Homo sapiens	MAX	P493-6	B cell lymphoma	None	GSM1036406
32815	Homo sapiens	T	P493-6	B cell lymphoma	None	GSM1036410
32816	Homo sapiens	T	P493-6	B cell lymphoma	None	GSM1036409
32823	Homo sapiens	DNMT3B	NCCIT	None	Embryo	GSM952457
32824	Homo sapiens	DNMT1	NCCIT	None	Embryo	GSM952463
32825	Homo sapiens	DNMT3A	NCCIT	None	Embryo	GSM952456
32826	Homo sapiens	DNMT1	NCCIT	None	Embryo	GSM952455
32836	Homo sapiens	DNMT3B	NCCIT	None	Embryo	GSM952465
32838	Homo sapiens	DNMT3A	NCCIT	None	Embryo	GSM952464
32847	Homo sapiens	HOTAIR	MDA-231	Epithelium	Mammary Gland	GSM820434
32848	Homo sapiens	TERC	HeLa	Epithelium	Cervix	GSM820430
32849	Homo sapiens	HOTAIR	MDA-231	Epithelium	Mammary Gland	GSM820439
32850	Homo sapiens	TERC	HeLa	Epithelium	Cervix	GSM820437
32852	Homo sapiens	HOTAIR	MDA-231	Epithelium	Mammary Gland	GSM820436
32853	Homo sapiens	TERC	HeLa	Epithelium	Cervix	GSM820431
32854	Homo sapiens	HOTAIR	MDA-231	Epithelium	Mammary Gland	GSM820433
32856	Homo sapiens	TERC	HeLa	Epithelium	Cervix	GSM820438
32874	Homo sapiens	FAIRE	MCF7-LTED	Epithelium	Mammary Gland	GSM925735
32875	Homo sapiens	FAIRE	MCF7-LTED	Epithelium	Mammary Gland	GSM925736
32889	Homo sapiens	FOXM1	U2OS	None	Bone	GSM936207
32890	Homo sapiens	FOXM1	U2OS	None	Bone	GSM936206
32898	Homo sapiens	RELA	None	Endothelial Cell	Umbilical Vein	GSM850306
32899	Homo sapiens	RELA	None	Endothelial Cell	Umbilical Vein	GSM850307
32939	Homo sapiens	ERG	RWPE1	Epithelium	Prostate	GSM927071
32941	Homo sapiens	NUP98	IMR90	Fibroblast	Lung	GSM1191937
32944	Homo sapiens	NUP98	IMR90	Fibroblast	Lung	GSM1191936
32946	Homo sapiens	NUP98	HUES6	Embryonic Stem Cell	Embryo	GSM1191931
32947	Homo sapiens	NUP98	None	Neuron	None	GSM1191935
32948	Homo sapiens	NUP98	None	Neural Progenitor Cell	None	GSM1191933
32984	Homo sapiens	FAIRE	H9	Embryonic Stem Cell	Embryo	GSM602298
33032	Homo sapiens	ARNT	MCF-7	Epithelium	Breast	GSM1024800
33035	Homo sapiens	AHR	MCF-7	Epithelium	Breast	GSM1024799
33069	Homo sapiens	TP53	U2OS	None	Bone	GSM1133488
33075	Homo sapiens	TP53	U2OS	None	Bone	GSM1133486
33077	Homo sapiens	TP53	U2OS	None	Bone	GSM1133484
33080	Homo sapiens	TP53	U2OS	None	Bone	GSM1133482
33100	Homo sapiens	ESR1	MCF-7	Epithelium	Breast	GSM1115991
33101	Homo sapiens	ESR1	MCF-7	Epithelium	Breast	GSM1115990
33123	Homo sapiens	CDK9	MM1.S	B Lymphocyte	Blood	GSM1085732
33124	Homo sapiens	MED1	MM1.S	B Lymphocyte	Blood	GSM1085733
33125	Homo sapiens	CDK9	MM1.S	B Lymphocyte	Blood	GSM1085735
33127	Homo sapiens	ESR1	MCF-7	Epithelium	Breast	GSM986064
33129	Homo sapiens	GATA3	MCF-7	Epithelium	Breast	GSM986070
33130	Homo sapiens	ESR1	ZR-75-1	Epithelium	Mammary Gland	GSM986090
33135	Homo sapiens	ESR1	MCF-7	Epithelium	Breast	GSM986063
33136	Homo sapiens	GATA3	MCF-7	Epithelium	Breast	GSM986075
33137	Homo sapiens	FOXA1	MCF-7	Epithelium	Breast	GSM986065
33138	Homo sapiens	GATA3	MCF-7	Epithelium	Breast	GSM986072
33139	Homo sapiens	ESR1	MCF-7	Epithelium	Breast	GSM986061
33143	Homo sapiens	FOXA1	MCF-7	Epithelium	Breast	GSM986066
33144	Homo sapiens	GATA3	MCF-7	Epithelium	Breast	GSM986074
33145	Homo sapiens	ESR1	MCF-7	Epithelium	Breast	GSM986059
33146	Homo sapiens	ESR1	MCF-7	Epithelium	Breast	GSM986060
33147	Homo sapiens	ESR1	ZR-75-1	Epithelium	Mammary Gland	GSM986089
33148	Homo sapiens	GATA3	MCF-7	Epithelium	Breast	GSM986069
33149	Homo sapiens	GATA3	MCF-7	Epithelium	Breast	GSM986071
33150	Homo sapiens	GATA3	MCF-7	Epithelium	Breast	GSM986067
33156	Homo sapiens	ESR1	MCF-7	Epithelium	Breast	GSM986062
33157	Homo sapiens	GATA3	MCF-7	Epithelium	Breast	GSM986076
33158	Homo sapiens	GATA3	MCF-7	Epithelium	Breast	GSM986073
33159	Homo sapiens	GATA3	MCF-7	Epithelium	Breast	GSM986068
33160	Homo sapiens	MED1	P493-6	B cell lymphoma	None	GSM894078
33162	Homo sapiens	MAX	P493-6	B cell lymphoma	None	GSM894075
33164	Homo sapiens	MED1	P493-6	B cell lymphoma	None	GSM894080
33168	Homo sapiens	MYC	P493-6	B cell lymphoma	None	GSM894059
33171	Homo sapiens	MED1	H2171	Epithelium	Lung	GSM894081
33174	Homo sapiens	MYC	U87	None	Brain	GSM894061
33175	Homo sapiens	MAX	P493-6	B cell lymphoma	None	GSM894076
33177	Homo sapiens	MAX	H128	Epithelium	Lung	GSM894099
33180	Homo sapiens	MYC	H128	Epithelium	Lung	GSM894098
33189	Homo sapiens	MYC	P493-6	B cell lymphoma	None	GSM894060
33191	Homo sapiens	MAX	MM1.S	B Lymphocyte	Blood	GSM894085
33194	Homo sapiens	MAX	P493-6	B cell lymphoma	None	GSM894074
33195	Homo sapiens	MYC	P493-6	B cell lymphoma	None	GSM894058
33197	Homo sapiens	MAX	U87	None	Brain	GSM894077
33198	Homo sapiens	MED1	U87	None	Brain	GSM894082
33199	Homo sapiens	MED1	P493-6	B cell lymphoma	None	GSM894079
33216	Homo sapiens	ESR1	MCF-7	Epithelium	Breast	GSM1198711
33217	Homo sapiens	SOX2	ReN-VM	Neural Stem Cell	None	GSM1198994
33219	Homo sapiens	SOX2	ReN-VM	Neural Stem Cell	None	GSM1198993
33220	Homo sapiens	NR5A2	MCF-7	Epithelium	Breast	GSM1198716
33221	Homo sapiens	ESR1	MCF-7	Epithelium	Breast	GSM1198712
33223	Homo sapiens	ESR1	MCF-7	Epithelium	Breast	GSM1198714
33224	Homo sapiens	ESR1	MCF-7	Epithelium	Breast	GSM1198713
33278	Homo sapiens	NFE2	None	Proerythroblast	Bone Marrow	GSM908059
33284	Homo sapiens	TAL1	None	Proerythroblast	Fetal Liver	GSM908054
33288	Homo sapiens	RAD21	None	Proerythroblast	Fetal Liver	GSM908066
33293	Homo sapiens	TAL1	None	Proerythroblast	Bone Marrow	GSM908055
33294	Homo sapiens	NFE2	None	Proerythroblast	Fetal Liver	GSM908058
33297	Homo sapiens	CTCF	None	Proerythroblast	Bone Marrow	GSM908065
33302	Homo sapiens	RAD21	None	Proerythroblast	Bone Marrow	GSM908067
33303	Homo sapiens	CTCF	None	Proerythroblast	Fetal Liver	GSM908064
33430	Homo sapiens	SMARCA4	None	T Lymphocyte	Blood	GSM971332
33434	Homo sapiens	SMARCA4	None	B Lymphocyte	Blood	GSM971343
33437	Homo sapiens	SMARCA4	None	None	Blood	GSM971335
33440	Homo sapiens	SMARCA4	None	Hematopoietic Stem Cell	Blood	GSM971333
33445	Homo sapiens	CDK9	P493-6	B cell lymphoma	None	GSM935137
33446	Homo sapiens	CDK9	P493-6	B cell lymphoma	None	GSM935135
33447	Homo sapiens	CDK9	P493-6	B cell lymphoma	None	GSM935136
33458	Homo sapiens	ERG	None	Hematopoietic Cell	None	GSM585608
33459	Homo sapiens	ERG	None	Hematopoietic Cell	None	GSM585604
33466	Homo sapiens	ELF5	T47D	Epithelium	Mammary Gland	GSM773912
33467	Homo sapiens	ELF5	T47D	Epithelium	Mammary Gland	GSM773913
33476	Homo sapiens	IRF5	None	Monocyte	Blood	GSM945599
33481	Homo sapiens	IRF5	None	Monocyte	Blood	GSM945598
33484	Homo sapiens	ESR1	BT-474	Epithelium	Mammary Gland	GSM798431
33487	Homo sapiens	ESR1	None	Epithelium	Mammary Gland	GSM798426
33489	Homo sapiens	FOXA1	MCF-7	Epithelium	Breast	GSM798439
33490	Homo sapiens	ESR1	None	Epithelium	Mammary Gland	GSM798401
33491	Homo sapiens	ESR1	MCF-7	Epithelium	Breast	GSM798435
33494	Homo sapiens	ESR1	None	Epithelium	Mammary Gland	GSM798427
33495	Homo sapiens	ESR1	TAM_R	Epithelium	Mammary Gland	GSM798432
33496	Homo sapiens	FOXA1	MCF-7	Epithelium	Breast	GSM798437
33498	Homo sapiens	ESR1	None	Epithelium	Mammary Gland	GSM798404
33503	Homo sapiens	ESR1	None	Epithelium	Mammary Gland	GSM798405
33504	Homo sapiens	ESR1	MCF-7	Epithelium	Breast	GSM798424
33506	Homo sapiens	ESR1	None	Epithelium	Mammary Gland	GSM798402
33507	Homo sapiens	ESR1	None	Epithelium	Mammary Gland	GSM798403
33508	Homo sapiens	ESR1	T47D	Epithelium	Mammary Gland	GSM798429
33509	Homo sapiens	ESR1	TAM_R	Epithelium	Mammary Gland	GSM798433
33510	Homo sapiens	FOXA1	MCF-7	Epithelium	Breast	GSM798436
33512	Homo sapiens	ESR1	BT-474	Epithelium	Mammary Gland	GSM798430
33513	Homo sapiens	ESR1	T47D	Epithelium	Mammary Gland	GSM798428
33518	Homo sapiens	FOXA1	MCF-7	Epithelium	Breast	GSM798438
33519	Homo sapiens	ESR1	None	Epithelium	Mammary Gland	GSM798400
33520	Homo sapiens	ESR1	MCF-7	Epithelium	Breast	GSM798434
33525	Homo sapiens	ESR1	MCF-7	Epithelium	Breast	GSM798423
33526	Homo sapiens	ESR1	MCF-7	Epithelium	Breast	GSM798425
33542	Homo sapiens	IRF2	None	Proerythroblast	Bone Marrow	GSM970261
33543	Homo sapiens	GATA1	None	Proerythroblast	Fetal Liver	GSM970257
33545	Homo sapiens	GATA1	None	Proerythroblast	Bone Marrow	GSM970258
33554	Homo sapiens	CTCF	K562	Erythroblast	Bone Marrow	GSM970216
33556	Homo sapiens	CTCF	None	Monocyte	Blood	GSM1056576
33561	Homo sapiens	CTCF	None	Macrophage	None	GSM1056577
33566	Homo sapiens	PR	T47D	Epithelium	Mammary Gland	GSM770765
33567	Homo sapiens	PR	T47D	Epithelium	Mammary Gland	GSM770762
33569	Homo sapiens	PR	AB32	Epithelium	Mammary Gland	GSM770759
33570	Homo sapiens	PR	T47D	Epithelium	Mammary Gland	GSM770764
33571	Homo sapiens	PR	AB32	Epithelium	Mammary Gland	GSM770758
33594	Homo sapiens	FAIRE	NHEK	Keratinocyte	Skin	GSM748524
33595	Homo sapiens	FAIRE	GM12878	B Lymphocyte	Blood	GSM748510
33597	Homo sapiens	FAIRE	K562	Erythroblast	Bone Marrow	GSM748523
33598	Homo sapiens	FAIRE	H1	Embryonic Stem Cell	Embryo	GSM748514
33599	Homo sapiens	FAIRE	None	Epithelium	Cervix	GSM748515
33600	Homo sapiens	FAIRE	GM12878	B Lymphocyte	Blood	GSM748512
33601	Homo sapiens	FAIRE	H1	Embryonic Stem Cell	Embryo	GSM748513
33602	Homo sapiens	FAIRE	HepG2	Epithelium	Liver	GSM748519
33604	Homo sapiens	FAIRE	NHEK	Keratinocyte	Skin	GSM748525
33605	Homo sapiens	FAIRE	HepG2	Epithelium	Liver	GSM748518
33606	Homo sapiens	FAIRE	None	Epithelium	Cervix	GSM748516
33607	Homo sapiens	FAIRE	GM12878	B Lymphocyte	Blood	GSM748511
33608	Homo sapiens	FAIRE	K562	Erythroblast	Bone Marrow	GSM748522
33609	Homo sapiens	FAIRE	HepG2	Epithelium	Liver	GSM748517
33610	Homo sapiens	FAIRE	None	Endothelial Cell	Umbilical Vein	GSM748520
33611	Homo sapiens	FAIRE	None	Endothelial Cell	Umbilical Vein	GSM748521
33678	Homo sapiens	TBX21	None	Th1	None	GSM776557
33679	Homo sapiens	GATA3	None	Th1	None	GSM776558
33680	Homo sapiens	GATA3	None	Th2	None	GSM776559
33707	Homo sapiens	SOX2	BJ	Fibroblast	Skin	GSM896986
33713	Homo sapiens	POU5F1	BJ	Fibroblast	Skin	GSM896985
33718	Homo sapiens	KLF4	BJ	Fibroblast	Skin	GSM896987
33720	Homo sapiens	MYC	BJ	Fibroblast	Skin	GSM896988
33850	Homo sapiens	SF1	H295R	Epithelium	Adrenal Gland	GSM1080949
33851	Homo sapiens	SF1	H295R	Epithelium	Adrenal Gland	GSM1080947
33852	Homo sapiens	SF1	H295R	Epithelium	Adrenal Gland	GSM1080948
33853	Homo sapiens	SF1	H295R	Epithelium	Adrenal Gland	GSM1080950
33863	Homo sapiens	SMARCB1	NCCIT	None	Embryo	GSM881709
33864	Homo sapiens	POU5F1	NCCIT	None	Embryo	GSM881712
33865	Homo sapiens	SMARCB1	NCCIT	None	Embryo	GSM881711
33866	Homo sapiens	POU5F1	NCCIT	None	Embryo	GSM881710
33874	Homo sapiens	MED1	None	Plasma Cell	None	GSM1033760
33875	Homo sapiens	MED1	None	Plasma Cell	None	GSM1033761
33883	Homo sapiens	CDK9	None	Plasma Cell	None	GSM1033755
33888	Homo sapiens	CDK9	None	Plasma Cell	None	GSM1033756
33895	Homo sapiens	MYC	None	Plasma Cell	None	GSM1033754
33897	Homo sapiens	MAX	None	Plasma Cell	None	GSM1033759
33904	Homo sapiens	BRD4	None	Plasma Cell	None	GSM1033753
33908	Homo sapiens	BRD4	None	Plasma Cell	None	GSM1033752
33916	Homo sapiens	GRHL3	NHEK	Keratinocyte	Skin	GSM1034504
33917	Homo sapiens	WDR5	NHEK	Keratinocyte	Skin	GSM1034506
33918	Homo sapiens	FOXA1	LNCaP	Epithelium	Prostate	GSM916524
33919	Homo sapiens	FOXA1	LNCaP	Epithelium	Prostate	GSM916523
33920	Homo sapiens	AR	LNCaP	Epithelium	Prostate	GSM916521
33921	Homo sapiens	AR	LNCaP	Epithelium	Prostate	GSM916522
33932	Homo sapiens	BRD4	MM1.S	B Lymphocyte	Blood	GSM1070124
33934	Homo sapiens	CTCF	MM1.S	B Lymphocyte	Blood	GSM1070125
33988	Homo sapiens	TET3	HEK293T	Epithelium	Embryonic Kidney	GSM897577
33992	Homo sapiens	TET2	HEK293T	Epithelium	Embryonic Kidney	GSM897576
34001	Homo sapiens	OGT	HEK293T	Epithelium	Embryonic Kidney	GSM897578
34004	Homo sapiens	LMNB1	IMR90	Fibroblast	Lung	GSM897558
34008	Homo sapiens	SMC1A	BG03	Embryonic Stem Cell	Embryo	GSM897120
34011	Homo sapiens	SMC3	BG03	Embryonic Stem Cell	Embryo	GSM897119
34012	Homo sapiens	SMAD3	BG03	Embryonic Stem Cell	Embryo	GSM897116
34015	Homo sapiens	SETDB1	WM853.2	Melanoma Cell	None	GSM897123
34016	Homo sapiens	SMAD3	BG03	Embryonic Stem Cell	Embryo	GSM897117
34017	Homo sapiens	SMAD3	BG03	Embryonic Stem Cell	Embryo	GSM897118
34074	Homo sapiens	CDK8	None	Epithelium	Colon	GSM937562
34078	Homo sapiens	CDK8	None	Epithelium	Colon	GSM937561
34081	Homo sapiens	CDK8	None	Epithelium	Colon	GSM937563
34089	Homo sapiens	NANOG	HUES64	Embryonic Stem Cell	Embryo	GSM1124071
34092	Homo sapiens	SOX2	HUES64	Embryonic Stem Cell	Embryo	GSM1124068
34100	Homo sapiens	POU5F1	HUES64	Embryonic Stem Cell	Embryo	GSM1124067
34102	Homo sapiens	NANOG	HUES64	Embryonic Stem Cell	Embryo	GSM1124070
34118	Homo sapiens	SOX2	HUES64	Embryonic Stem Cell	Embryo	GSM1124069
34236	Homo sapiens	STAT3	MCF-10A	Epithelium	Breast	GSM935551
34317	Homo sapiens	MYC	HEK293T	Epithelium	Embryonic Kidney	GSM1054011
34318	Homo sapiens	MYC	HEK293T	Epithelium	Embryonic Kidney	GSM1054009
34319	Homo sapiens	MYC	HEK293T	Epithelium	Embryonic Kidney	GSM1054010
34326	Homo sapiens	EZH2	LNCaP-abl	Epithelium	Prostate	GSM969562
34329	Homo sapiens	EZH2	LNCaP	Epithelium	Prostate	GSM969570
34330	Homo sapiens	AR	LNCaP-abl	Epithelium	Prostate	GSM969565
34333	Homo sapiens	SUZ12	LNCaP	Epithelium	Prostate	GSM969572
34336	Homo sapiens	SUZ12	LNCaP-abl	Epithelium	Prostate	GSM969564
34345	Homo sapiens	ESR1	DLD-1	Epithelium	Colon	GSM869306
34350	Homo sapiens	FOXO3	DL23	Epithelium	Colon	GSM869307
34353	Homo sapiens	SUMO1	HeLa	Epithelium	Cervix	GSM1012768
34354	Homo sapiens	SUMO1	HeLa	Epithelium	Cervix	GSM1012775
34355	Homo sapiens	SUMO1	HeLa	Epithelium	Cervix	GSM1012767
34356	Homo sapiens	SUMO1	HeLa	Epithelium	Cervix	GSM1012764
34357	Homo sapiens	SUMO1	HeLa	Epithelium	Cervix	GSM1012759
34361	Homo sapiens	SUMO1	HeLa	Epithelium	Cervix	GSM1012763
34364	Homo sapiens	SUMO1	HeLa	Epithelium	Cervix	GSM1012769
34365	Homo sapiens	SUMO1	HeLa	Epithelium	Cervix	GSM1012771
34366	Homo sapiens	SUMO1	HeLa	Epithelium	Cervix	GSM1012773
34368	Homo sapiens	SUMO1	HeLa	Epithelium	Cervix	GSM1012762
34369	Homo sapiens	SUMO1	HeLa	Epithelium	Cervix	GSM1012766
34370	Homo sapiens	SUMO1	HeLa	Epithelium	Cervix	GSM1012765
34371	Homo sapiens	SUMO1	HeLa	Epithelium	Cervix	GSM1012760
34372	Homo sapiens	SUMO1	HeLa	Epithelium	Cervix	GSM1012772
34373	Homo sapiens	SUMO1	HeLa	Epithelium	Cervix	GSM1012761
34374	Homo sapiens	SUMO1	HeLa	Epithelium	Cervix	GSM1012770
34389	Homo sapiens	SMARCA4	None	None	None	GSM651557
34390	Homo sapiens	SMARCA4	None	None	None	GSM651558
34392	Homo sapiens	MECP2	IMR90	Fibroblast	Lung	GSM1154505
34394	Homo sapiens	MECP2	IMR90	Fibroblast	Lung	GSM1154504
34396	Homo sapiens	MECP2	IMR90	Fibroblast	Lung	GSM1154506
34399	Homo sapiens	MECP2	HCT-116	None	Colon	GSM1154509
34400	Homo sapiens	MECP2	HCT-116	None	Colon	GSM1154510
34444	Homo sapiens	LMNA	HGFDFN168	Fibroblast	Forearm Skin Biopsy	GSM1023622
34446	Homo sapiens	LMNA	HGADFN167	Fibroblast	Forearm Skin Biopsy	GSM1023624
34454	Homo sapiens	LMNA	HGADFN167	Fibroblast	Forearm Skin Biopsy	GSM1023626
34462	Homo sapiens	LMNA	HGFDFN168	Fibroblast	Forearm Skin Biopsy	GSM1023620
34466	Homo sapiens	PAX5	Namalwa	B Lymphocyte	None	GSM1086295
34467	Homo sapiens	PAX5	L428-PAX5	B Lymphocyte	None	GSM1086298
34472	Homo sapiens	PAX5	L428-PAX5	B Lymphocyte	None	GSM1086297
34473	Homo sapiens	PAX5	Raji	B Lymphocyte	Blood	GSM1086294
34475	Homo sapiens	PAX5	Raji	B Lymphocyte	Blood	GSM1086293
34476	Homo sapiens	PAX5	Namalwa	B Lymphocyte	None	GSM1086296
34479	Homo sapiens	NFKBIA	None	Keratinocyte	Foreskin	GSM744581
34532	Homo sapiens	GCG	HEK293T	Epithelium	Embryonic Kidney	GSM1050111
34535	Homo sapiens	EHMT2	HEK293T	Epithelium	Embryonic Kidney	GSM1050110
34559	Homo sapiens	TP63	None	Keratinocyte	Foreskin	GSM794864
34560	Homo sapiens	TP63	None	Keratinocyte	Foreskin	GSM794862
34563	Homo sapiens	EGR2	None	Macrophage	None	GSM785503
34564	Homo sapiens	CEBPB	None	Macrophage	None	GSM785502
34565	Homo sapiens	SPI1	None	Macrophage	None	GSM785501
34567	Homo sapiens	EGR2	None	Macrophage	None	GSM785504
34568	Homo sapiens	RUNX1	SEM	Pre-B Lymphocyte	None	GSM1032075
34675	Homo sapiens	CHRM2	C4-12	None	None	GSM1168432
34677	Homo sapiens	CHRM2	C4-12	None	None	GSM1168433
34929	Homo sapiens	SPI1	None	Monocyte	None	GSM785495
34932	Homo sapiens	CEBPB	None	Monocyte	None	GSM785496
34945	Homo sapiens	RELA	LCL	Lymphoblastoid	Blood	GSM1111178
34946	Homo sapiens	NR3C1	LCL	Lymphoblastoid	Blood	GSM1111177
34949	Homo sapiens	RELA	LCL	Lymphoblastoid	Blood	GSM1111180
34950	Homo sapiens	NR3C1	LCL	Lymphoblastoid	Blood	GSM1111174
34951	Homo sapiens	RELA	LCL	Lymphoblastoid	Blood	GSM1111181
34952	Homo sapiens	NR3C1	LCL	Lymphoblastoid	Blood	GSM1111176
34955	Homo sapiens	RELA	LCL	Lymphoblastoid	Blood	GSM1111179
34959	Homo sapiens	NR3C1	LCL	Lymphoblastoid	Blood	GSM1111175
34962	Homo sapiens	KMT2A	RS4	B Lymphocyte	None	GSM941543
34966	Homo sapiens	AFF1	RS4	B Lymphocyte	None	GSM941544
34968	Homo sapiens	LMNB1	IMR90	Fibroblast	Lung	GSM1197639
34973	Homo sapiens	LMNB1	IMR90	Fibroblast	Lung	GSM1197637
34974	Homo sapiens	LMNB1	IMR90	Fibroblast	Lung	GSM1197636
34982	Homo sapiens	LMNB1	IMR90	Fibroblast	Lung	GSM1197640
34987	Homo sapiens	LMNB1	IMR90	Fibroblast	Lung	GSM1197638
34989	Homo sapiens	LMNB1	IMR90	Fibroblast	Lung	GSM1197635
34995	Homo sapiens	FOXM1	MCF-7	Epithelium	Breast	GSM1001005
34997	Homo sapiens	FOXM1	MDA-MB-231	Epithelium	Breast	GSM1001000
34998	Homo sapiens	FOXM1	MCF-7	Epithelium	Breast	GSM1001003
34999	Homo sapiens	FOXM1	MDA-MB-231	Epithelium	Breast	GSM1001002
35002	Homo sapiens	FOXM1	MCF-7	Epithelium	Breast	GSM1001006
35006	Homo sapiens	FOXM1	MCF-7	Epithelium	Breast	GSM1001004
35011	Homo sapiens	FOXM1	MDA-MB-231	Epithelium	Breast	GSM1001001
35041	Homo sapiens	SPDEF	MCF-7	Epithelium	Breast	GSM1187120
35044	Homo sapiens	ESR1	MCF-7	Epithelium	Breast	GSM1187118
35046	Homo sapiens	ESR1	MCF-7	Epithelium	Breast	GSM1187116
35049	Homo sapiens	SPDEF	MCF-7	Epithelium	Breast	GSM1187119
35051	Homo sapiens	ESR1	MCF-7	Epithelium	Breast	GSM1187117
35052	Homo sapiens	SPDEF	MCF-7	Epithelium	Breast	GSM1187121
35054	Homo sapiens	HSF1	None	Epithelium	None	GSM951900
35055	Homo sapiens	HSF1	None	None	Colon	GSM951910
35056	Homo sapiens	HSF1	None	None	Colon	GSM951907
35058	Homo sapiens	HSF1	None	Epithelium	None	GSM951903
35059	Homo sapiens	HSF1	None	Epithelium	None	GSM951901
35060	Homo sapiens	HSF1	None	None	Colon	GSM951909
35064	Homo sapiens	HSF1	None	Epithelium	None	GSM951904
35065	Homo sapiens	HSF1	None	None	Colon	GSM951906
35085	Homo sapiens	BCL6	None	B Lymphocyte	None	GSM898060
35087	Homo sapiens	BCOR	None	B Lymphocyte	None	GSM898061
35091	Homo sapiens	NCOR1	OCI-Ly1	B cell lymphoma	Bone Marrow	GSM898056
35093	Homo sapiens	NCOR2	None	B Lymphocyte	None	GSM898062
35107	Homo sapiens	DOT1L	NCCIT	None	Embryo	GSM654638
35216	Homo sapiens	HSF1	M0-91	Leukemia Cell	None	GSM1116671
35218	Homo sapiens	HSF1	MCF-7	Epithelium	Breast	GSM1116653
35219	Homo sapiens	HSF1	M0-91	Leukemia Cell	None	GSM1116666
35220	Homo sapiens	HSF1	M0-91	Leukemia Cell	None	GSM1116665
35222	Homo sapiens	HSF1	MCF-7	Epithelium	Breast	GSM1116659
35224	Homo sapiens	HSF1	M0-91	Leukemia Cell	None	GSM1116669
35228	Homo sapiens	HSF1	M0-91	Leukemia Cell	None	GSM1116663
35230	Homo sapiens	HSF1	MCF-7	Epithelium	Breast	GSM1116654
35231	Homo sapiens	HSF1	M0-91	Leukemia Cell	None	GSM1116672
35233	Homo sapiens	HSF1	MCF-7	Epithelium	Breast	GSM1116658
35234	Homo sapiens	HSF1	M0-91	Leukemia Cell	None	GSM1116668
35266	Homo sapiens	SNAPC4	MCF-10A	Epithelium	Breast	GSM917815
35268	Homo sapiens	SNAPC1	MCF-10A	Epithelium	Breast	GSM917814
35284	Homo sapiens	BRDU	HeLa-S3	Epithelium	Cervix	GSM922794
35287	Homo sapiens	BRDU	HeLa-S3	Epithelium	Cervix	GSM922795
35289	Homo sapiens	BRDU	HeLa-S3	Epithelium	Cervix	GSM922793
35290	Homo sapiens	BRDU	HeLa-S3	Epithelium	Cervix	GSM922796
35291	Homo sapiens	BRDU	HeLa-S3	Epithelium	Cervix	GSM922792
35293	Homo sapiens	BRDU	HeLa-S3	Epithelium	Cervix	GSM922797
35295	Homo sapiens	BRDU	HeLa-S3	Epithelium	Cervix	GSM922798
35296	Homo sapiens	ORC1	HeLa-S3	Epithelium	Cervix	GSM922790
35298	Homo sapiens	ERG	SKNO-1	Myeloblast	Bone Marrow	GSM585590
35300	Homo sapiens	RUNX1T1	Kasumi-1	Myeloblast	Blood	GSM585588
35302	Homo sapiens	ERG	None	Hematopoietic Cell	None	GSM585593
35308	Homo sapiens	TCF12	Kasumi-1	Myeloblast	Blood	GSM585586
35309	Homo sapiens	FLI1	SKNO-1	Myeloblast	Bone Marrow	GSM585591
35312	Homo sapiens	FAIRE	None	None	Pancreatic Islet	GSM1026917
35315	Homo sapiens	GRHL2	None	Epithelium	Bronchia	GSM1125983
35317	Homo sapiens	GRHL2	None	Epithelium	Bronchia	GSM1125982
35323	Homo sapiens	GRHL2	None	Epithelium	Bronchia	GSM1125984
35380	Homo sapiens	CTCF	NHLF	Fibroblast	Lung	GSM646475
35387	Homo sapiens	CTCF	None	Endothelial Cell	Umbilical Vein	GSM646412
35392	Homo sapiens	CTCF	NHEK	Keratinocyte	Skin	GSM646455
35405	Homo sapiens	CTCF	None	Endothelial Cell	Umbilical Vein	GSM646413
35406	Homo sapiens	CTCF	NHEK	Keratinocyte	Skin	GSM646454
35412	Homo sapiens	CTCF	NHLF	Fibroblast	Lung	GSM646474
35416	Homo sapiens	CTCF	K562	Erythroblast	Bone Marrow	GSM646432
35447	Homo sapiens	CTCF	K562	Erythroblast	Bone Marrow	GSM646433
35471	Homo sapiens	NKX2-1	NCI-H1819	None	Lung	GSM983100
35473	Homo sapiens	FOXA1	NCI-H3122	None	Lung	GSM983105
35474	Homo sapiens	NKX2-1	NCI-H3122	None	Lung	GSM983104
35475	Homo sapiens	NKX2-1	NCI-H2087	None	Lung	GSM983102
35476	Homo sapiens	TAL1	CCRF-CEM	T Lymphocyte	Blood	GSM837997
35477	Homo sapiens	GATA3	CCRF-CEM	T Lymphocyte	Blood	GSM837986
35478	Homo sapiens	TCF12	CCRF-CEM	T Lymphocyte	Blood	GSM837987
35479	Homo sapiens	TAL1	None	T Lymphocyte	Lymph Node	GSM837998
35481	Homo sapiens	TCF12	CCRF-CEM	T Lymphocyte	Blood	GSM837988
35482	Homo sapiens	TAL1	None	T Lymphocyte	Lymph Node	GSM837999
35483	Homo sapiens	RUNX1	CCRF-CEM	T Lymphocyte	Blood	GSM837994
35484	Homo sapiens	LMO2	CCRF-CEM	T Lymphocyte	Blood	GSM837992
35485	Homo sapiens	TCF7L1	CCRF-CEM	T Lymphocyte	Blood	GSM837985
35486	Homo sapiens	LMO2	CCRF-CEM	T Lymphocyte	Blood	GSM837993
35487	Homo sapiens	RUNX1	CCRF-CEM	T Lymphocyte	Blood	GSM837995
35489	Homo sapiens	TAL1	CCRF-CEM	T Lymphocyte	Blood	GSM837996
35498	Homo sapiens	CTCF	None	Lymphocyte	Blood	GSM1138985
35517	Homo sapiens	BCL6	OCI-Ly1	B cell lymphoma	Bone Marrow	GSM763404
35524	Homo sapiens	BCL6	OCI-Ly1	B cell lymphoma	Bone Marrow	GSM763402
35525	Homo sapiens	NCOR2	OCI-Ly1	B cell lymphoma	Bone Marrow	GSM763406
35528	Homo sapiens	BCOR	OCI-Ly1	B cell lymphoma	Bone Marrow	GSM763410
35558	Homo sapiens	SFMBT1	HeLa-S3	Epithelium	Cervix	GSM1104362
35559	Homo sapiens	SFMBT1	HeLa-S3	Epithelium	Cervix	GSM1104357
35565	Homo sapiens	RCOR1	HeLa-S3	Epithelium	Cervix	GSM1104364
35568	Homo sapiens	KDM1A	HeLa-S3	Epithelium	Cervix	GSM1104352
35569	Homo sapiens	SFMBT1	HeLa-S3	Epithelium	Cervix	GSM1104351
35572	Homo sapiens	RCOR1	HeLa-S3	Epithelium	Cervix	GSM1104359
35576	Homo sapiens	KDM1A	HeLa-S3	Epithelium	Cervix	GSM1104363
35577	Homo sapiens	KDM1A	HeLa-S3	Epithelium	Cervix	GSM1104358
35580	Homo sapiens	RCOR1	HeLa-S3	Epithelium	Cervix	GSM1104353
35584	Homo sapiens	PR	T47D-MTVL	Epithelium	Mammary Gland	GSM1017849
35586	Homo sapiens	PR	T47D-MTVL	Epithelium	Mammary Gland	GSM1017850
35590	Homo sapiens	PR	T47D-MTVL	Epithelium	Mammary Gland	GSM1017851
35591	Homo sapiens	PR	T47D-MTVL	Epithelium	Mammary Gland	GSM1017848
35605	Homo sapiens	REST	H295R	Epithelium	Adrenal Gland	GSM1192175
35607	Homo sapiens	REST	H295R	Epithelium	Adrenal Gland	GSM1192174
35621	Homo sapiens	NR2F2	None	Neural crest cell	Cranial	GSM714812
35627	Homo sapiens	FAIRE	None	Neural crest cell	Cranial	GSM714810
35628	Homo sapiens	NR2F1	None	Neural crest cell	Cranial	GSM714811
35636	Homo sapiens	EZH2	OCI-Ly1	B cell lymphoma	Bone Marrow	GSM1129361
35640	Homo sapiens	EZH2	SU-DHL6	B Lymphocyte	Lymph Node	GSM1129362
35644	Homo sapiens	EZH2	WSU-DLCL2	B Lymphocyte	Lymph Node	GSM1129363
35647	Homo sapiens	EZH2	Farage	B Lymphocyte	Lymph Node	GSM1129359
35650	Homo sapiens	EZH2	None	B Lymphocyte	Lymph Node	GSM1129358
35655	Homo sapiens	EZH2	SU-DHL5	B Lymphocyte	Lymph Node	GSM1129360
35657	Homo sapiens	EZH2	Pfeiffer	B Lymphocyte	Lymph Node	GSM1129364
35658	Homo sapiens	PBX1	MCF7-LTED	Epithelium	Mammary Gland	GSM989353
35694	Homo sapiens	SUMO1	WI-38	Fibroblast	Lung	GSM1035434
35700	Homo sapiens	SUMO1	WI-38	Fibroblast	Lung	GSM1035424
35703	Homo sapiens	UBE2I	WI-38	Fibroblast	Lung	GSM1035436
35704	Homo sapiens	SUMO2	WI-38	Fibroblast	Lung	GSM1035426
35708	Homo sapiens	PIAS4	WI-38	Fibroblast	Lung	GSM1035441
35715	Homo sapiens	PIAS4	WI-38	Fibroblast	Lung	GSM1035442
35717	Homo sapiens	UBE2I	WI-38	Fibroblast	Lung	GSM1035427
35719	Homo sapiens	SUMO1	WI-38	Fibroblast	Lung	GSM1035433
35724	Homo sapiens	SUMO1	WI-38	Fibroblast	Lung	GSM1035425
35725	Homo sapiens	SUMO2	WI-38	Fibroblast	Lung	GSM1035435
35738	Homo sapiens	FAIRE	MCF-7	Epithelium	Breast	GSM631504
35739	Homo sapiens	FAIRE	MCF-7	Epithelium	Breast	GSM631503
35740	Homo sapiens	FAIRE	MCF-7	Epithelium	Breast	GSM631501
35741	Homo sapiens	FAIRE	MCF-7	Epithelium	Breast	GSM631502
35764	Homo sapiens	AR	C4-2B	Epithelium	Prostate	GSM984381
35765	Homo sapiens	AR	22RV1	Epithelium	Prostate	GSM984390
35766	Homo sapiens	AR	C4-2B	Epithelium	Prostate	GSM984385
35768	Homo sapiens	FOXA1	C4-2B	Epithelium	Prostate	GSM984392
35771	Homo sapiens	AR	LNCaP	Epithelium	Prostate	GSM984386
35772	Homo sapiens	AR	22RV1	Epithelium	Prostate	GSM984389
35775	Homo sapiens	AR	LNCaP	Epithelium	Prostate	GSM984388
35776	Homo sapiens	FOXA1	C4-2B	Epithelium	Prostate	GSM984391
35777	Homo sapiens	AR	C4-2B	Epithelium	Prostate	GSM984382
35778	Homo sapiens	AR	C4-2B	Epithelium	Prostate	GSM984383
35779	Homo sapiens	AR	LNCaP	Epithelium	Prostate	GSM984387
35780	Homo sapiens	AR	C4-2B	Epithelium	Prostate	GSM984380
35828	Homo sapiens	REPIN1	LNCaP	Epithelium	Prostate	GSM714610
35832	Homo sapiens	CTCF	GM19240	Lymphoblastoid	Blood	GSM822276
35837	Homo sapiens	MYC	H1	Embryonic Stem Cell	Embryo	GSM822274
35840	Homo sapiens	CTCF	NHEK	Keratinocyte	Skin	GSM822271
35845	Homo sapiens	CTCF	GM19239	Lymphoblastoid	Blood	GSM822277
35846	Homo sapiens	CTCF	H1	Embryonic Stem Cell	Embryo	GSM822297
35851	Homo sapiens	CTCF	GM12892	Lymphoblastoid	Blood	GSM822299
35854	Homo sapiens	CTCF	GM12891	Lymphoblastoid	Blood	GSM822294
35855	Homo sapiens	CTCF	GM19238	Lymphoblastoid	Blood	GSM822278
35874	Homo sapiens	BRD3	HEK293	Epithelium	Embryonic Kidney	GSM971947
35875	Homo sapiens	CBX5	HEK293	Epithelium	Embryonic Kidney	GSM971949
35876	Homo sapiens	BRD4	HEK293	Epithelium	Embryonic Kidney	GSM971948
35878	Homo sapiens	BRD2	HEK293	Epithelium	Embryonic Kidney	GSM971946
35879	Homo sapiens	CBX1	HEK293	Epithelium	Embryonic Kidney	GSM971950
35924	Homo sapiens	CTCF	WI-38	Fibroblast	Lung	GSM1007997
35929	Homo sapiens	CTCF	WI-38	Fibroblast	Lung	GSM1007998
35941	Homo sapiens	FOXA1	Huh7	Epithelium	Liver	GSM958756
35942	Homo sapiens	FOXA1	Huh7	Epithelium	Liver	GSM958753
35943	Homo sapiens	FOXA1	Huh7	Epithelium	Liver	GSM958755
35945	Homo sapiens	FOXA1	Huh7	Epithelium	Liver	GSM958752
35946	Homo sapiens	FOXA1	Huh7	Epithelium	Liver	GSM958754
35947	Homo sapiens	FOXA1	Huh7	Epithelium	Liver	GSM958757
35962	Homo sapiens	HIST1H1B	H1	Embryonic Stem Cell	Embryo	GSM663759
35963	Homo sapiens	HIST1H1B	IMR90	Fibroblast	Lung	GSM663761
36026	Homo sapiens	HIRA	None	Epithelium	Cervix	GSM1095934
36028	Homo sapiens	RB1	None	Epithelium	Cervix	GSM1095936
36031	Homo sapiens	FAIRE	None	Epithelium	Cervix	GSM1095931
36032	Homo sapiens	SPI1	None	Epithelium	Cervix	GSM1095933
36075	Homo sapiens	MYOD1	None	Myoblast	None	GSM1218849
36077	Homo sapiens	MYOD1	None	None	Muscle	GSM1218851
36082	Homo sapiens	YY1	None	Embryonic Stem Cell	Embryo	GSM956127
36085	Homo sapiens	CTBP1	MCF-7	Epithelium	Breast	GSM896741
36092	Homo sapiens	ESR1	None	Epithelium	Mammary Gland	GSM798384
36094	Homo sapiens	ESR1	None	Epithelium	Mammary Gland	GSM798395
36096	Homo sapiens	ESR1	None	Epithelium	Mammary Gland	GSM798390
36097	Homo sapiens	ESR1	None	Epithelium	Mammary Gland	GSM798396
36098	Homo sapiens	ESR1	None	Epithelium	Mammary Gland	GSM798397
36099	Homo sapiens	ESR1	None	Epithelium	Mammary Gland	GSM798392
36100	Homo sapiens	ESR1	None	Epithelium	Mammary Gland	GSM798385
36101	Homo sapiens	ESR1	None	Epithelium	Mammary Gland	GSM798383
36102	Homo sapiens	ESR1	None	Epithelium	Mammary Gland	GSM798388
36103	Homo sapiens	ESR1	None	Epithelium	Mammary Gland	GSM798389
36104	Homo sapiens	ESR1	None	Epithelium	Mammary Gland	GSM798393
36105	Homo sapiens	ESR1	None	Epithelium	Mammary Gland	GSM798394
36106	Homo sapiens	ESR1	None	Epithelium	Mammary Gland	GSM798386
36107	Homo sapiens	ESR1	None	Epithelium	Mammary Gland	GSM798391
36109	Homo sapiens	ESR1	None	Epithelium	Mammary Gland	GSM798398
36110	Homo sapiens	ESR1	None	Epithelium	Mammary Gland	GSM798399
36111	Homo sapiens	ESR1	None	Epithelium	Mammary Gland	GSM798387
36113	Homo sapiens	FANCD2	HEK293T	Epithelium	Embryonic Kidney	GSM1140398
36114	Homo sapiens	FANCD2	HEK293T	Epithelium	Embryonic Kidney	GSM1140397
36140	Homo sapiens	TP63	None	Keratinocyte	None	GSM830121
36141	Homo sapiens	TP63	None	Keratinocyte	None	GSM830122
36226	Homo sapiens	DCP1A	HEK293	Epithelium	Embryonic Kidney	GSM891243
36228	Homo sapiens	XRN2	HEK293	Epithelium	Embryonic Kidney	GSM891241
36230	Homo sapiens	TTF2	HEK293	Epithelium	Embryonic Kidney	GSM891239
36231	Homo sapiens	DCP1A	HeLa	Epithelium	Cervix	GSM891236
36232	Homo sapiens	TTF2	HeLa	Epithelium	Cervix	GSM891233
36234	Homo sapiens	XRN2	HEK293	Epithelium	Embryonic Kidney	GSM891240
36237	Homo sapiens	XRN2	HeLa	Epithelium	Cervix	GSM891235
36238	Homo sapiens	TTF2	HeLa	Epithelium	Cervix	GSM891234
36244	Homo sapiens	RUNX1	None	Haematopoietic Progenitor Cell	Blood	GSM1097884
36245	Homo sapiens	FLI1	None	Haematopoietic Progenitor Cell	Blood	GSM1097880
36246	Homo sapiens	ERG	None	Haematopoietic Progenitor Cell	Blood	GSM1097879
36247	Homo sapiens	LYL1	None	Haematopoietic Progenitor Cell	Blood	GSM1097882
36248	Homo sapiens	LMO2	None	Haematopoietic Progenitor Cell	Blood	GSM1097885
36250	Homo sapiens	GATA2	None	Haematopoietic Progenitor Cell	Blood	GSM1097883
36251	Homo sapiens	TAL1	None	Haematopoietic Progenitor Cell	Blood	GSM1097881
36252	Homo sapiens	NKX3-1	LNCaP	Epithelium	Prostate	GSM989640
36299	Homo sapiens	BRD4	None	Embryonic Stem Cell	Embryo	GSM823382
36300	Homo sapiens	BRD4	None	T Lymphocyte	Blood	GSM823378
36301	Homo sapiens	BRD4	None	T Lymphocyte	Blood	GSM823379
36303	Homo sapiens	RELA	GM19099	Lymphoblastoid	Blood	GSM486281
36310	Homo sapiens	RELA	GM12892	Lymphoblastoid	Blood	GSM486293
36311	Homo sapiens	RELA	GM15510	Lymphoblastoid	Blood	GSM486288
36312	Homo sapiens	RELA	GM12892	Lymphoblastoid	Blood	GSM486294
36314	Homo sapiens	RELA	GM19099	Lymphoblastoid	Blood	GSM486282
36316	Homo sapiens	RELA	GM10847	Lymphoblastoid	Blood	GSM486298
36317	Homo sapiens	RELA	GM12892	Lymphoblastoid	Blood	GSM486295
36318	Homo sapiens	RELA	GM15510	Lymphoblastoid	Blood	GSM486286
36320	Homo sapiens	RELA	GM15510	Lymphoblastoid	Blood	GSM486289
36321	Homo sapiens	RELA	GM15510	Lymphoblastoid	Blood	GSM486290
36322	Homo sapiens	RELA	GM15510	Lymphoblastoid	Blood	GSM486287
36323	Homo sapiens	RELA	GM10847	Lymphoblastoid	Blood	GSM486299
36324	Homo sapiens	RELA	GM19099	Lymphoblastoid	Blood	GSM486283
36343	Homo sapiens	PAF1	A549	Epithelium	Lung	GSM874640
36344	Homo sapiens	PAF1	A549	Epithelium	Lung	GSM874636
36348	Homo sapiens	CHD1	A549	Epithelium	Lung	GSM874641
36349	Homo sapiens	PTPN11	A549	Epithelium	Lung	GSM874638
36350	Homo sapiens	PTPN11	A549	Epithelium	Lung	GSM874637
36352	Homo sapiens	PAF1	A549	Epithelium	Lung	GSM874635
36354	Homo sapiens	SNAPC2	IMR90	Fibroblast	Lung	GSM938411
36355	Homo sapiens	SNAPC1	IMR90	Fibroblast	Lung	GSM938413
36356	Homo sapiens	POLR2B	IMR90	Fibroblast	Lung	GSM938409
36358	Homo sapiens	SNAPC2	IMR90	Fibroblast	Lung	GSM938412
36359	Homo sapiens	SNAPC4	IMR90	Fibroblast	Lung	GSM938415
36360	Homo sapiens	BRF2	IMR90	Fibroblast	Lung	GSM938408
36361	Homo sapiens	POLR3D	IMR90	Fibroblast	Lung	GSM938407
36362	Homo sapiens	GTF2B	IMR90	Fibroblast	Lung	GSM938410
36363	Homo sapiens	POLR3D	IMR90	Fibroblast	Lung	GSM938406
36364	Homo sapiens	SNAPC5	IMR90	Fibroblast	Lung	GSM938414
36366	Homo sapiens	TAL1	None	T Lymphocyte	Lymph Node	GSM838001
36367	Homo sapiens	LMO1	Jurkat E6-1	T Lymphocyte	Blood	GSM838006
36368	Homo sapiens	TAL1	None	T Lymphocyte	Lymph Node	GSM838000
36369	Homo sapiens	LMO1	Jurkat E6-1	T Lymphocyte	Blood	GSM838005
36411	Homo sapiens	NKX2-1	NCI-H3122	None	Lung	GSM983098
36573	Homo sapiens	CTCF	None	Epithelium	Mammary Gland	GSM646373
36575	Homo sapiens	CTCF	GM12878	B Lymphocyte	Blood	GSM646315
36578	Homo sapiens	CTCF	H1	Embryonic Stem Cell	Embryo	GSM646334
36602	Homo sapiens	CTCF	HepG2	Epithelium	Liver	GSM646353
36610	Homo sapiens	CTCF	None	Epithelium	Mammary Gland	GSM646372
36612	Homo sapiens	CTCF	HepG2	Epithelium	Liver	GSM646354
36616	Homo sapiens	CTCF	GM12878	B Lymphocyte	Blood	GSM646314
36632	Homo sapiens	CTCF	H1	Embryonic Stem Cell	Embryo	GSM646335
36636	Homo sapiens	CTCF	None	Myoblast	Skeletal Muscle	GSM646392
36650	Homo sapiens	CTCF	None	Myoblast	Skeletal Muscle	GSM646393
36659	Homo sapiens	YBX1	HEK293	Epithelium	Embryonic Kidney	GSM1151769
36710	Homo sapiens	CDX2	COLO-320	Epithelium	Colon	GSM743040
36712	Homo sapiens	CDX2	COLO-320	Epithelium	Colon	GSM743039
36764	Homo sapiens	ZNF76	FLP76	Epithelium	Embryonic Kidney	GSM959052
36765	Homo sapiens	NOTCH1	HPB-ALL	T Lymphocyte	Blood	GSM959056
36766	Homo sapiens	ZNF143	HEK293T	Epithelium	Embryonic Kidney	GSM959048
36768	Homo sapiens	ZNF143	HPB-ALL	T Lymphocyte	Blood	GSM959049
36770	Homo sapiens	ZNF143	FLP143HA	Epithelium	Embryonic Kidney	GSM959051
36771	Homo sapiens	ZNF143	HeLa-S3	Epithelium	Cervix	GSM959046
36774	Homo sapiens	ZNF143	K562	Erythroblast	Bone Marrow	GSM959047
36775	Homo sapiens	ZNF143	HeLa-S3	Epithelium	Cervix	GSM959045
36777	Homo sapiens	ZNF143	FLP143HA	Epithelium	Embryonic Kidney	GSM959050
36802	Homo sapiens	GREB1	MCF-7	Epithelium	Breast	GSM1019126
36804	Homo sapiens	NR2F2	MCF-7	Epithelium	Breast	GSM1019133
36806	Homo sapiens	GREB1	MCF-7	Epithelium	Breast	GSM1019130
36807	Homo sapiens	E2F4	MCF-7	Epithelium	Breast	GSM1019122
36810	Homo sapiens	GREB1	MCF-7	Epithelium	Breast	GSM1019132
36811	Homo sapiens	GREB1	MCF-7	Epithelium	Breast	GSM1019129
36812	Homo sapiens	E2F4	MCF-7	Epithelium	Breast	GSM1019123
36814	Homo sapiens	TLE3	MCF-7	Epithelium	Breast	GSM1019137
36819	Homo sapiens	ESR1	MCF-7	Epithelium	Breast	GSM1019131
36820	Homo sapiens	RXRA	MCF-7	Epithelium	Breast	GSM1019136
36821	Homo sapiens	KLF4	MCF-7	Epithelium	Breast	GSM1019134
36822	Homo sapiens	GREB1	MCF-7	Epithelium	Breast	GSM1019127
36825	Homo sapiens	ESR1	MCF-7	Epithelium	Breast	GSM1019125
36834	Homo sapiens	ESR1	MCF-7	Epithelium	Breast	GSM1019128
36839	Homo sapiens	FAIRE	K562	Erythroblast	Bone Marrow	GSM929903
36841	Homo sapiens	TCF7L2	MDA-MB-453	Epithelium	Mammary Gland	GSM1099033
36842	Homo sapiens	FOXA1	MDA-MB-453	Epithelium	Mammary Gland	GSM1099031
36843	Homo sapiens	TCF7L2	MDA-MB-453	Epithelium	Mammary Gland	GSM1099032
36844	Homo sapiens	MYC	MDA-MB-453	Epithelium	Mammary Gland	GSM1099029
36845	Homo sapiens	AR	MDA-MB-453	Epithelium	Mammary Gland	GSM1099030
36958	Homo sapiens	TFAP2A	None	Neural crest cell	Cranial	GSM902779
37055	Homo sapiens	FLI1	NB4	Promyelocytic cell	Blood	GSM863152
37056	Homo sapiens	FLI1	U937	None	Pleura	GSM863154
37057	Homo sapiens	FLI1	U937	None	Pleura	GSM863153
37087	Homo sapiens	MEF2C	None	Endothelial Cell	Umbilical Vein	GSM809017
37088	Homo sapiens	MEF2C	None	Endothelial Cell	Umbilical Vein	GSM809016
37089	Homo sapiens	AR	LNCaP	Epithelium	Prostate	GSM980649
37091	Homo sapiens	NR3C1	VCaP	Epithelium	Prostate	GSM980660
37092	Homo sapiens	AR	LNCaP	Epithelium	Prostate	GSM980648
37093	Homo sapiens	NR3C1	LNCaP	Epithelium	Prostate	GSM980664
37094	Homo sapiens	AR	VCaP	Epithelium	Prostate	GSM980658
37096	Homo sapiens	AR	LNCaP	Epithelium	Prostate	GSM980663
37098	Homo sapiens	AR	LNCaP	Epithelium	Prostate	GSM980650
37099	Homo sapiens	AR	VCaP	Epithelium	Prostate	GSM980657
37100	Homo sapiens	NR3C1	LNCaP	Epithelium	Prostate	GSM980665
37101	Homo sapiens	NR3C1	LNCaP	Epithelium	Prostate	GSM980655
37103	Homo sapiens	AR	LNCaP	Epithelium	Prostate	GSM980651
37104	Homo sapiens	AR	LNCaP	Epithelium	Prostate	GSM980647
37106	Homo sapiens	AR	LNCaP	Epithelium	Prostate	GSM980662
37107	Homo sapiens	AR	LNCaP	Epithelium	Prostate	GSM980652
37108	Homo sapiens	HSF1	MCF-10A	Epithelium	Breast	GSM951864
37109	Homo sapiens	HSF1	NCI-H441	Epithelium	Lung	GSM951885
37110	Homo sapiens	HSF1	NCI-H838	Epithelium	Lung	GSM951892
37111	Homo sapiens	HSF1	SKBR-3	None	Mammary Gland	GSM951889
37115	Homo sapiens	HSF1	SW620	Epithelium	Colon	GSM951874
37116	Homo sapiens	HSF1	BT-20	Epithelium	Mammary Gland	GSM951895
37118	Homo sapiens	HSF1	SW620	Epithelium	Colon	GSM951873
37119	Homo sapiens	HSF1	None	Epithelium	Mammary Gland	GSM951853
37120	Homo sapiens	HSF1	NCI-1703	Epithelium	Lung	GSM951867
37122	Homo sapiens	HSF1	MCF-10A	Epithelium	Breast	GSM951862
37123	Homo sapiens	HSF1	NCI-H838	Epithelium	Lung	GSM951891
37124	Homo sapiens	HSF1	None	Epithelium	Mammary Gland	GSM951849
37125	Homo sapiens	HSF1	NCI-1703	Epithelium	Lung	GSM951868
37126	Homo sapiens	HSF1	BT-20	Epithelium	Mammary Gland	GSM951894
37127	Homo sapiens	HSF1	HCT-15	Epithelium	Colon	GSM951876
37129	Homo sapiens	HSF1	None	Epithelium	Mammary Gland	GSM951859
37130	Homo sapiens	HSF1	None	Epithelium	Mammary Gland	GSM951898
37131	Homo sapiens	HSF1	None	Epithelium	Mammary Gland	GSM951857
37133	Homo sapiens	HSF1	HT29	Epithelium	Colon	GSM951879
37134	Homo sapiens	HSF1	None	Epithelium	Mammary Gland	GSM951897
37135	Homo sapiens	HSF1	NCI-H441	Epithelium	Lung	GSM951886
37137	Homo sapiens	HSF1	MCF-7	Epithelium	Breast	GSM951882
37139	Homo sapiens	HSF1	SKBR-3	None	Mammary Gland	GSM951888
37140	Homo sapiens	HSF1	ZR-75-1	Epithelium	Mammary Gland	GSM951870
37141	Homo sapiens	HSF1	None	Epithelium	Mammary Gland	GSM951851
37142	Homo sapiens	HSF1	MCF-7	Epithelium	Breast	GSM951883
37144	Homo sapiens	HSF1	HT29	Epithelium	Colon	GSM951880
37148	Homo sapiens	HSF1	ZR-75-1	Epithelium	Mammary Gland	GSM951871
37152	Homo sapiens	HSF1	MCF-10A	Epithelium	Breast	GSM951861
37153	Homo sapiens	HSF1	MCF-10A	Epithelium	Breast	GSM951865
37156	Homo sapiens	HSF1	None	Epithelium	Mammary Gland	GSM951855
37157	Homo sapiens	HSF1	HCT-15	Epithelium	Colon	GSM951877
37169	Homo sapiens	MYC	MM1.S	B Lymphocyte	Blood	GSM894108
37173	Homo sapiens	MAX	H2171	Epithelium	Lung	GSM894103
37174	Homo sapiens	MED1	MM1.S	B Lymphocyte	Blood	GSM894109
37175	Homo sapiens	MYC	H2171	Epithelium	Lung	GSM894102
37177	Homo sapiens	STAT4	None	Monocyte	Blood	GSM945611
37178	Homo sapiens	IRF5	None	Monocyte	Blood	GSM945601
37179	Homo sapiens	STAT4	None	Monocyte	Blood	GSM945609
37180	Homo sapiens	STAT4	None	Monocyte	Blood	GSM945612
37181	Homo sapiens	STAT4	None	Monocyte	Blood	GSM945608
37182	Homo sapiens	STAT4	None	Monocyte	Blood	GSM945610
37183	Homo sapiens	IRF5	None	Monocyte	Blood	GSM945603
37184	Homo sapiens	STAT4	None	Monocyte	Blood	GSM945606
37185	Homo sapiens	IRF5	None	Monocyte	Blood	GSM945604
37186	Homo sapiens	IRF5	None	Monocyte	Blood	GSM945600
37187	Homo sapiens	STAT4	None	Monocyte	Blood	GSM945607
37189	Homo sapiens	IRF5	None	Monocyte	Blood	GSM945605
37190	Homo sapiens	IRF5	None	Monocyte	Blood	GSM945602
37305	Homo sapiens	CREB1	A549	Epithelium	Lung	GSM1010720
37311	Homo sapiens	REST	GM12878	B Lymphocyte	Blood	GSM1010744
37334	Homo sapiens	CREB1	A549	Epithelium	Lung	GSM1010726
37349	Homo sapiens	CREB1	A549	Epithelium	Lung	GSM1010719
37354	Homo sapiens	JUN	A549	Epithelium	Lung	GSM1010723
37366	Homo sapiens	FOXA2	A549	Epithelium	Lung	GSM1010724
37384	Homo sapiens	RUNX1	Jurkat E6-1	T Lymphocyte	Blood	GSM722170
37385	Homo sapiens	TCF7L1	Jurkat E6-1	T Lymphocyte	Blood	GSM722167
37386	Homo sapiens	RUNX1	Jurkat E6-1	T Lymphocyte	Blood	GSM722171
37388	Homo sapiens	RUNX1	Jurkat E6-1	T Lymphocyte	Blood	GSM722169
37389	Homo sapiens	TCF12	Jurkat E6-1	T Lymphocyte	Blood	GSM722166
37390	Homo sapiens	TAL1	Jurkat E6-1	T Lymphocyte	Blood	GSM722165
37391	Homo sapiens	GATA3	Jurkat E6-1	T Lymphocyte	Blood	GSM722168
37392	Homo sapiens	TAL1	Jurkat E6-1	T Lymphocyte	Blood	GSM722164
37565	Homo sapiens	REPIN1	DLD-1	Epithelium	Colon	GSM1141538
37578	Homo sapiens	ELF1	ME-1	Leukemia Cell	None	GSM1122313
37579	Homo sapiens	FLI1	ME-1	Leukemia Cell	None	GSM1122312
37580	Homo sapiens	FAIRE	None	Epithelium	Mammary Gland	GSM1122847
37583	Homo sapiens	ERG	ME-1	Leukemia Cell	None	GSM1122314
37584	Homo sapiens	TBP	ME-1	Leukemia Cell	None	GSM1122308
37587	Homo sapiens	GATA2	ME-1	Leukemia Cell	None	GSM1122310
37588	Homo sapiens	SPI1	ME-1	Leukemia Cell	None	GSM1122315
37589	Homo sapiens	MYH11	None	Hematopoietic Cell	None	GSM1122319
37596	Homo sapiens	TAL1	ME-1	Leukemia Cell	None	GSM1122311
37597	Homo sapiens	HDAC1	ME-1	Leukemia Cell	None	GSM1122318
37602	Homo sapiens	TCF12	ME-1	Leukemia Cell	None	GSM1122309
37603	Homo sapiens	CBFB	U937	None	Pleura	GSM1122321
37604	Homo sapiens	CBFB	ME-1	Leukemia Cell	None	GSM1122302
37605	Homo sapiens	FAIRE	None	Epithelium	Mammary Gland	GSM1122848
37606	Homo sapiens	CBFB	None	Hematopoietic Cell	None	GSM1122320
37607	Homo sapiens	CBFB	ME-1	Leukemia Cell	None	GSM1122303
37608	Homo sapiens	MYH11	ME-1	Leukemia Cell	None	GSM1122304
37619	Homo sapiens	RUNX1	ME-1	Leukemia Cell	None	GSM1122306
37621	Homo sapiens	CBFB	U937	None	Pleura	GSM1122322
37623	Homo sapiens	MYH11	ME-1	Leukemia Cell	None	GSM1122305
37625	Homo sapiens	MYH11	U937	None	Pleura	GSM1122323
37633	Homo sapiens	ERG	MCF-7	Epithelium	Breast	GSM726982
37635	Homo sapiens	ERG	K562	Erythroblast	Bone Marrow	GSM726984
37638	Homo sapiens	RUNX1	SKNO-1	Myeloblast	Bone Marrow	GSM726978
37639	Homo sapiens	ERG	K562	Erythroblast	Bone Marrow	GSM726985
37640	Homo sapiens	CBFB	SKNO-1	Myeloblast	Bone Marrow	GSM726977
37718	Homo sapiens	LANA	BCBL1	B cell lymphoma	None	GSM970829
37767	Homo sapiens	TALE	K562	Erythroblast	Bone Marrow	GSM1186140
37768	Homo sapiens	TALE	K562	Erythroblast	Bone Marrow	GSM1186139
37927	Homo sapiens	ETS1	None	Endothelial Cell	Umbilical Vein	GSM1009648
37934	Homo sapiens	ETS1	None	Endothelial Cell	Umbilical Vein	GSM1009647
37936	Homo sapiens	ETS1	None	Endothelial Cell	Umbilical Vein	GSM1009649
37945	Homo sapiens	ETS1	None	Endothelial Cell	Umbilical Vein	GSM1009650
37984	Homo sapiens	RUNX1	NB4	Promyelocytic cell	Blood	GSM749517
38073	Homo sapiens	SSRP1	HT1080	None	Connective Tissue	GSM1103546
38077	Homo sapiens	SSRP1	HT1080	None	Connective Tissue	GSM1103545
38078	Homo sapiens	SSRP1	HT1080	None	Connective Tissue	GSM1103544
38081	Homo sapiens	SSRP1	HT1080	None	Connective Tissue	GSM1103543
38083	Homo sapiens	SSRP1	HT1080	None	Connective Tissue	GSM1103548
38084	Homo sapiens	SSRP1	HT1080	None	Connective Tissue	GSM1103547
38115	Homo sapiens	MYC	HeLa	Epithelium	Cervix	GSM1058989
38119	Homo sapiens	MAX	HeLa	Epithelium	Cervix	GSM1058990
38161	Homo sapiens	TP53	MDAH087	Fibroblast	None	GSM900168
38163	Homo sapiens	SUZ12	None	None	Bone Marrow	GSM1031240
38164	Homo sapiens	REST	None	None	Bone Marrow	GSM1031241
38173	Homo sapiens	SND1	Mutu III	B Lymphocyte	None	GSM1153765
38174	Homo sapiens	EBNA3	Mutu III	B Lymphocyte	None	GSM1153766
38182	Homo sapiens	MYC	FB0167P	Fibroblast	None	GSM808767
38183	Homo sapiens	MYC	MCF-7	Epithelium	Breast	GSM808755
38185	Homo sapiens	CTCF	H54	Glial Cell	Brain	GSM808772
38188	Homo sapiens	CTCF	FB8470	Fibroblast	None	GSM808759
38189	Homo sapiens	MYC	FB8470	Fibroblast	None	GSM808761
38190	Homo sapiens	MYC	FB0167P	Fibroblast	None	GSM808766
38192	Homo sapiens	CTCF	H54	Glial Cell	Brain	GSM808771
38193	Homo sapiens	MYC	MCF-7	Epithelium	Breast	GSM808754
38194	Homo sapiens	CTCF	MCF-7	Epithelium	Breast	GSM808752
38195	Homo sapiens	MYC	FB8470	Fibroblast	None	GSM808762
38196	Homo sapiens	CTCF	FB0167P	Fibroblast	None	GSM808764
38197	Homo sapiens	CTCF	FB0167P	Fibroblast	None	GSM808765
38200	Homo sapiens	MYC	H54	Glial Cell	Brain	GSM808773
38203	Homo sapiens	CTCF	MCF-7	Epithelium	Breast	GSM808753
38204	Homo sapiens	CTCF	FB8470	Fibroblast	None	GSM808760
38207	Homo sapiens	MYC	H54	Glial Cell	Brain	GSM808774
38227	Homo sapiens	AFF4	HEK293T	Epithelium	Embryonic Kidney	GSM841736
38287	Homo sapiens	MAX	H2171	Epithelium	Lung	GSM1008617
38288	Homo sapiens	MYC	H2171	Epithelium	Lung	GSM1008620
38289	Homo sapiens	MAX	H128	Epithelium	Lung	GSM1008618
38290	Homo sapiens	RELA	None	Epithelium	Cervix	GSM1008532
38291	Homo sapiens	RELA	None	Epithelium	Cervix	GSM1008530
38298	Homo sapiens	RELA	None	Epithelium	Cervix	GSM1008531
38299	Homo sapiens	MYC	H128	Epithelium	Lung	GSM1008619
38340	Homo sapiens	BRD4	None	T Lymphocyte	Blood	GSM1022943
38389	Homo sapiens	BRD4	None	T Lymphocyte	Blood	GSM1022944
38474	Homo sapiens	ESR1	MCF-7	Epithelium	Breast	GSM854690
38483	Homo sapiens	FAIRE	None	None	Pancreatic Islet	GSM491291
38484	Homo sapiens	FAIRE	None	None	Pancreatic Islet	GSM491290
38485	Homo sapiens	FAIRE	None	None	Pancreatic Islet	GSM491292
38488	Homo sapiens	RBL2	IMR90	Fibroblast	Lung	GSM802405
38489	Homo sapiens	RB1	IMR90	Fibroblast	Lung	GSM802403
38496	Homo sapiens	RBL1	IMR90	Fibroblast	Lung	GSM802404
38561	Homo sapiens	HSF2	K562	Erythroblast	Bone Marrow	GSM1065712
38562	Homo sapiens	HSF1	K562	Erythroblast	Bone Marrow	GSM1065718
38571	Homo sapiens	HSF1	K562	Erythroblast	Bone Marrow	GSM1065711
38572	Homo sapiens	HSF1	K562	Erythroblast	Bone Marrow	GSM1065721
38573	Homo sapiens	HSF2	K562	Erythroblast	Bone Marrow	GSM1065722
38575	Homo sapiens	HSF2	K562	Erythroblast	Bone Marrow	GSM1065715
38579	Homo sapiens	HSF2	K562	Erythroblast	Bone Marrow	GSM1065719
38582	Homo sapiens	HSF1	K562	Erythroblast	Bone Marrow	GSM1065714
38585	Homo sapiens	TAF3	None	Epithelium	Colon	GSM1065008
38586	Homo sapiens	E2F7	IMR90	Fibroblast	Lung	GSM991662
38588	Homo sapiens	E2F7	IMR90	Fibroblast	Lung	GSM991659
38589	Homo sapiens	E2F7	IMR90	Fibroblast	Lung	GSM991660
38590	Homo sapiens	E2F7	IMR90	Fibroblast	Lung	GSM991663
38591	Homo sapiens	E2F7	IMR90	Fibroblast	Lung	GSM991661
38635	Homo sapiens	FOXD2	LoVo	None	Colon	GSM1208745
38636	Homo sapiens	GATA6	LoVo	None	Colon	GSM1208621
38637	Homo sapiens	OTX1	LoVo	None	Colon	GSM1208782
38638	Homo sapiens	ZFHX3	LoVo	None	Colon	GSM1208743
38639	Homo sapiens	LEF1	LoVo	None	Colon	GSM1208643
38640	Homo sapiens	NR2F1	LoVo	None	Colon	GSM1208664
38641	Homo sapiens	ATF5	LoVo	None	Colon	GSM1208713
38642	Homo sapiens	ZNF236	LoVo	None	Colon	GSM1208703
38643	Homo sapiens	ERF	LoVo	None	Colon	GSM1208614
38644	Homo sapiens	HSF4	LoVo	None	Colon	GSM1208760
38645	Homo sapiens	NPAT	LoVo	None	Colon	GSM1208662
38646	Homo sapiens	ELF3	LoVo	None	Colon	GSM1208732
38647	Homo sapiens	ETV7	LoVo	None	Colon	GSM1208739
38648	Homo sapiens	GLI1	LoVo	None	Colon	GSM1208750
38649	Homo sapiens	EOMES	LoVo	None	Colon	GSM1208734
38650	Homo sapiens	NFYA	LoVo	None	Colon	GSM1208777
38651	Homo sapiens	NR3C1	LoVo	None	Colon	GSM1208666
38652	Homo sapiens	NR2F2	LoVo	None	Colon	GSM1208665
38653	Homo sapiens	MED12	LoVo	None	Colon	GSM1208646
38654	Homo sapiens	NFATC1	None	Endothelial Cell	Umbilical Vein	GSM1208346
38655	Homo sapiens	HOXC6	LoVo	None	Colon	GSM1208758
38656	Homo sapiens	MSX1	LoVo	None	Colon	GSM1208772
38657	Homo sapiens	EHF	LoVo	None	Colon	GSM1208609
38658	Homo sapiens	SOX2	LoVo	None	Colon	GSM1208794
38659	Homo sapiens	ERG	LoVo	None	Colon	GSM1208735
38660	Homo sapiens	TGIF1	LoVo	None	Colon	GSM1208695
38661	Homo sapiens	CAMTA2	LoVo	None	Colon	GSM1208594
38663	Homo sapiens	MYC	LoVo	None	Colon	GSM1208654
38664	Homo sapiens	ESRRA	LoVo	None	Colon	GSM1208615
38665	Homo sapiens	CBFB	LoVo	None	Colon	GSM1208716
38666	Homo sapiens	ZBTB7B	LoVo	None	Colon	GSM1208702
38667	Homo sapiens	NKX3-1	LoVo	None	Colon	GSM1208781
38668	Homo sapiens	PATZ1	LoVo	None	Colon	GSM1208783
38669	Homo sapiens	UBTF	LoVo	None	Colon	GSM1208697
38670	Homo sapiens	T	LoVo	None	Colon	GSM1208800
38672	Homo sapiens	SPIB	LoVo	None	Colon	GSM1208797
38673	Homo sapiens	GLIS1	LoVo	None	Colon	GSM1208752
38674	Homo sapiens	NKX2-1	LoVo	None	Colon	GSM1208778
38675	Homo sapiens	ZZZ3	LoVo	None	Colon	GSM1208707
38676	Homo sapiens	HMGA1	LoVo	None	Colon	GSM1208755
38678	Homo sapiens	HOXA13	LoVo	None	Colon	GSM1208756
38679	Homo sapiens	LHX2	LoVo	None	Colon	GSM1208644
38680	Homo sapiens	JDP2	LoVo	None	Colon	GSM1208762
38681	Homo sapiens	PHF20	LoVo	None	Colon	GSM1208786
38682	Homo sapiens	RARG	LoVo	None	Colon	GSM1208788
38683	Homo sapiens	MAZ	LoVo	None	Colon	GSM1208768
38684	Homo sapiens	EGR1	LoVo	None	Colon	GSM1208608
38685	Homo sapiens	MYB	LoVo	None	Colon	GSM1208652
38686	Homo sapiens	SOX3	LoVo	None	Colon	GSM1208795
38687	Homo sapiens	TFAP2A	LoVo	None	Colon	GSM1208690
38688	Homo sapiens	NKX2-5	LoVo	None	Colon	GSM1208779
38689	Homo sapiens	CREB3L2	LoVo	None	Colon	GSM1208601
38690	Homo sapiens	CEBPG	LoVo	None	Colon	GSM1208599
38691	Homo sapiens	RAD21	LoVo	None	Colon	GSM1208668
38692	Homo sapiens	RARA	LoVo	None	Colon	GSM1208787
38693	Homo sapiens	SMAD4	LoVo	None	Colon	GSM1208677
38694	Homo sapiens	E2F3	LoVo	None	Colon	GSM1208729
38695	Homo sapiens	RBCK1	LoVo	None	Colon	GSM1208789
38696	Homo sapiens	TP53	LoVo	None	Colon	GSM1208696
38698	Homo sapiens	E2F7	LoVo	None	Colon	GSM1208730
38699	Homo sapiens	FOXK2	LoVo	None	Colon	GSM1208747
38700	Homo sapiens	CUX1	LoVo	None	Colon	GSM1208604
38701	Homo sapiens	NFATC1	LoVo	None	Colon	GSM1208774
38702	Homo sapiens	HES1	LoVo	None	Colon	GSM1208628
38703	Homo sapiens	FOXP3	LoVo	None	Colon	GSM1208748
38704	Homo sapiens	HINFP	LoVo	None	Colon	GSM1208631
38705	Homo sapiens	FOXA1	LoVo	None	Colon	GSM1208744
38706	Homo sapiens	VEZF1	LoVo	None	Colon	GSM1208807
38707	Homo sapiens	LIN9	LoVo	None	Colon	GSM1208765
38708	Homo sapiens	HOXA2	LoVo	None	Colon	GSM1208757
38709	Homo sapiens	GLIS3	LoVo	None	Colon	GSM1208624
38710	Homo sapiens	SATB1	LoVo	None	Colon	GSM1208792
38711	Homo sapiens	TRPS1	LoVo	None	Colon	GSM1208806
38712	Homo sapiens	ETS2	LoVo	None	Colon	GSM1208738
38713	Homo sapiens	HNF4A	LoVo	None	Colon	GSM1208632
38714	Homo sapiens	E2F4	LoVo	None	Colon	GSM1208607
38715	Homo sapiens	EZH2	LoVo	None	Colon	GSM1208741
38716	Homo sapiens	YY1	LoVo	None	Colon	GSM1208699
38717	Homo sapiens	CREM	LoVo	None	Colon	GSM1208722
38718	Homo sapiens	GLI2	LoVo	None	Colon	GSM1208622
38719	Homo sapiens	DLX1	LoVo	None	Colon	GSM1208723
38720	Homo sapiens	KLF10	LoVo	None	Colon	GSM1208640
38721	Homo sapiens	CREB3L4	LoVo	None	Colon	GSM1208721
38722	Homo sapiens	DLX4	LoVo	None	Colon	GSM1208725
38723	Homo sapiens	ARNT	LoVo	None	Colon	GSM1208590
38724	Homo sapiens	GMEB2	LoVo	None	Colon	GSM1208626
38725	Homo sapiens	TFE3	LoVo	None	Colon	GSM1208693
38726	Homo sapiens	HBP1	LoVo	None	Colon	GSM1208627
38727	Homo sapiens	MZF1	LoVo	None	Colon	GSM1208655
38728	Homo sapiens	CASZ1	LoVo	None	Colon	GSM1208596
38729	Homo sapiens	HOXB13	LoVo	None	Colon	GSM1208636
38730	Homo sapiens	GATA2	LoVo	None	Colon	GSM1208619
38731	Homo sapiens	TFDP1	LoVo	None	Colon	GSM1208691
38732	Homo sapiens	HSF1	LoVo	None	Colon	GSM1208759
38733	Homo sapiens	HIF1A	LoVo	None	Colon	GSM1208753
38734	Homo sapiens	ADNP	LoVo	None	Colon	GSM1208708
38735	Homo sapiens	MYBL2	LoVo	None	Colon	GSM1208653
38736	Homo sapiens	NKX2-2	LoVo	None	Colon	GSM1208780
38737	Homo sapiens	MED1	LoVo	None	Colon	GSM1208647
38738	Homo sapiens	TCF12	LoVo	None	Colon	GSM1208688
38739	Homo sapiens	ELF2	LoVo	None	Colon	GSM1208612
38741	Homo sapiens	GATA4	LoVo	None	Colon	GSM1208620
38742	Homo sapiens	NFATC1	None	Endothelial Cell	Umbilical Vein	GSM1208345
38743	Homo sapiens	JUN	LoVo	None	Colon	GSM1208639
38744	Homo sapiens	RAX2	LoVo	None	Colon	GSM1208669
38745	Homo sapiens	PITX1	LoVo	None	Colon	GSM1208667
38746	Homo sapiens	RFX5	LoVo	None	Colon	GSM1208672
38747	Homo sapiens	TOX4	LoVo	None	Colon	GSM1208804
38748	Homo sapiens	PAX2	LoVo	None	Colon	GSM1208784
38749	Homo sapiens	SOX4	LoVo	None	Colon	GSM1208681
38750	Homo sapiens	ZNF407	LoVo	None	Colon	GSM1208705
38751	Homo sapiens	USF2	LoVo	None	Colon	GSM1208611
38752	Homo sapiens	DMRT1	LoVo	None	Colon	GSM1208727
38753	Homo sapiens	ZNF250	LoVo	None	Colon	GSM1208704
38754	Homo sapiens	GLI3	LoVo	None	Colon	GSM1208751
38755	Homo sapiens	ZBTB17	LoVo	None	Colon	GSM1208701
38756	Homo sapiens	ELF1	LoVo	None	Colon	GSM1208610
38757	Homo sapiens	NFIL3	LoVo	None	Colon	GSM1208660
38758	Homo sapiens	JUND	LoVo	None	Colon	GSM1208763
38759	Homo sapiens	ETV5	LoVo	None	Colon	GSM1208736
38760	Homo sapiens	PDX1	LoVo	None	Colon	GSM1208785
38761	Homo sapiens	RFX2	LoVo	None	Colon	GSM1208671
38763	Homo sapiens	CEBPB	LoVo	None	Colon	GSM1208598
38764	Homo sapiens	ZNF706	LoVo	None	Colon	GSM1208706
38765	Homo sapiens	SREBF2	LoVo	None	Colon	GSM1208685
38767	Homo sapiens	MAX	LoVo	None	Colon	GSM1208645
38768	Homo sapiens	GLIS2	LoVo	None	Colon	GSM1208623
38769	Homo sapiens	TFEB	LoVo	None	Colon	GSM1208694
38770	Homo sapiens	ETV4	LoVo	None	Colon	GSM1208616
38771	Homo sapiens	SP1	LoVo	None	Colon	GSM1208683
38772	Homo sapiens	CLOCK	LoVo	None	Colon	GSM1208719
38773	Homo sapiens	NFAT5	LoVo	None	Colon	GSM1208657
38774	Homo sapiens	CTCF	LoVo	None	Colon	GSM1208603
38775	Homo sapiens	CIC	LoVo	None	Colon	GSM1208718
38776	Homo sapiens	TFDP2	LoVo	None	Colon	GSM1208692
38777	Homo sapiens	NR1H3	LoVo	None	Colon	GSM1208663
38778	Homo sapiens	SMC1A	LoVo	None	Colon	GSM1208678
38779	Homo sapiens	TEAD2	LoVo	None	Colon	GSM1208802
38780	Homo sapiens	LMX1B	LoVo	None	Colon	GSM1208766
38781	Homo sapiens	NEUROG3	LoVo	None	Colon	GSM1208656
38782	Homo sapiens	AEBP2	LoVo	None	Colon	GSM1208709
38783	Homo sapiens	SNAI1	LoVo	None	Colon	GSM1208680
38784	Homo sapiens	RFX1	LoVo	None	Colon	GSM1208670
38785	Homo sapiens	NIPBL	LoVo	None	Colon	GSM1208661
38786	Homo sapiens	CDX2	LoVo	None	Colon	GSM1208597
38787	Homo sapiens	TBX3	LoVo	None	Colon	GSM1208687
38788	Homo sapiens	EMX1	LoVo	None	Colon	GSM1208733
38789	Homo sapiens	AR	LoVo	None	Colon	GSM1208711
38790	Homo sapiens	KLF3	LoVo	None	Colon	GSM1208641
38791	Homo sapiens	HOXA10	LoVo	None	Colon	GSM1208633
38792	Homo sapiens	MEIS3	LoVo	None	Colon	GSM1208770
38793	Homo sapiens	SMAD2	LoVo	None	Colon	GSM1208674
38794	Homo sapiens	SMAD3	LoVo	None	Colon	GSM1208676
38795	Homo sapiens	TCF7L2	LoVo	None	Colon	GSM1208689
38796	Homo sapiens	ZFAT	LoVo	None	Colon	GSM1208675
38797	Homo sapiens	GATA1	LoVo	None	Colon	GSM1208749
38798	Homo sapiens	ZBED4	LoVo	None	Colon	GSM1208700
38799	Homo sapiens	GMEB1	LoVo	None	Colon	GSM1208625
38800	Homo sapiens	RORA	LoVo	None	Colon	GSM1208791
38801	Homo sapiens	ETV6	LoVo	None	Colon	GSM1208803
38802	Homo sapiens	MEF2D	LoVo	None	Colon	GSM1208769
38803	Homo sapiens	XBP1	LoVo	None	Colon	GSM1208698
38804	Homo sapiens	E2F8	LoVo	None	Colon	GSM1208731
38805	Homo sapiens	FOXM1	LoVo	None	Colon	GSM1208617
38806	Homo sapiens	FOXO3	LoVo	None	Colon	GSM1208618
38807	Homo sapiens	ISL1	LoVo	None	Colon	GSM1208761
38808	Homo sapiens	BARHL1	LoVo	None	Colon	GSM1208714
38809	Homo sapiens	SOX9	LoVo	None	Colon	GSM1208682
38810	Homo sapiens	NFATC4	LoVo	None	Colon	GSM1208775
38811	Homo sapiens	SMC3	LoVo	None	Colon	GSM1208679
38812	Homo sapiens	ASCL2	LoVo	None	Colon	GSM1208591
38814	Homo sapiens	REST	LoVo	None	Colon	GSM1208790
38815	Homo sapiens	MXD1	LoVo	None	Colon	GSM1208773
38816	Homo sapiens	IRX3	LoVo	None	Colon	GSM1208638
38817	Homo sapiens	HOXA1	LoVo	None	Colon	GSM1208634
38819	Homo sapiens	SREBF1	LoVo	None	Colon	GSM1208798
38820	Homo sapiens	BARX2	LoVo	None	Colon	GSM1208593
38821	Homo sapiens	HIVEP1	LoVo	None	Colon	GSM1208754
38822	Homo sapiens	HOXA7	LoVo	None	Colon	GSM1208635
38823	Homo sapiens	HES4	LoVo	None	Colon	GSM1208630
38824	Homo sapiens	MNT	LoVo	None	Colon	GSM1208771
38826	Homo sapiens	ZIC2	LoVo	None	Colon	GSM1208808
38827	Homo sapiens	FOXG1	LoVo	None	Colon	GSM1208746
38828	Homo sapiens	BTF3	LoVo	None	Colon	GSM1208715
38829	Homo sapiens	LYL1	LoVo	None	Colon	GSM1208767
38830	Homo sapiens	FEV	LoVo	None	Colon	GSM1208742
38831	Homo sapiens	KLF5	LoVo	None	Colon	GSM1208642
38832	Homo sapiens	TP73	LoVo	None	Colon	GSM1208805
38833	Homo sapiens	STAT3	LoVo	None	Colon	GSM1208799
38834	Homo sapiens	SP3	LoVo	None	Colon	GSM1208684
38835	Homo sapiens	DLX6	LoVo	None	Colon	GSM1208726
38836	Homo sapiens	ESR1	LoVo	None	Colon	GSM1208737
38837	Homo sapiens	MSX2	LoVo	None	Colon	GSM1208651
38838	Homo sapiens	LHX3	LoVo	None	Colon	GSM1208764
38839	Homo sapiens	E2F1	LoVo	None	Colon	GSM1208728
38840	Homo sapiens	ALX4	LoVo	None	Colon	GSM1208710
38841	Homo sapiens	CREB3	LoVo	None	Colon	GSM1208720
38842	Homo sapiens	YBX3	LoVo	None	Colon	GSM1208602
38843	Homo sapiens	SP2	LoVo	None	Colon	GSM1208796
38844	Homo sapiens	NFKB2	LoVo	None	Colon	GSM1208776
38845	Homo sapiens	DBP	LoVo	None	Colon	GSM1208605
38846	Homo sapiens	CEBPZ	LoVo	None	Colon	GSM1208600
38847	Homo sapiens	MEF2A	LoVo	None	Colon	GSM1208648
38848	Homo sapiens	TCF7L1	LoVo	None	Colon	GSM1208801
38849	Homo sapiens	MEIS2	LoVo	None	Colon	GSM1208650
38850	Homo sapiens	NFE2L2	LoVo	None	Colon	GSM1208659
38851	Homo sapiens	MEF2C	LoVo	None	Colon	GSM1208649
38852	Homo sapiens	ATF1	LoVo	None	Colon	GSM1208712
38853	Homo sapiens	SMAD1	LoVo	None	Colon	GSM1208793
38854	Homo sapiens	DLX2	LoVo	None	Colon	GSM1208724
38855	Homo sapiens	SRF	LoVo	None	Colon	GSM1208686
38856	Homo sapiens	ATOH1	LoVo	None	Colon	GSM1208592
38857	Homo sapiens	HES2	LoVo	None	Colon	GSM1208629
38858	Homo sapiens	MECOM	LoVo	None	Colon	GSM1208740
38859	Homo sapiens	CEBPE	LoVo	None	Colon	GSM1208717
38860	Homo sapiens	CASP8AP2	LoVo	None	Colon	GSM1208595
38862	Homo sapiens	HSF2	LoVo	None	Colon	GSM1208637
38863	Homo sapiens	NFATC3	LoVo	None	Colon	GSM1208658
38864	Homo sapiens	RXRA	LoVo	None	Colon	GSM1208673
38865	Homo sapiens	E2F2	LoVo	None	Colon	GSM1208606
38906	Homo sapiens	NFE2L2	GM07000, GM11882	Lymphoblastoid	Blood	GSM922968
38908	Homo sapiens	NFE2L2	GM06993, GM12872	Lymphoblastoid	Blood	GSM922971
38909	Homo sapiens	NFE2L2	GM11992, GM12763	Lymphoblastoid	Blood	GSM922970
38910	Homo sapiens	NFE2L2	GM06993, GM12872	Lymphoblastoid	Blood	GSM922967
38911	Homo sapiens	NFE2L2	GM07000, GM11882	Lymphoblastoid	Blood	GSM922972
38913	Homo sapiens	NFE2L2	GM11992, GM12763	Lymphoblastoid	Blood	GSM922966
39001	Homo sapiens	BRD4	MM1.S	B Lymphocyte	Blood	GSM1038274
39002	Homo sapiens	BRD4	MM1.S	B Lymphocyte	Blood	GSM1038275
39008	Homo sapiens	H3Pan	A549	Epithelium	Lung	GSM1038474
39012	Homo sapiens	CHRM2	SK-OV-3	Epithelium	Ovary	GSM1038268
39014	Homo sapiens	BRD4	MM1.S	B Lymphocyte	Blood	GSM1038271
39017	Homo sapiens	MED1	MM1.S	B Lymphocyte	Blood	GSM1038276
39025	Homo sapiens	BRD4	U87	None	Brain	GSM1038284
39035	Homo sapiens	BRD4	H2171	Epithelium	Lung	GSM1038270
39047	Homo sapiens	BRD4	MM1.S	B Lymphocyte	Blood	GSM1038273
39058	Homo sapiens	BRD4	MM1.S	B Lymphocyte	Blood	GSM1038272
39345	Homo sapiens	USP49	HCT-116	None	Colon	GSM1165982
39347	Homo sapiens	USP49	HCT-116	None	Colon	GSM1165983
39350	Homo sapiens	KLF1	None	Erythroid Cell	None	GSM1067275
39352	Homo sapiens	GATA1	None	Erythroid Cell	None	GSM1067274
39357	Homo sapiens	NFE2	None	Erythroid Cell	None	GSM1067276
39359	Homo sapiens	SMAD3	LX2	Hepatic Stellate Cell	None	GSM934616
39360	Homo sapiens	VDR	LX2	Hepatic Stellate Cell	None	GSM934618
39364	Homo sapiens	VDR	LX2	Hepatic Stellate Cell	None	GSM934617
39365	Homo sapiens	SMAD3	LX2	Hepatic Stellate Cell	None	GSM934615
39366	Homo sapiens	VDR	LX2	Hepatic Stellate Cell	None	GSM934612
39367	Homo sapiens	VDR	LX2	Hepatic Stellate Cell	None	GSM934614
39372	Homo sapiens	ETV1	LNCaP	Epithelium	Prostate	GSM1145322
39378	Homo sapiens	AR	LNCaP	Epithelium	Prostate	GSM1145324
39389	Homo sapiens	AR	LNCaP	Epithelium	Prostate	GSM1145325
39443	Homo sapiens	FOXM1	MCF-7	Epithelium	Breast	GSM1000995
39460	Homo sapiens	FOXM1	MDA-MB-231	Epithelium	Breast	GSM1000999
39484	Homo sapiens	FOXM1	MCF-7	Epithelium	Breast	GSM1000997
39495	Homo sapiens	FOXM1	MCF-7	Epithelium	Breast	GSM1000996
39498	Homo sapiens	FOXM1	MCF-7	Epithelium	Breast	GSM1000998
39513	Homo sapiens	POU5F1	None	Fibroblast	None	GSM1000575
39520	Homo sapiens	BCL6	None	B Lymphocyte	None	GSM1000979
39560	Homo sapiens	MYC	BJ	Fibroblast	Skin	GSM1000576
39572	Homo sapiens	BCL6	OCI-Ly7	B cell lymphoma	Blood	GSM1084801
39577	Homo sapiens	BACH2	OCI-Ly7	B cell lymphoma	Blood	GSM1084800
39652	Homo sapiens	SRC	LS180	Epithelium	Colon	GSM959625
39653	Homo sapiens	NCOR2	LS180	Epithelium	Colon	GSM959633
39654	Homo sapiens	CREBBP	LS180	Epithelium	Colon	GSM959627
39655	Homo sapiens	NCOR1	LS180	Epithelium	Colon	GSM959632
39656	Homo sapiens	NCOR1	LS180	Epithelium	Colon	GSM959631
39657	Homo sapiens	NCOR2	LS180	Epithelium	Colon	GSM959634
39658	Homo sapiens	MED1	LS180	Epithelium	Colon	GSM959629
39659	Homo sapiens	CREBBP	LS180	Epithelium	Colon	GSM959628
39660	Homo sapiens	SRC	LS180	Epithelium	Colon	GSM959626
39661	Homo sapiens	MED1	LS180	Epithelium	Colon	GSM959630
39674	Homo sapiens	RUNX1	Jurkat	T Lymphocyte	Blood	GSM1045363
39719	Homo sapiens	TET3	HEK293T	Epithelium	Embryonic Kidney	GSM1018960
39736	Homo sapiens	CTCF	PrEC	Epithelium	Prostate	GSM947527
39737	Homo sapiens	CTCF	LNCaP	Epithelium	Prostate	GSM947528
39767	Homo sapiens	PR	T47D	Epithelium	Mammary Gland	GSM999793
39770	Homo sapiens	PR	None	Leiomyoma Cell	None	GSM999792
39775	Homo sapiens	RUNX1	Kasumi-1	Myeloblast	Blood	GSM1113437
39776	Homo sapiens	REPIN1	Kasumi-1	Myeloblast	Blood	GSM1113435
39777	Homo sapiens	REPIN1	Kasumi-1	Myeloblast	Blood	GSM1113433
39778	Homo sapiens	RUNX1	Kasumi-1	Myeloblast	Blood	GSM1113432
39779	Homo sapiens	REPIN1	Kasumi-1	Myeloblast	Blood	GSM1113434
39780	Homo sapiens	RUNX1	Kasumi-1	Myeloblast	Blood	GSM1113427
39781	Homo sapiens	REPIN1	Kasumi-1	Myeloblast	Blood	GSM1113436
39782	Homo sapiens	RUNX1	Kasumi-1	Myeloblast	Blood	GSM1113428
39783	Homo sapiens	RUNX1	Kasumi-1	Myeloblast	Blood	GSM1113438
39784	Homo sapiens	RUNX1T1	Kasumi-1	Myeloblast	Blood	GSM1113429
39785	Homo sapiens	RUNX1	Kasumi-1	Myeloblast	Blood	GSM1113431
39786	Homo sapiens	RUNX1T1	Kasumi-1	Myeloblast	Blood	GSM1113430
39873	Homo sapiens	ESR1	DL23	Epithelium	Colon	GSM1037524
39886	Homo sapiens	HCFC1	HEK293T	Epithelium	Embryonic Kidney	GSM1037511
39906	Homo sapiens	FOXO3	DLD-1	Epithelium	Colon	GSM1037525
39911	Homo sapiens	OGT	HEK293T	Epithelium	Embryonic Kidney	GSM1037510
39914	Homo sapiens	ICE1	HCT-116	None	Colon	GSM1162754
39915	Homo sapiens	ELL	HCT-116	None	Colon	GSM1162746
39916	Homo sapiens	AFF4	HCT-116	None	Colon	GSM1162745
39918	Homo sapiens	ZC3H8	HCT-116	None	Colon	GSM1162749
39919	Homo sapiens	ICE1	HCT-116	None	Colon	GSM1162747
39920	Homo sapiens	ICE1	HCT-116	None	Colon	GSM1162751
39924	Homo sapiens	ICE2	HCT-116	None	Colon	GSM1162748
39970	Homo sapiens	CTCF	GM12868	B Lymphocyte	Blood	GSM849300
39971	Homo sapiens	CTCF	GM12867	B Lymphocyte	Blood	GSM849301
39972	Homo sapiens	CTCF	GM12871	B Lymphocyte	Blood	GSM849304
39973	Homo sapiens	CTCF	GM12870	B Lymphocyte	Blood	GSM849302
39974	Homo sapiens	CTCF	GM12869	B Lymphocyte	Blood	GSM849303
39975	Homo sapiens	CTCF	GM12866	B Lymphocyte	Blood	GSM849305
39978	Homo sapiens	TFAP2C	A375	None	Skin	GSM1011562
40016	Homo sapiens	MED1	MM1.S	B Lymphocyte	Blood	GSM1121092
40022	Homo sapiens	BRD4	None	B Lymphocyte	Blood	GSM1121094
40024	Homo sapiens	BRD4	SK-MEL-5	melanoma	None	GSM1121100
40032	Homo sapiens	BRD4	SK-MEL-5	melanoma	None	GSM1121099
40053	Homo sapiens	CDK7	None	B Lymphocyte	Blood	GSM1121098
40055	Homo sapiens	CDK7	None	B Lymphocyte	Blood	GSM1121096
40056	Homo sapiens	BRD4	None	B Lymphocyte	Blood	GSM1121095
40156	Homo sapiens	LMO2	Kasumi-1	Myeloblast	Blood	GSM1082311
40162	Homo sapiens	TCF12	Kasumi-1	Myeloblast	Blood	GSM1082308
40164	Homo sapiens	RUNX1T1	Kasumi-1	Myeloblast	Blood	GSM1082306
40166	Homo sapiens	TCF7L1	Kasumi-1	Myeloblast	Blood	GSM1082309
40215	Homo sapiens	IRF4	None	B Lymphocyte	Blood	GSM1195560
40216	Homo sapiens	MED1	None	B Lymphocyte	Blood	GSM1195557
40217	Homo sapiens	BRD4	U87	None	Brain	GSM1195552
40220	Homo sapiens	BRD4	H2171	Epithelium	Lung	GSM1195567
40221	Homo sapiens	BRD4	U87	None	Brain	GSM1195551
40223	Homo sapiens	CTNNB1	None	T Lymphocyte	None	GSM1195331
40225	Homo sapiens	BRD4	H2171	Epithelium	Lung	GSM1195569
40226	Homo sapiens	CDK9	None	B Lymphocyte	Blood	GSM1195559
40227	Homo sapiens	CDK9	None	B Lymphocyte	Blood	GSM1195558
40230	Homo sapiens	BRD4	None	Plasma Cell	None	GSM1195561
40233	Homo sapiens	MED1	None	B Lymphocyte	Blood	GSM1195555
40234	Homo sapiens	MED1	None	B Lymphocyte	Blood	GSM1195556
40252	Homo sapiens	AR	LNCaP	Epithelium	Prostate	GSM923508
40254	Homo sapiens	AR	LNCaP	Epithelium	Prostate	GSM923509
40286	Homo sapiens	TP53	IMR90	Fibroblast	Lung	GSM1048850
40287	Homo sapiens	TP53	IMR90	Fibroblast	Lung	GSM1048851
40289	Homo sapiens	TP53	IMR90	Fibroblast	Lung	GSM1048852
40291	Homo sapiens	SIRT3	U2OS	None	Bone	GSM1006655
40300	Homo sapiens	SIRT3	U2OS	None	Bone	GSM1006658
40319	Homo sapiens	SIRT3	U2OS	None	Bone	GSM1006657
40328	Homo sapiens	SIRT3	U2OS	None	Bone	GSM1006653
40334	Homo sapiens	MBD2	HeLa	Epithelium	Cervix	GSM1006707
40335	Homo sapiens	MBD3	HeLa	Epithelium	Cervix	GSM1006708
40344	Homo sapiens	AR	LNCaP	Epithelium	Prostate	GSM1174486
40345	Homo sapiens	AR	LNCaP	Epithelium	Prostate	GSM1174482
40346	Homo sapiens	AR	LNCaP	Epithelium	Prostate	GSM1174488
40347	Homo sapiens	AR	LNCaP	Epithelium	Prostate	GSM1174487
40348	Homo sapiens	CHD5	SH-SY5Y	None	Bone Marrow	GSM1174714
40349	Homo sapiens	AR	LNCaP	Epithelium	Prostate	GSM1174481
40350	Homo sapiens	AR	LNCaP	Epithelium	Prostate	GSM1174480
40352	Homo sapiens	AR	LNCaP	Epithelium	Prostate	GSM1174485
40353	Homo sapiens	AR	LNCaP	Epithelium	Prostate	GSM1174491
40354	Homo sapiens	AR	LNCaP	Epithelium	Prostate	GSM1174490
40356	Homo sapiens	AR	LNCaP	Epithelium	Prostate	GSM1174484
40358	Homo sapiens	AR	LNCaP	Epithelium	Prostate	GSM1174483
40371	Homo sapiens	ESR1	ZR-75-1	Epithelium	Mammary Gland	GSM631485
40372	Homo sapiens	ESR1	ZR-75-1	Epithelium	Mammary Gland	GSM631487
40373	Homo sapiens	ESR1	ZR-75-1	Epithelium	Mammary Gland	GSM631488
40375	Homo sapiens	ESR1	ZR-75-1	Epithelium	Mammary Gland	GSM631486
40376	Homo sapiens	FOXA1	ZR-75-1	Epithelium	Mammary Gland	GSM631472
40379	Homo sapiens	CTCF	BCBL1	B cell lymphoma	None	GSM970828
41119	Homo sapiens	ESR1	None	Epithelium	Mammary Gland	GSM1003708
41121	Homo sapiens	ESR1	None	Epithelium	Mammary Gland	GSM1003711
41124	Homo sapiens	ESR1	None	Epithelium	Mammary Gland	GSM1003714
41127	Homo sapiens	ESR1	None	Epithelium	Mammary Gland	GSM1003717
41130	Homo sapiens	ESR1	None	Epithelium	Mammary Gland	GSM1003720
41133	Homo sapiens	ESR1	None	Epithelium	Mammary Gland	GSM1003723
41136	Homo sapiens	ESR1	None	Epithelium	Mammary Gland	GSM1003726
41138	Homo sapiens	ESR1	None	Epithelium	Mammary Gland	GSM1003728
41141	Homo sapiens	ESR1	None	Epithelium	Mammary Gland	GSM1003731
41144	Homo sapiens	ESR1	None	Epithelium	Mammary Gland	GSM1003734
41147	Homo sapiens	ESR1	None	Epithelium	Mammary Gland	GSM1003737
41150	Homo sapiens	ESR1	None	Epithelium	Mammary Gland	GSM1003740
41166	Homo sapiens	PPARG	SGBS	Adipocyte	Adipose	GSM1020363
41167	Homo sapiens	CEBPA	SGBS	Adipocyte	Adipose	GSM1020364
41168	Homo sapiens	NR1H3	SGBS	Adipocyte	Adipose	GSM1020365
41187	Homo sapiens	EED	DU145	Epithelium	Prostate	GSM1045472
41188	Homo sapiens	EED	DU145	Epithelium	Prostate	GSM1045473
41268	Homo sapiens	RELA	IMR90	Fibroblast	Lung	GSM1055810
41269	Homo sapiens	RELA	IMR90	Fibroblast	Lung	GSM1055811
41283	Homo sapiens	CTCF	IMR90	Fibroblast	Lung	GSM1055825
41284	Homo sapiens	TP63	EP156T	Epithelium	Prostate	GSM1056847
41286	Homo sapiens	STAT1	None	Monocyte	Blood	GSM1057010
41287	Homo sapiens	STAT1	None	Monocyte	Blood	GSM1057011
41288	Homo sapiens	STAT1	None	Monocyte	Blood	GSM1057012
41289	Homo sapiens	STAT1	None	Monocyte	Blood	GSM1057013
41290	Homo sapiens	STAT1	None	Monocyte	Blood	GSM1057014
41291	Homo sapiens	STAT1	None	Monocyte	Blood	GSM1057015
41300	Homo sapiens	IRF1	None	Monocyte	Blood	GSM1057024
41301	Homo sapiens	IRF1	None	Monocyte	Blood	GSM1057025
41302	Homo sapiens	IRF1	None	Monocyte	Blood	GSM1057026
41303	Homo sapiens	IRF1	None	Monocyte	Blood	GSM1057027
41307	Homo sapiens	ZFX	NOMO-1	Myeloid Cell	None	GSM1057372
41309	Homo sapiens	ZFX	RPMI-8402	T cell leukemia	Blood	GSM1057374
41374	Homo sapiens	PR	None	Endothelial Cell	Umbilical Vein	GSM1071296
41375	Homo sapiens	PR	None	Endothelial Cell	Umbilical Vein	GSM1071297
41376	Homo sapiens	PR	None	Endothelial Cell	Umbilical Vein	GSM1071298
41377	Homo sapiens	PR	None	Endothelial Cell	Umbilical Vein	GSM1071299
41382	Homo sapiens	SMC3	HEK293T	Epithelium	Embryonic Kidney	GSM1081542
41389	Homo sapiens	TEAD4	MKN28	Epithelium	None	GSM1084783
41391	Homo sapiens	TEAD4	SNU216	Epithelium	None	GSM1084785
41400	Homo sapiens	MBD3	MCF-7	Epithelium	Breast	GSM1089817
41402	Homo sapiens	MBD3	MDA-231	Epithelium	Mammary Gland	GSM1089819
41411	Homo sapiens	ERCC3	HT1080	None	Connective Tissue	GSM1092544
41412	Homo sapiens	ERCC2	HT1080	None	Connective Tissue	GSM1092545
41423	Homo sapiens	SFPQ	LNCaP	Epithelium	Prostate	GSM1097496
41424	Homo sapiens	SFPQ	LNCaP	Epithelium	Prostate	GSM1097497
41475	Homo sapiens	BRD4	OCI-Ly1	B cell lymphoma	Bone Marrow	GSM1133650
41476	Homo sapiens	BRD4	OCI-Ly1	B cell lymphoma	Bone Marrow	GSM1133651
41481	Homo sapiens	E2F1	OCI-Ly1	B cell lymphoma	Bone Marrow	GSM1133656
[truncated: 6,473 more rows]

## Sheet: mouse TF CR
Table S1. Cistrome profile annotation table including TR ChIP-seq and TF motifs.
cistromeDB_id	species	factor	cell_line	cell_type	tissue	GSMID
14	Mus musculus	KLF1		Erythroid Cell	Liver	GSM530028
19	Mus musculus	CREB1		Cortical Neuron	Neuric	GSM530188
20	Mus musculus	CREB1		Cortical Neuron	Neuric	GSM530187
22	Mus musculus	CREB1		Cortical Neuron	Neuric	GSM530185
23	Mus musculus	CREBBP		Cortical Neuron	Neuric	GSM530177
24	Mus musculus	CREBBP		Cortical Neuron	Neuric	GSM530176
25	Mus musculus	CREBBP		Cortical Neuron	Neuric	GSM530175
26	Mus musculus	CREBBP		Cortical Neuron	Neuric	GSM530174
27	Mus musculus	CREBBP		Cortical Neuron	Neuric	GSM530173
44	Mus musculus	NPAS4		Cortical Neuron	Neuric	GSM530184
45	Mus musculus	NPAS4		Cortical Neuron	Neuric	GSM530183
46	Mus musculus	NPAS4		Cortical Neuron	Neuric	GSM530182
51	Mus musculus	SRF		Cortical Neuron	Neuric	GSM530192
52	Mus musculus	SRF		Cortical Neuron	Neuric	GSM530191
53	Mus musculus	SRF		Cortical Neuron	Neuric	GSM530190
54	Mus musculus	SRF		Cortical Neuron	Neuric	GSM530189
68	Mus musculus	KLF1		B Lymphocyte	Liver	GSM530030
73	Mus musculus	MECP2		Cortical Neuron	Brain	GSM791718
74	Mus musculus	MECP2		Cortical Neuron	Brain	GSM791717
75	Mus musculus	MECP2		Cortical Neuron	Brain	GSM791714
76	Mus musculus	MECP2		Cortical Neuron	Brain	GSM791713
77	Mus musculus	MECP2		Cortical Neuron	Brain	GSM791711
86	Mus musculus	SIN3A		Embryonic Stem Cell	Embryo	GSM611197
87	Mus musculus	SIN3A		Embryonic Stem Cell	Embryo	GSM611196
88	Mus musculus	TET1		Embryonic Stem Cell	Embryo	GSM611195
89	Mus musculus	TET1		Embryonic Stem Cell	Embryo	GSM611194
90	Mus musculus	TET1		Embryonic Stem Cell	Embryo	GSM611193
91	Mus musculus	TET1		Embryonic Stem Cell	Embryo	GSM611192
94	Mus musculus	EBF1	38B9	Pre-B Lymphocyte	Blood	GSM499030
97	Mus musculus	SMAD3	38B9	Pre-B Lymphocyte	Blood	GSM539546
98	Mus musculus	SMAD3	38B9	Pre-B Lymphocyte	Blood	GSM539545
99	Mus musculus	SPI1	38B9	Pre-B Lymphocyte	Blood	GSM539538
100	Mus musculus	SPI1	38B9	Pre-B Lymphocyte	Blood	GSM539537
101	Mus musculus	CEBPA	3T3-L1	Preadipocyte	Adipose	GSM686975
102	Mus musculus	CEBPA	3T3-L1	Preadipocyte	Adipose	GSM686974
103	Mus musculus	CEBPA	3T3-L1	Preadipocyte	Adipose	GSM686973
105	Mus musculus	CEBPA	3T3-L1	Preadipocyte	Adipose	GSM544721
106	Mus musculus	CEBPA	3T3-L1	Preadipocyte	Adipose	GSM544720
107	Mus musculus	CEBPB	3T3-L1	Preadipocyte	Adipose	GSM686972
108	Mus musculus	CEBPB	3T3-L1	Preadipocyte	Adipose	GSM686971
109	Mus musculus	CEBPB	3T3-L1	Preadipocyte	Adipose	GSM686970
110	Mus musculus	CTCF	3T3-L1	Preadipocyte	Adipose	GSM535768
111	Mus musculus	CTCF	3T3-L1	Preadipocyte	Adipose	GSM535761
112	Mus musculus	CTCF	3T3-L1	Preadipocyte	Adipose	GSM535754
113	Mus musculus	CTCF	3T3-L1	Preadipocyte	Adipose	GSM535747
114	Mus musculus	E2F4	3T3-L1	Preadipocyte	Adipose	GSM427094
150	Mus musculus	NR3C1	3T3-L1	Preadipocyte	Adipose	GSM686976
151	Mus musculus	NR3C1	3T3-L1	Preadipocyte	Adipose	GSM544722
160	Mus musculus	PPARA	3T3-L1	Preadipocyte	Adipose	GSM686980
161	Mus musculus	PPARA	3T3-L1	Preadipocyte	Adipose	GSM686979
163	Mus musculus	PPARG	3T3-L1	Preadipocyte	Adipose	GSM634632
164	Mus musculus	PPARG	3T3-L1	Preadipocyte	Adipose	GSM535770
165	Mus musculus	PPARG	3T3-L1	Preadipocyte	Adipose	GSM535769
166	Mus musculus	PPARG	3T3-L1	Preadipocyte	Adipose	GSM532740
167	Mus musculus	PPARG	3T3-L1	Preadipocyte	Adipose	GSM340799
168	Mus musculus	PPARG	3T3-L1	Preadipocyte	Adipose	GSM340798
169	Mus musculus	PPARG	3T3-L1	Preadipocyte	Adipose	GSM340797
170	Mus musculus	PPARG	3T3-L1	Preadipocyte	Adipose	GSM340796
171	Mus musculus	PPARG	3T3-L1	Preadipocyte	Adipose	GSM340795
172	Mus musculus	PPARG	3T3-L1	Preadipocyte	Adipose	GSM340794
173	Mus musculus	RXRG	3T3-L1	Preadipocyte	Adipose	GSM686978
174	Mus musculus	RXRG	3T3-L1	Preadipocyte	Adipose	GSM340805
175	Mus musculus	RXRG	3T3-L1	Preadipocyte	Adipose	GSM340804
176	Mus musculus	RXRG	3T3-L1	Preadipocyte	Adipose	GSM340803
177	Mus musculus	RXRG	3T3-L1	Preadipocyte	Adipose	GSM340802
178	Mus musculus	RXRG	3T3-L1	Preadipocyte	Adipose	GSM340801
179	Mus musculus	RXRG	3T3-L1	Preadipocyte	Adipose	GSM340800
180	Mus musculus	STAT5A	3T3-L1	Preadipocyte	Adipose	GSM686977
181	Mus musculus	TCF7	3T3-L1	Preadipocyte	Adipose	GSM790410
259	Mus musculus	HOXC9	Ainv15	Neural Progenitor Cell	Embryo	GSM543108
294	Mus musculus	MSX1	C2C12	Myoblast	Muscle	GSM657516
320	Mus musculus	MYOD1	C2C12	Myoblast	Muscle	GSM539540
321	Mus musculus	MYOD1	C2C12	Myoblast	Muscle	GSM539539
324	Mus musculus	SIN3A	C2C12	Myoblast	Muscle	GSM559797
325	Mus musculus	SIN3A	C2C12	Myoblast	Muscle	GSM559796
326	Mus musculus	SIN3A	C2C12	Myoblast	Muscle	GSM559795
327	Mus musculus	SIN3A	C2C12	Myoblast	Muscle	GSM559794
328	Mus musculus	SIN3B	C2C12	Myoblast	Muscle	GSM559804
329	Mus musculus	SIN3B	C2C12	Myoblast	Muscle	GSM559803
330	Mus musculus	SIN3B	C2C12	Myoblast	Muscle	GSM559802
331	Mus musculus	SIN3B	C2C12	Myoblast	Muscle	GSM559801
332	Mus musculus	SIN3B	C2C12	Myoblast	Muscle	GSM559800
333	Mus musculus	SIN3B	C2C12	Myoblast	Muscle	GSM559799
334	Mus musculus	SIN3B	C2C12	Myoblast	Muscle	GSM559798
335	Mus musculus	SMAD3	C2C12	Myoblast	Muscle	GSM539544
336	Mus musculus	SMAD3	C2C12	Myoblast	Muscle	GSM539543
402	Mus musculus	CTCF	E14	Embryonic Stem Cell	Embryo	GSM699165
403	Mus musculus	CTCF	E14	Embryonic Stem Cell	Embryo	GSM288351
404	Mus musculus	DPY30	E14	Embryonic Stem Cell	Embryo	GSM651192
405	Mus musculus	E2F1	E14	Embryonic Stem Cell	Embryo	GSM288349
408	Mus musculus	ESRRB	E14	Embryonic Stem Cell	Embryo	GSM288355
415	Mus musculus	KLF4	E14	Embryonic Stem Cell	Embryo	GSM288354
416	Mus musculus	LBR	E14	Embryonic Stem Cell	Embryo	GSM699167
417	Mus musculus	MYC	E14	Embryonic Stem Cell	Embryo	GSM288356
418	Mus musculus	MYCN	E14	Embryonic Stem Cell	Embryo	GSM288357
419	Mus musculus	NANOG	E14	Embryonic Stem Cell	Embryo	GSM288345
421	Mus musculus	NR5A2	E14	Embryonic Stem Cell	Embryo	GSM470523
423	Mus musculus	POU5F1	E14	Embryonic Stem Cell	Embryo	GSM288346
430	Mus musculus	SMAD1	E14	Embryonic Stem Cell	Embryo	GSM288348
431	Mus musculus	SOX2	E14	Embryonic Stem Cell	Embryo	GSM288347
432	Mus musculus	SUZ12	E14	Embryonic Stem Cell	Embryo	GSM288360
433	Mus musculus	TFCP2	E14	Embryonic Stem Cell	Embryo	GSM288350
434	Mus musculus	TET1	E14	Embryonic Stem Cell	Embryo	GSM706672
435	Mus musculus	TET1	E14	Embryonic Stem Cell	Embryo	GSM706671
436	Mus musculus	TET1	E14	Embryonic Stem Cell	Embryo	GSM706670
437	Mus musculus	TET1	E14	Embryonic Stem Cell	Embryo	GSM706669
438	Mus musculus	ZFX	E14	Embryonic Stem Cell	Embryo	GSM288352
449	Mus musculus	SMAD2	E14	Embryonic Stem Cell	Embryo	GSM578476
450	Mus musculus	SMAD2	E14	Embryonic Stem Cell	Embryo	GSM578475
451	Mus musculus	SMAD2	E14	Embryonic Stem Cell	Embryo	GSM578474
452	Mus musculus	SMARCA4	E14	Embryonic Stem Cell	Embryo	GSM359413
455	Mus musculus	TET1	E14	Embryonic Stem Cell	Embryo	GSM659802
456	Mus musculus	TET1	E14	Embryonic Stem Cell	Embryo	GSM659801
457	Mus musculus	TET1	E14	Embryonic Stem Cell	Embryo	GSM659800
458	Mus musculus	TET1	E14	Embryonic Stem Cell	Embryo	GSM659799
484	Mus musculus	MYB	ERMYB	Myeloid Progenitor Cell	Bone Marrow	GSM549341
485	Mus musculus	MYB	ERMYB	Myeloid Progenitor Cell	Bone Marrow	GSM549339
486	Mus musculus	MYB	ERMYB	Myeloid Progenitor Cell	Bone Marrow	GSM549337
487	Mus musculus	MYB	ERMYB	Myeloid Progenitor Cell	Bone Marrow	GSM549332
502	Mus musculus	GATA1	G1E	Erythroid Cell	Blood	GSM453997
503	Mus musculus	GATA2	G1E	Erythroid Cell	Blood	GSM746558
504	Mus musculus	GATA2	G1E	Erythroid Cell	Blood	GSM746557
515	Mus musculus	TAL1	G1E	Erythroid Cell	Blood	GSM746556
516	Mus musculus	TAL1	G1E	Erythroid Cell	Blood	GSM746555
518	Mus musculus	GATA1	G1E-ER4	Erythroid Cell	Blood	GSM746568
519	Mus musculus	GATA2	G1E-ER4	Erythroid Cell	Blood	GSM746570
520	Mus musculus	GATA2	G1E-ER4	Erythroid Cell	Blood	GSM746569
529	Mus musculus	TAL1	G1E-ER4	Erythroid Cell	Blood	GSM746572
530	Mus musculus	TAL1	G1E-ER4	Erythroid Cell	Blood	GSM746571
532	Mus musculus	NOTCH1	G4A2	T Lymphocyte	Blood	GSM732916
533	Mus musculus	RBPJ	G4A2	T Lymphocyte	Blood	GSM732917
1008	Mus musculus	EZH2	V6.5	Embryonic Stem Cell	Embryo	GSM327668
1088	Mus musculus	SUZ12	V6.5	Embryonic Stem Cell	Embryo	GSM327667
1108	Mus musculus	RARA	HBG3	Embryonic Stem Cell	Embryo	GSM482750
1109	Mus musculus	RARA	HBG3	Embryonic Stem Cell	Embryo	GSM482749
1528	Mus musculus	GATA4	HL-1	Cardiomyocyte	Muscle	GSM558904
1530	Mus musculus	MEF2A	HL-1	Cardiomyocyte	Muscle	GSM558905
1531	Mus musculus	NKX2-5	HL-1	Cardiomyocyte	Muscle	GSM558906
1532	Mus musculus	SRF	HL-1	Cardiomyocyte	Muscle	GSM558907
1533	Mus musculus	TBX5	HL-1	Cardiomyocyte	Muscle	GSM558908
1541	Mus musculus	SRF	HL-1	Promyelocytic cell	Muscle	GSM471926
1590	Mus musculus	FLI1	HPC-7	Haematopoietic Progenitor Cell	Bone Marrow	GSM552233
1591	Mus musculus	GATA2	HPC-7	Haematopoietic Progenitor Cell	Bone Marrow	GSM552234
1592	Mus musculus	GFI1B	HPC-7	Haematopoietic Progenitor Cell	Bone Marrow	GSM552235
1594	Mus musculus	LMO2	HPC-7	Haematopoietic Progenitor Cell	Bone Marrow	GSM552237
1595	Mus musculus	TAL1	HPC-7	Haematopoietic Progenitor Cell	Bone Marrow	GSM397032
1596	Mus musculus	TAL1	HPC-7	Haematopoietic Progenitor Cell	Bone Marrow	GSM397033
2161	Mus musculus	EZH2	LF2	Embryonic Stem Cell	Embryo	GSM480161
2165	Mus musculus	JARID2	LF2	Embryonic Stem Cell	Embryo	GSM465889
2166	Mus musculus	KDM5A	LF2	Embryonic Stem Cell	Embryo	GSM480163
2167	Mus musculus	SUZ12	LF2	Embryonic Stem Cell	Embryo	GSM480162
2251	Mus musculus	CDX2		Embryonic Stem Cell	Embryo	GSM364858
2410	Mus musculus	NELFB		Fibroblast	Embryo	GSM593398
2444	Mus musculus	GATA1	MEL86	Erythroid Progenitor Cell	Blood	GSM417015
2630	Mus musculus	CHD7	R1	Embryonic Stem Cell	Embryo	GSM558674
2631	Mus musculus	CTCF	R1	Embryonic Stem Cell	Embryo	GSM634247
2645	Mus musculus	NR1H2	RAW264.7	Macrophage	Blood	GSM538015
2648	Mus musculus	TBP	RAW264.7	Macrophage	Blood	GSM579126
2746	Mus musculus	NOTCH1	T6E	Lymphocyte	Blood	GSM732913
2747	Mus musculus	RBPJ	T6E	Lymphocyte	Blood	GSM732914
2756	Mus musculus	GATA3		T Lymphocyte	Lymph Node	GSM523225
2759	Mus musculus	STAT4		T Lymphocyte	Lymph Node	GSM671388
2760	Mus musculus	STAT5A		T Lymphocyte	Lymph Node	GSM671392
2761	Mus musculus	STAT5A		T Lymphocyte	Lymph Node	GSM671391
2762	Mus musculus	STAT5A		T Lymphocyte	Lymph Node	GSM671389
2763	Mus musculus	STAT5B		T Lymphocyte	Lymph Node	GSM671394
2764	Mus musculus	STAT5B		T Lymphocyte	Lymph Node	GSM671393
2765	Mus musculus	STAT5B		T Lymphocyte	Lymph Node	GSM671390
2766	Mus musculus	GATA3		T Lymphocyte	Lymph Node	GSM523228
2768	Mus musculus	STAT3		T Lymphocyte	Blood	GSM652877
2770	Mus musculus	GATA3		Th2	Lymph Node	GSM742023
2771	Mus musculus	GATA3		Th2	Lymph Node	GSM523226
2816	Mus musculus	ATF7IP	V6.5	Embryonic Stem Cell	Embryo	GSM656526
2817	Mus musculus	CTCF	V6.5	Embryonic Stem Cell	Embryo	GSM560352
2818	Mus musculus	CTCF	V6.5	Embryonic Stem Cell	Embryo	GSM560351
2819	Mus musculus	CTCF	V6.5	Embryonic Stem Cell	Embryo	GSM465676
2820	Mus musculus	CTR9	V6.5	Embryonic Stem Cell	Embryo	GSM515666
2855	Mus musculus	KDM2A	V6.5	Embryonic Stem Cell	Embryo	GSM462291
2856	Mus musculus	MED1	V6.5	Embryonic Stem Cell	Embryo	GSM560353
2857	Mus musculus	MED1	V6.5	Embryonic Stem Cell	Embryo	GSM560348
2858	Mus musculus	MED1	V6.5	Embryonic Stem Cell	Embryo	GSM560347
2859	Mus musculus	MED12	V6.5	Embryonic Stem Cell	Embryo	GSM560354
2860	Mus musculus	MED12	V6.5	Embryonic Stem Cell	Embryo	GSM560346
2861	Mus musculus	MED12	V6.5	Embryonic Stem Cell	Embryo	GSM560345
2862	Mus musculus	NANOG	V6.5	Embryonic Stem Cell	Embryo	GSM307141
2863	Mus musculus	NANOG	V6.5	Embryonic Stem Cell	Embryo	GSM307140
2864	Mus musculus	NIPBL	V6.5	Embryonic Stem Cell	Embryo	GSM560350
2865	Mus musculus	NIPBL	V6.5	Embryonic Stem Cell	Embryo	GSM560349
2885	Mus musculus	POU5F1	V6.5	Embryonic Stem Cell	Embryo	GSM307137
2886	Mus musculus	REST	V6.5	Embryonic Stem Cell	Embryo	GSM656525
2887	Mus musculus	RNF2	V6.5	Embryonic Stem Cell	Embryo	GSM656523
2888	Mus musculus	SETDB1	V6.5	Embryonic Stem Cell	Embryo	GSM459275
2889	Mus musculus	SETDB1	V6.5	Embryonic Stem Cell	Embryo	GSM459274
2890	Mus musculus	SETDB1	V6.5	Embryonic Stem Cell	Embryo	GSM459273
2891	Mus musculus	SMAD2/3	V6.5	Embryonic Stem Cell	Embryo	GSM539549
2892	Mus musculus	SMAD3	V6.5	Embryonic Stem Cell	Embryo	GSM539542
2893	Mus musculus	SMAD3	V6.5	Embryonic Stem Cell	Embryo	GSM539541
2900	Mus musculus	SOX2	V6.5	Embryonic Stem Cell	Embryo	GSM307139
2901	Mus musculus	SOX2	V6.5	Embryonic Stem Cell	Embryo	GSM307138
2902	Mus musculus	SUPT5H	V6.5	Embryonic Stem Cell	Embryo	GSM515665
2903	Mus musculus	SUZ12	V6.5	Embryonic Stem Cell	Embryo	GSM307145
2904	Mus musculus	SUZ12	V6.5	Embryonic Stem Cell	Embryo	GSM307144
2905	Mus musculus	TCF7L1	V6.5	Embryonic Stem Cell	Embryo	GSM307143
2906	Mus musculus	TCF7L1	V6.5	Embryonic Stem Cell	Embryo	GSM307142
2907	Mus musculus	NELFA	V6.5	Embryonic Stem Cell	Embryo	GSM515664
2908	Mus musculus	YY1	V6.5	Embryonic Stem Cell	Embryo	GSM628032
2909	Mus musculus	YY1	V6.5	Embryonic Stem Cell	Embryo	GSM628031
2983	Mus musculus	AFF4		Embryonic Stem Cell	Embryo	GSM749815
2984	Mus musculus	AFF4		Embryonic Stem Cell	Embryo	GSM749810
2985	Mus musculus	AICDA		B Lymphocyte	Blood	GSM594829
2987	Mus musculus	ARNTL		Hepatocyte	Liver	GSM654892
2988	Mus musculus	ARNTL		Hepatocyte	Liver	GSM654891
2989	Mus musculus	ARNTL		Hepatocyte	Liver	GSM654890
2990	Mus musculus	ARNTL		Hepatocyte	Liver	GSM654889
2991	Mus musculus	ARNTL		Hepatocyte	Liver	GSM654888
2992	Mus musculus	ARNTL		Hepatocyte	Liver	GSM654887
2993	Mus musculus	ARNTL		Hepatocyte	Liver	GSM654886
2994	Mus musculus	ARNTL		Hepatocyte	Liver	GSM654885
2995	Mus musculus	ARNTL		Hepatocyte	Liver	GSM654884
2996	Mus musculus	ARNTL		Hepatocyte	Liver	GSM654883
2997	Mus musculus	ARNTL		Hepatocyte	Liver	GSM654882
2998	Mus musculus	ARNTL		Hepatocyte	Liver	GSM654881
2999	Mus musculus	ARNTL		Hepatocyte	Liver	GSM654880
3000	Mus musculus	ASH2L		B Lymphocyte	Spleen	GSM566970
3001	Mus musculus	ATOH1			Cerebellum	GSM549936
3002	Mus musculus	ATOH1			Cerebellum	GSM549935
3003	Mus musculus	CBX5		Hepatocyte	Liver	GSM717565
3004	Mus musculus	CBX5		Hepatocyte	Liver	GSM717564
3005	Mus musculus	CDX2		Epithelium	Small Intestine	GSM607495
3021	Mus musculus	CEBPA		Macrophage	Peritoneum	GSM532742
3029	Mus musculus	CEBPB		Hepatocyte	Liver	GSM427088
3033	Mus musculus	MLLT3		Leukemic Blast Cell	Bone Marrow	GSM721212
3035	Mus musculus	CREBBP		T Lymphocyte	Blood	GSM726990
3036	Mus musculus	CREBBP		Hepatocyte	Liver	GSM717567
3037	Mus musculus	CREBBP		Hepatocyte	Liver	GSM717566
3039	Mus musculus	CRX			Retina	GSM499741
3040	Mus musculus	CRX			Retina	GSM499739
3041	Mus musculus	CRX			Retina	GSM499737
3042	Mus musculus	CRX			Retina	GSM499736
3046	Mus musculus	CTCF		B Lymphocyte	Blood	GSM672402
3047	Mus musculus	CTCF		B Lymphocyte	Blood	GSM672401
3052	Mus musculus	CTCF		B Lymphocyte	Bone Marrow	GSM644975
3055	Mus musculus	CTCF		Lymphocyte	Spleen	GSM546526
3080	Mus musculus	DMC1			Testis	GSM602202
3081	Mus musculus	DMC1			Testis	GSM602201
3082	Mus musculus	DMC1			Testis	GSM602200
3083	Mus musculus	DMC1			Testis	GSM602198
3084	Mus musculus	DMC1			Testis	GSM602195
3085	Mus musculus	DMC1			Testis	GSM602194
3086	Mus musculus	DMC1			Testis	GSM602193
3087	Mus musculus	DMC1			Testis	GSM602192
3088	Mus musculus	DMC1			Testis	GSM602191
3089	Mus musculus	DMC1			Testis	GSM602190
3226	Mus musculus	E2F4		Hepatocyte	Liver	GSM427091
3227	Mus musculus	EBF1		Lymphocyte	Spleen	GSM546524
3228	Mus musculus	ELL2		Embryonic Stem Cell	Embryo	GSM749814
3229	Mus musculus	ELL2		Embryonic Stem Cell	Embryo	GSM749809
3244	Mus musculus	ERCC3		T Lymphocyte	Blood	GSM727005
3246	Mus musculus	ETS1		T Lymphocyte	Blood	GSM726992
3247	Mus musculus	ETS1		Th2	Blood	GSM654875
3249	Mus musculus	FLI1		Th2	Blood	GSM654874
3250	Mus musculus	FLI1		T Lymphocyte	Blood	GSM654873
3251	Mus musculus	FLI1		T Lymphocyte	Blood	GSM654872
3253	Mus musculus	FOXA1		Hepatocyte	Liver	GSM427090
3254	Mus musculus	FOXA2		Hepatocyte	Liver	GSM717563
3255	Mus musculus	FOXA2		Hepatocyte	Liver	GSM717562
3256	Mus musculus	FOXA2		Hepatocyte	Liver	GSM634625
3257	Mus musculus	FOXA2		Hepatocyte	Liver	GSM634624
3258	Mus musculus	FOXA2		Hepatocyte	Liver	GSM634623
3259	Mus musculus	FOXA2		Hepatocyte	Liver	GSM634622
3260	Mus musculus	FOXA2		Hepatocyte	Liver	GSM634621
3261	Mus musculus	FOXA2		Hepatocyte	Liver	GSM634620
3266	Mus musculus	FOXA2		Hepatocyte	Liver	GSM427089
3269	Mus musculus	FOXO1		Lymphocyte	Spleen	GSM546525
3270	Mus musculus	GATA1		Erythroblast	Fetal Liver	GSM746582
3271	Mus musculus	GATA1		Erythroblast	Fetal Liver	GSM746581
3275	Mus musculus	GATA2		Haematopoietic Progenitor Cell	Bone Marrow	GSM641911
3277	Mus musculus	GATA3		Th2	Blood	GSM773482
3278	Mus musculus	GATA3		T Lymphocyte	Blood	GSM773481
3279	Mus musculus	GATA3		T Lymphocyte	Blood	GSM742022
3280	Mus musculus	GATA3		T Lymphocyte	Blood	GSM742021
3281	Mus musculus	GATA3		T Lymphocyte	Blood	GSM523231
3282	Mus musculus	GATA3		T Lymphocyte	Blood	GSM523230
3283	Mus musculus	GATA3		T Lymphocyte	Blood	GSM523229
3284	Mus musculus	GATA3		Lymphocyte	Blood	GSM523224
3285	Mus musculus	GATA3		T Lymphocyte	Blood	GSM523223
3286	Mus musculus	GATA3		T Lymphocyte	Blood	GSM523222
3287	Mus musculus	GATA3		T Lymphocyte	Blood	GSM523221
3292	Mus musculus	GTF2A1		T Lymphocyte	Blood	GSM727001
3293	Mus musculus	GTF2B		T Lymphocyte	Blood	GSM727002
3294	Mus musculus	GTF2E2		T Lymphocyte	Blood	GSM727003
3295	Mus musculus	GTF2F1		T Lymphocyte	Blood	GSM727004
4120	Mus musculus	HDAC3		Hepatocyte	Liver	GSM647026
4121	Mus musculus	HDAC3		Hepatocyte	Liver	GSM647025
4122	Mus musculus	HDAC3		Hepatocyte	Liver	GSM647024
4123	Mus musculus	HDAC3		Hepatocyte	Liver	GSM647023
4124	Mus musculus	HDAC3		Hepatocyte	Liver	GSM647022
4382	Mus musculus	IRF4		T Lymphocyte	Blood	GSM494706
4383	Mus musculus	IRF4		T Lymphocyte	Blood	GSM494705
4384	Mus musculus	IRF4		T Lymphocyte	Blood	GSM494683
4385	Mus musculus	IRF4		T Lymphocyte	Blood	GSM494682
4386	Mus musculus	IRF4		T Lymphocyte	Blood	GSM494681
4387	Mus musculus	IRF4		T Lymphocyte	Blood	GSM494680
4388	Mus musculus	IRF4		T Lymphocyte	Blood	GSM494679
4389	Mus musculus	IRF4		T Lymphocyte	Blood	GSM494678
4390	Mus musculus	IRF4		T Lymphocyte	Blood	GSM494677
4391	Mus musculus	IRF4		T Lymphocyte	Blood	GSM494676
4392	Mus musculus	MTF2		Embryonic Stem Cell	Embryo	GSM491759
4393	Mus musculus	JARID2		Embryonic Stem Cell	Embryo	GSM480679
4394	Mus musculus	JARID2		Embryonic Stem Cell	Embryo	GSM480678
4395	Mus musculus	KDM6B		Macrophage	Bone Marrow	GSM470557
4396	Mus musculus	LDB1		Haematopoietic Progenitor Cell	Bone Marrow	GSM641909
4397	Mus musculus	MAFA		Epithelium	Pancreatic Islet	GSM751037
4398	Mus musculus	MECP2			Cerebellum	GSM494291
4399	Mus musculus	MECP2			Cerebellum	GSM494290
4404	Mus musculus	JARID2		Embryonic Stem Cell	Embryo	GSM491760
4405	Mus musculus	MTF2		Embryonic Stem Cell	Embryo	GSM415050
4406	Mus musculus	MYOD1		Embryonic Stem Cell	Embryo	GSM590104
4407	Mus musculus	NCOR1		Hepatocyte	Liver	GSM647028
4408	Mus musculus	NCOR1		Hepatocyte	Liver	GSM647027
4409	Mus musculus	NEUROD1		Epithelium	Pancreatic Islet	GSM751036
4410	Mus musculus	NFIC		Fibroblast	Embryo	GSM398011
4411	Mus musculus	NFIC		Fibroblast	Embryo	GSM398010
4412	Mus musculus	NR1D1		Hepatocyte	Liver	GSM647030
4413	Mus musculus	NR1D1		Hepatocyte	Liver	GSM647029
4414	Mus musculus	PAXIP1		B Lymphocyte	Spleen	GSM566972
4415	Mus musculus	PAXIP1		B Lymphocyte	Spleen	GSM566971
4416	Mus musculus	PAXIP1		B Lymphocyte	Spleen	GSM566969
4417	Mus musculus	PAXIP1		B Lymphocyte	Spleen	GSM566968
4486	Mus musculus	POLR3A		T Lymphocyte	Blood	GSM726991
4491	Mus musculus	POU5F1		Embryonic Stem Cell	Embryo	GSM566277
4496	Mus musculus	PPARG		Macrophage	Peritoneum	GSM532739
4497	Mus musculus	PRDM14		Embryonic Stem Cell	Embryo	GSM623990
4498	Mus musculus	PRDM14		Embryonic Stem Cell	Embryo	GSM623989
4499	Mus musculus	RAD21		Lymphocyte	Blood	GSM672403
4500	Mus musculus	RAD21		B Lymphocyte	Bone Marrow	GSM644976
4501	Mus musculus	RAD21		Embryonic Stem Cell	Embryo	GSM591470
4502	Mus musculus	RAD21		Embryonic Stem Cell	Embryo	GSM591469
4503	Mus musculus	RAD51			Testis	GSM602197
4504	Mus musculus	RAD51			Testis	GSM602196
4505	Mus musculus	RAG2		Thymocyte	Thymus	GSM530318
4506	Mus musculus	RAG2		Thymocyte	Thymus	GSM530316
4507	Mus musculus	RAG2		Thymocyte	Thymus	GSM530315
4508	Mus musculus	RAP1A		Fibroblast	Embryo	GSM521839
4509	Mus musculus	RAP1A		Fibroblast	Embryo	GSM521838
4510	Mus musculus	RAP1A		Fibroblast	Embryo	GSM521837
4511	Mus musculus	RAP1A		Fibroblast	Embryo	GSM521836
4512	Mus musculus	RBBP5		Embryonic Stem Cell	Embryo	GSM566278
4513	Mus musculus	RFX1		Neural Progenitor Cell	Embryo	GSM594584
4517	Mus musculus	SPI1		Macrophage	Bone Marrow	GSM538018
4518	Mus musculus	SPI1		Macrophage	Bone Marrow	GSM538017
4534	Mus musculus	SIRT1			Cerebellum	GSM427098
4535	Mus musculus	SIRT1			Cerebellum	GSM427095
4538	Mus musculus	SMAD3		Embryonic Stem Cell	Embryo	GSM590103
4539	Mus musculus	SMAD3		Embryonic Stem Cell	Embryo	GSM590102
4540	Mus musculus	SMAD3		Embryonic Stem Cell	Embryo	GSM590101
4541	Mus musculus	SMAD3		Embryonic Stem Cell	Embryo	GSM590100
4544	Mus musculus	SMARCA4		T Lymphocyte	Blood	GSM585298
4545	Mus musculus	SMARCA4		Th2	Blood	GSM585297
4546	Mus musculus	SMARCA4		T Lymphocyte	Blood	GSM585296
4547	Mus musculus	SMARCA4		Th2	Blood	GSM585295
4548	Mus musculus	SMARCA4		T Lymphocyte	Blood	GSM585294
4549	Mus musculus	SMARCA4		T Lymphocyte	Blood	GSM585293
4552	Mus musculus	SPI1		Proerythroblast	Blood	GSM545891
4553	Mus musculus	SPI1		Proerythroblast	Blood	GSM545890
4554	Mus musculus	SPI1		Proerythroblast	Blood	GSM545889
4555	Mus musculus	SPI1		Proerythroblast	Blood	GSM545888
4556	Mus musculus	SPI1	MEL	Erythroid Progenitor Cell	Blood	GSM545885
4557	Mus musculus	SPI1	MEL	Erythroid Progenitor Cell	Blood	GSM545884
4558	Mus musculus	SPI1	MEL	Erythroid Progenitor Cell	Blood	GSM545883
4559	Mus musculus	SPI1	MEL	Erythroid Progenitor Cell	Blood	GSM545882
4560	Mus musculus	SPI1		Macrophage		GSM532741
4561	Mus musculus	SPNS1		Th2	Blood	GSM550319
4565	Mus musculus	STAT3		T Lymphocyte	Blood	GSM580756
4566	Mus musculus	STAT3		T Lymphocyte	Blood	GSM494711
4567	Mus musculus	STAT3		T Lymphocyte	Blood	GSM494710
4568	Mus musculus	STAT3		T Lymphocyte	Blood	GSM494709
4569	Mus musculus	STAT3		T Lymphocyte	Blood	GSM494708
4570	Mus musculus	STAT3		T Lymphocyte	Blood	GSM494707
4571	Mus musculus	STAT3		T Lymphocyte	Blood	GSM494696
4572	Mus musculus	STAT3		T Lymphocyte	Blood	GSM494695
4573	Mus musculus	STAT3		T Lymphocyte	Blood	GSM494694
4574	Mus musculus	STAT3		T Lymphocyte	Blood	GSM494693
4575	Mus musculus	STAT3		T Lymphocyte	Blood	GSM494692
4576	Mus musculus	STAT3		T Lymphocyte	Blood	GSM494691
4577	Mus musculus	STAT3		T Lymphocyte	Blood	GSM494690
4578	Mus musculus	STAT3		T Lymphocyte	Blood	GSM494689
4579	Mus musculus	STAT3		T Lymphocyte	Blood	GSM494688
4580	Mus musculus	STAT3		T Lymphocyte	Blood	GSM494687
4581	Mus musculus	STAT3		T Lymphocyte	Blood	GSM494686
4582	Mus musculus	STAT3		T Lymphocyte	Blood	GSM494685
4583	Mus musculus	STAT3		T Lymphocyte	Blood	GSM494684
4584	Mus musculus	STAT3		Embryonic Stem Cell	Embryo	GSM288353
4587	Mus musculus	STAT4		T Lymphocyte	Blood	GSM550304
4588	Mus musculus	STAT4		T Lymphocyte	Blood	GSM550303
4591	Mus musculus	STAT5A		T Lymphocyte	Blood	GSM652878
4594	Mus musculus	STAT6		Th2	Blood	GSM550312
4600	Mus musculus	SUPT5H		B Lymphocyte	Blood	GSM594828
4601	Mus musculus	SUPT5H		B Lymphocyte	Blood	GSM594827
4602	Mus musculus	SUZ12		Embryonic Stem Cell	Embryo	GSM480681
4603	Mus musculus	SUZ12		Embryonic Stem Cell	Embryo	GSM480680
4604	Mus musculus	TAF1		Embryonic Stem Cell	Embryo	GSM774942
4605	Mus musculus	TAF1		T Lymphocyte	Blood	GSM727000
4606	Mus musculus	TAF3		Embryonic Stem Cell	Embryo	GSM774940
4607	Mus musculus	TAL1		Erythroblast	Fetal Liver	GSM746584
4608	Mus musculus	TAL1		Erythroblast	Fetal Liver	GSM746583
4612	Mus musculus	TAL1			Bone Marrow	GSM641910
4618	Mus musculus	TAL1		Erythroblast	Liver	GSM464636
4620	Mus musculus	TAL1		Erythroblast	Liver	GSM464634
4621	Mus musculus	TBP		Embryonic Stem Cell	Embryo	GSM774944
4623	Mus musculus	TBX3		Embryonic Stem Cell	Embryo	GSM476146
4624	Mus musculus	TCF7L1		Thymocyte	Thymus	GSM756893
4625	Mus musculus	TCF7L1		Thymocyte	Thymus	GSM756892
4626	Mus musculus	TCF7L1		Lymphocyte	Spleen	GSM546539
4627	Mus musculus	TCF7L1		Lymphocyte	Spleen	GSM546536
4628	Mus musculus	TCF7L1		Lymphocyte	Spleen	GSM546535
4635	Mus musculus	WDR5		Embryonic Stem Cell	Embryo	GSM566280
4636	Mus musculus	WDR5		Embryonic Stem Cell	Embryo	GSM566279
4714	Mus musculus	BCL6		Macrophage	Bone Marrow	GSM419049
4720	Mus musculus	SETDB1	E14	Embryonic Stem Cell	Embryo	GSM440256
5062	Mus musculus	BRD4		Macrophage	Bone Marrow	GSM545091
5063	Mus musculus	BRD4		Macrophage	Bone Marrow	GSM545092
5064	Mus musculus	BRD4		Macrophage	Bone Marrow	GSM545095
5065	Mus musculus	BRD4		Macrophage	Bone Marrow	GSM545096
5070	Mus musculus	CDK9		Macrophage	Bone Marrow	GSM545103
5071	Mus musculus	CDK9		Macrophage	Bone Marrow	GSM545104
5072	Mus musculus	CDK9		Macrophage	Bone Marrow	GSM545105
5073	Mus musculus	CDK9		Macrophage	Bone Marrow	GSM545106
5094	Mus musculus	BRD2		Macrophage	Bone Marrow	GSM608238
5095	Mus musculus	BRD2		Macrophage	Bone Marrow	GSM608239
5096	Mus musculus	BRD2		Macrophage	Bone Marrow	GSM608240
5097	Mus musculus	BRD2		Macrophage	Bone Marrow	GSM608241
5098	Mus musculus	BRD3		Macrophage	Bone Marrow	GSM608242
5099	Mus musculus	BRD3		Macrophage	Bone Marrow	GSM608243
5100	Mus musculus	BRD3		Macrophage	Bone Marrow	GSM608244
5101	Mus musculus	BRD3		Macrophage	Bone Marrow	GSM608245
5131	Mus musculus	ATRX	E14	Embryonic Stem Cell	Embryo	GSM551138
5170	Mus musculus	Input	E14	Embryonic Stem Cell	Embryo
5183	Mus musculus	RELA		Macrophage	Bone Marrow	GSM611113
5184	Mus musculus	BCL6		Macrophage	Bone Marrow	GSM611114
5185	Mus musculus	BCL6		Macrophage	Bone Marrow	GSM611115
5186	Mus musculus	RELA		Macrophage	Bone Marrow	GSM611116
5187	Mus musculus	RELA		Macrophage	Bone Marrow	GSM611117
5204	Mus musculus	CEBPA	3T3-L1	Preadipocyte	Adipose	GSM427093
5221	Mus musculus	LYL1	HPC-7	Haematopoietic Progenitor Cell	Bone Marrow	GSM552238
5222	Mus musculus	MEIS1	HPC-7	Haematopoietic Progenitor Cell	Bone Marrow	GSM552239
5223	Mus musculus	SPI1	HPC-7	Haematopoietic Progenitor Cell	Bone Marrow	GSM552240
5224	Mus musculus	RUNX1	HPC-7	Haematopoietic Progenitor Cell	Bone Marrow	GSM552241
5225	Mus musculus	TAL1	HPC-7	Haematopoietic Progenitor Cell	Bone Marrow	GSM552242
5367	Mus musculus	LUZP1	E14	Embryonic Stem Cell	Embryo	GSM541771
5370	Mus musculus	CREBBP		Haematopoietic Progenitor Cell	Bone Marrow	GSM621794
5372	Mus musculus	SS18	C2C12	Myoblast	Muscle	GSM653014
5375	Mus musculus	STAT1		Macrophage	Bone Marrow	GSM838681
5377	Mus musculus	STAT1		Macrophage	Bone Marrow	GSM838683
5379	Mus musculus	STAT1		Macrophage	Bone Marrow	GSM838685
5381	Mus musculus	STAT1		Macrophage	Bone Marrow	GSM838687
5383	Mus musculus	STAT1		Macrophage	Bone Marrow	GSM838689
5385	Mus musculus	STAT1		Macrophage	Bone Marrow	GSM838691
5412	Mus musculus	NOTCH1		T Lymphocyte	Lymph Node	GSM859512
5414	Mus musculus	NR1H2		Hepatocyte	Liver	GSM864668
5415	Mus musculus	NR1H2		Hepatocyte	Liver	GSM864669
5416	Mus musculus	NR1H2		Hepatocyte	Liver	GSM864670
5417	Mus musculus	PPARA		Hepatocyte	Liver	GSM864671
5418	Mus musculus	PPARA		Hepatocyte	Liver	GSM864672
5419	Mus musculus	RXRA		Hepatocyte	Liver	GSM864673
5420	Mus musculus	RXRA		Hepatocyte	Liver	GSM864674
5421	Mus musculus	RXRA		Hepatocyte	Liver	GSM864675
5422	Mus musculus	RXRA		Hepatocyte	Liver	GSM864676
5423	Mus musculus	RXRA		Hepatocyte	Liver	GSM864677
5424	Mus musculus	RXRA		Hepatocyte	Liver	GSM864678
5463	Mus musculus	KDM5B	E14	Embryonic Stem Cell	Embryo	GSM791782
5464	Mus musculus	KDM5B	E14	Embryonic Stem Cell	Embryo	GSM791783
5467	Mus musculus	IKZF3		Thymocyte	Thymus	GSM803106
5469	Mus musculus	CHD4		Thymocyte	Thymus	GSM803108
5471	Mus musculus	IKZF3		Thymocyte	Thymus	GSM803110
5472	Mus musculus	CHD4		Thymocyte	Thymus	GSM803111
5499	Mus musculus	STAT5A		Fibroblast	Embryo	GSM860150
5501	Mus musculus	STAT5A		Fibroblast	Embryo	GSM860152
5503	Mus musculus	STAT5A		Fibroblast	Embryo	GSM860154
5505	Mus musculus	STAT5A		Fibroblast	Embryo	GSM860156
5507	Mus musculus	STAT5A		Fibroblast	Embryo	GSM860158
5509	Mus musculus	STAT5A		Fibroblast	Embryo	GSM860160
5510	Mus musculus	STAT5A		Fibroblast	Embryo	GSM860161
5530	Mus musculus	RXRA	F9		Embryo	GSM811199
5531	Mus musculus	RXRA	F9		Embryo	GSM811200
5532	Mus musculus	RXRA	F9		Embryo	GSM811201
5581	Mus musculus	SOX6		Myoblast	Muscle	GSM808746
5582	Mus musculus	SOX6		Myoblast	Muscle	GSM808747
5606	Mus musculus	NR5A2		Epithelium	Pancreas	GSM846875
5668	Mus musculus	MBD3		Embryonic Stem Cell	Embryo	GSM786608
5669	Mus musculus	MBD3		Embryonic Stem Cell	Embryo	GSM786609
5670	Mus musculus	MBD3		Embryonic Stem Cell	Embryo	GSM786610
5671	Mus musculus	MBD3		Embryonic Stem Cell	Embryo	GSM786611
5761	Mus musculus	TBP	V6.5	Embryonic Stem Cell	Embryo	GSM555160
5762	Mus musculus	TBP	V6.5	Embryonic Stem Cell	Embryo	GSM555162
5776	Mus musculus	CBX7		Embryonic Stem Cell	Embryo	GSM820727
5780	Mus musculus	H2AFX		Epithelium	Kidney	GSM813779
5781	Mus musculus	H2AFX		Epithelium	Kidney	GSM813780
5782	Mus musculus	H2AFX		Epithelium	Kidney	GSM813781
5783	Mus musculus	H2AFX		Epithelium	Kidney	GSM813782
5784	Mus musculus	H2AFX		Epithelium	Kidney	GSM813783
5785	Mus musculus	H2AFX		Epithelium	Kidney	GSM813784
5789	Mus musculus	HDAC3		Macrophage	Bone Marrow	GSM830471
5790	Mus musculus	HDAC3		Macrophage	Bone Marrow	GSM830472
5806	Mus musculus	E2F3		Fibroblast	Embryo	GSM835826
5807	Mus musculus	E2F3		Fibroblast	Embryo	GSM835827
5808	Mus musculus	HELLS		Fibroblast	Embryo	GSM835828
5809	Mus musculus	HELLS		Fibroblast	Embryo	GSM835829
5820	Mus musculus	TBX21		T Lymphocyte	Blood	GSM836124
5821	Mus musculus	CTCF		B Lymphocyte	Blood	GSM836458
5839	Mus musculus	STAT5B		Hepatocyte	Liver	GSM784027
5840	Mus musculus	STAT5B		Hepatocyte	Liver	GSM784028
5841	Mus musculus	STAT5B		Hepatocyte	Liver	GSM784029
5842	Mus musculus	STAT5B		Hepatocyte	Liver	GSM784030
5843	Mus musculus	STAT5B		Hepatocyte	Liver	GSM784031
5844	Mus musculus	STAT5B		Hepatocyte	Liver	GSM784032
5845	Mus musculus	STAT5B		Hepatocyte	Liver	GSM784033
5846	Mus musculus	STAT5B		Hepatocyte	Liver	GSM784034
5847	Mus musculus	STAT5B		Hepatocyte	Liver	GSM784035
5848	Mus musculus	STAT5B		Hepatocyte	Liver	GSM784036
5849	Mus musculus	STAT5B		Hepatocyte	Liver	GSM784037
5850	Mus musculus	BCL6		Hepatocyte	Liver	GSM784038
5851	Mus musculus	BCL6		Hepatocyte	Liver	GSM784039
5852	Mus musculus	BCL6		Hepatocyte	Liver	GSM784040
5853	Mus musculus	BCL6		Hepatocyte	Liver	GSM784041
5854	Mus musculus	BCL6		Hepatocyte	Liver	GSM784042
5855	Mus musculus	BCL6		Hepatocyte	Liver	GSM784043
5856	Mus musculus	BCL6		Hepatocyte	Liver	GSM784044
5858	Mus musculus	YY1		Embryonic Stem Cell	Embryo	GSM788496
5877	Mus musculus	E2F4		Fibroblast	Embryo	GSM602777
5906	Mus musculus	EZH2	C2C12	Myoblast	Muscle	GSM628019
5907	Mus musculus	EZH1	C2C12	Myoblast	Muscle	GSM628020
5908	Mus musculus	EZH1	C2C12	Myoblast	Muscle	GSM628021
5909	Mus musculus	EZH1	C2C12	Myoblast	Muscle	GSM628022
5915	Mus musculus	SUZ12	C2C12	Myoblast	Muscle	GSM796347
5916	Mus musculus	SUZ12	C2C12	Myoblast	Muscle	GSM796348
5919	Mus musculus	TBX20		Cardiomyocyte	Heart	GSM734426
5932	Mus musculus	CTCF		Embryonic Stem Cell	Embryo	GSM747534
5933	Mus musculus	CTCF		Embryonic Stem Cell	Embryo	GSM747535
5934	Mus musculus	CTCF		Embryonic Stem Cell	Embryo	GSM747536
5935	Mus musculus	CTCF		Embryonic Stem Cell	Embryo	GSM747537
5936	Mus musculus	CTCF		Embryonic Stem Cell	Embryo	GSM747538
5948	Mus musculus	RXRA	F9		Embryo	GSM757794
5949	Mus musculus	RXRA	F9		Embryo	GSM757795
5951	Mus musculus	RXRA	F9		Embryo	GSM757797
5952	Mus musculus	RXRA	F9		Embryo	GSM757798
5953	Mus musculus	RXRA	F9		Embryo	GSM757799
5954	Mus musculus	RARG	F9		Embryo	GSM757801
5955	Mus musculus	RARG	F9		Embryo	GSM757802
5957	Mus musculus	RARG	F9		Embryo	GSM757804
5958	Mus musculus	RARG	F9		Embryo	GSM757805
5977	Mus musculus	OLIG2	Ainv15	Neural Progenitor Cell	Embryo	GSM766058
5978	Mus musculus	OLIG2	Ainv15	Neural Progenitor Cell	Embryo	GSM766059
5979	Mus musculus	HOXC9	Ainv15	Neural Progenitor Cell	Embryo	GSM766060
5980	Mus musculus	HOXC9	Ainv15	Neural Progenitor Cell	Embryo	GSM766061
5989	Mus musculus	ZFP57		Embryonic Stem Cell	Embryo	GSM773066
5990	Mus musculus	TRIM28	E14	Embryonic Stem Cell	Embryo	GSM773067
6010	Mus musculus	MAPK8		Embryonic Stem Cell	Embryo	GSM632036
6011	Mus musculus	MAPK8		Embryonic Stem Cell	Embryo	GSM632037
6012	Mus musculus	NFYA		Embryonic Stem Cell	Embryo	GSM632038
6013	Mus musculus	NFYA		Embryonic Stem Cell	Embryo	GSM632039
6021	Mus musculus	MAPK8		Neural Progenitor Cell	Embryo	GSM632046
6022	Mus musculus	MAPK8		Neural Progenitor Cell	Embryo	GSM632047
6023	Mus musculus	NFYA		Neural Progenitor Cell	Brain	GSM632048
6024	Mus musculus	NFYA		Neural Progenitor Cell	Brain	GSM632049
6030	Mus musculus	MAPK8		Neuron	Brain	GSM632055
6031	Mus musculus	MAPK8		Neuron	Brain	GSM632056
6032	Mus musculus	NFYA		Neuron	Brain	GSM632057
6033	Mus musculus	NFYA		Neuron	Brain	GSM632058
6035	Mus musculus	MAPK8		Neuron	Brain	GSM768537
6036	Mus musculus	MAPK8		Neuron	Brain	GSM768538
8270	Mus musculus	HDAC1	V6.5	Embryonic Stem Cell	Embryo	GSM687277
8271	Mus musculus	HDAC1	V6.5	Embryonic Stem Cell	Embryo	GSM687278
8272	Mus musculus	HDAC2	V6.5	Embryonic Stem Cell	Embryo	GSM687279
8273	Mus musculus	HDAC2	V6.5	Embryonic Stem Cell	Embryo	GSM687280
8274	Mus musculus	REST	V6.5	Embryonic Stem Cell	Embryo	GSM687285
8275	Mus musculus	CHD4	V6.5	Embryonic Stem Cell	Embryo	GSM687283
8276	Mus musculus	CHD4	V6.5	Embryonic Stem Cell	Embryo	GSM687284
8303	Mus musculus	KDM1A	V6.5	Embryonic Stem Cell	Embryo	GSM687281
8304	Mus musculus	KDM1A	V6.5	Embryonic Stem Cell	Embryo	GSM687282
8305	Mus musculus	RCOR1	V6.5	Embryonic Stem Cell	Embryo	GSM845235
8308	Mus musculus	GATA2	G1E	Erythroid Cell	Blood	GSM722387
8309	Mus musculus	SMAD1	G1E	Erythroid Cell	Blood	GSM722388
8311	Mus musculus	GATA1	G1ER	Erythroid Progenitor Cell	Blood	GSM722390
8312	Mus musculus	SMAD1	G1ER	Erythroid Progenitor Cell	Blood	GSM722391
8315	Mus musculus	H2AZ		Spermatid	Testis	GSM740675
8329	Mus musculus	SOX3		Neural Progenitor Cell	Embryo	GSM818936
8330	Mus musculus	SOX3		Neural Progenitor Cell	Embryo	GSM818937
8331	Mus musculus	SOX3		Neural Progenitor Cell	Embryo	GSM818938
8332	Mus musculus	SOX2		Neural Progenitor Cell	Embryo	GSM818939
8333	Mus musculus	SOX2		Neural Progenitor Cell	Embryo	GSM818940
8334	Mus musculus	SOX2		Neural Progenitor Cell	Embryo	GSM818941
8335	Mus musculus	SOX11		Neural Progenitor Cell	Embryo	GSM818942
8336	Mus musculus	SOX11		Neural Progenitor Cell	Embryo	GSM818943
8337	Mus musculus	SOX11		Neural Progenitor Cell	Embryo	GSM818944
8343	Mus musculus	SOX3	C2C12	Myoblast	Muscle	GSM818950
8344	Mus musculus	MEIS1		Myeloid Cell	Bone Marrow	GSM842248
8346	Mus musculus	HOXA9		Myeloid Cell	Bone Marrow	GSM842249
8348	Mus musculus	MEIS1		Myeloid Cell	Bone Marrow	GSM842251
8349	Mus musculus	HOXA9		Myeloid Cell	Bone Marrow	GSM842252
8567	Mus musculus	HOXB4		Embryonic Stem Cell	Embryo	GSM840466
8569	Mus musculus	EBF1		B Lymphocyte	Bone Marrow	GSM876622
8570	Mus musculus	EBF1		B Lymphocyte	Bone Marrow	GSM876623
8571	Mus musculus	EBF1		B Lymphocyte	Lymph Node	GSM876624
8572	Mus musculus	EBF1		B Lymphocyte	Lymph Node	GSM876625
8595	Mus musculus	GATA2	G1ME	Megakaryocyte	Bone Marrow	GSM777091
8596	Mus musculus	GATA1	G1ME	Megakaryocyte	Bone Marrow	GSM777092
8597	Mus musculus	ETS1	G1ME	Megakaryocyte	Bone Marrow	GSM777093
8602	Mus musculus	BCL6		Macrophage	Bone Marrow	GSM851557
8605	Mus musculus	AICDA		B Lymphocyte	Blood	GSM851558
8606	Mus musculus	AICDA		B Lymphocyte	Blood	GSM851559
8607	Mus musculus	POLR3A		Epithelium	Liver	GSM826717
8608	Mus musculus	POLR3A		Epithelium	Liver	GSM826718
8609	Mus musculus	POLR3D		Epithelium	Liver	GSM826719
8610	Mus musculus	POLR3D		Epithelium	Liver	GSM826720
8615	Mus musculus	POLR2B		Epithelium	Liver	GSM826725
8616	Mus musculus	POLR2B		Epithelium	Liver	GSM826726
8628	Mus musculus	GATA1		Erythroid Progenitor Cell	Blood	GSM867156
8629	Mus musculus	GATA1		Erythroid Progenitor Cell	Blood	GSM867157
8630	Mus musculus	GATA1		Erythroid Progenitor Cell	Blood	GSM867158
8631	Mus musculus	GATA1		Erythroid Progenitor Cell	Blood	GSM867159
8632	Mus musculus	GATA1		Erythroid Progenitor Cell	Blood	GSM867160
8639	Mus musculus	RAD51			Testis	GSM851662
8643	Mus musculus	DMC1			Testis	GSM851666
8644	Mus musculus	DMC1			Testis	GSM851667
8645	Mus musculus	DMC1			Testis	GSM851668
8646	Mus musculus	DMC1			Testis	GSM851669
8649	Mus musculus	AICDA		B Lymphocyte	Blood	GSM807107
8665	Mus musculus	HOXB4		Hematopoietic Cell		GSM840468
8667	Mus musculus	HOXB4		Hematopoietic Cell		GSM840470
8670	Mus musculus	EZH2		Epithelium	Heart	GSM742287
8682	Mus musculus	KMT2A		Leukemic Blast Cell	Bone Marrow	GSM846042
8743	Mus musculus	NR1D2		Epithelium	Liver	GSM890125
8744	Mus musculus	NR1D2		Epithelium	Liver	GSM890126
8745	Mus musculus	NR1D1		Epithelium	Liver	GSM890127
8753	Mus musculus	STAT3		Macrophage	Peritoneum	GSM782663
8754	Mus musculus	STAT3		Macrophage	Peritoneum	GSM782664
8757	Mus musculus	RUNX1	L8057	Megakaryocyte	Bone Marrow	GSM832311
8758	Mus musculus	CBFB	L8057	Megakaryocyte	Bone Marrow	GSM832312
8759	Mus musculus	RNF2	L8057	Megakaryocyte	Bone Marrow	GSM832313
8761	Mus musculus	RUNX1	L8057	Megakaryocyte	Bone Marrow	GSM832315
8762	Mus musculus	CBFB	L8057	Megakaryocyte	Bone Marrow	GSM832316
8763	Mus musculus	RNF2	L8057	Megakaryocyte	Bone Marrow	GSM832317
8765	Mus musculus	RUNX1	L8057	Megakaryocyte	Bone Marrow	GSM832319
8766	Mus musculus	RNF2	L8057	Megakaryocyte	Bone Marrow	GSM832320
8828	Mus musculus	SUZ12		Embryonic Stem Cell	Embryo	GSM700553
8829	Mus musculus	SUZ12		Embryonic Stem Cell	Embryo	GSM700554
8830	Mus musculus	PHF19	E14	Embryonic Stem Cell	Embryo	GSM700555
8831	Mus musculus	PHF19	E14	Embryonic Stem Cell	Embryo	GSM700556
8836	Mus musculus	STAG2		Fibroblast	Embryo	GSM800625
8837	Mus musculus	STAG2		Fibroblast	Embryo	GSM800627
8841	Mus musculus	ELL		Embryonic Stem Cell	Embryo	GSM851691
8843	Mus musculus	RUNX1		Thymocyte	Thymus	GSM832321
8844	Mus musculus	CBFB		Thymocyte	Thymus	GSM832322
8845	Mus musculus	RNF2		Thymocyte	Thymus	GSM832323
8847	Mus musculus	RUNX1		Thymocyte	Thymus	GSM832325
8848	Mus musculus	CBFB		Thymocyte	Thymus	GSM832326
8849	Mus musculus	RNF2		Thymocyte	Thymus	GSM832327
8851	Mus musculus	EGR2		Thymocyte	Thymus	GSM845900
8852	Mus musculus	EGR2		Natural Killer Cell	Blood	GSM845901
8855	Mus musculus	SMC1A		Fibroblast	Embryo	GSM876518
8856	Mus musculus	SMC1A		Fibroblast	Embryo	GSM876519
8857	Mus musculus	SMC1A		Fibroblast	Embryo	GSM876520
8858	Mus musculus	SMC3		Fibroblast	Embryo	GSM876521
8859	Mus musculus	SMC3		Fibroblast	Embryo	GSM876522
8860	Mus musculus	STAG1		Fibroblast	Embryo	GSM876523
8861	Mus musculus	TP53		Embryonic Stem Cell	Embryo	GSM647224
8862	Mus musculus	TP53		Embryonic Stem Cell	Embryo	GSM647225
8863	Mus musculus	TP53		Embryonic Stem Cell	Embryo	GSM647226
8864	Mus musculus	TP53		Embryonic Stem Cell	Embryo	GSM647227
8867	Mus musculus	TAF1	E14	Embryonic Stem Cell	Embryo	GSM881344
8869	Mus musculus	H2AZ	E14	Embryonic Stem Cell	Embryo	GSM881348
8876	Mus musculus	H2AZ	E14	Embryonic Stem Cell	Embryo	GSM881356
8884	Mus musculus	H2AZ	E14	Embryonic Stem Cell	Embryo	GSM881365
8891	Mus musculus	H2AZ	E14	Embryonic Stem Cell	Embryo	GSM881372
8896	Mus musculus	CTCF	NIH-3T3	Fibroblast	Embryo	GSM879923
8900	Mus musculus	SPI1		Erythroid Leukemic Cell	Spleen	GSM831045
8905	Mus musculus	SPI1		Erythroid Leukemic Cell	Spleen	GSM912524
8907	Mus musculus	TBX3		Myocyte	Heart	GSM862695
8909	Mus musculus	GATA4		Myocyte	Heart	GSM862697
8910	Mus musculus	NKX2-5		Myocyte	Heart	GSM862698
8912	Mus musculus	FOXA1		Hepatocyte	Liver	GSM832496
8913	Mus musculus	FOXA1		Hepatocyte	Liver	GSM832497
8914	Mus musculus	FOXA1		Hepatocyte	Liver	GSM832498
8915	Mus musculus	FOXA1		Hepatocyte	Liver	GSM832499
8916	Mus musculus	FOXA1		Hepatocyte	Liver	GSM832500
8918	Mus musculus	SMAD3		Cortex		GSM898371
8919	Mus musculus	KDM6B		Cortex		GSM898372
8922	Mus musculus	RUNX1		Embryonic Stem Cell	Embryo	GSM730630
8926	Mus musculus	RUNX1		Embryonic Stem Cell	Embryo	GSM730631
8927	Mus musculus	RUNX1		Embryonic Stem Cell	Embryo	GSM730632
8929	Mus musculus	RARA		Embryonic Stem Cell	Embryo	GSM871395
8930	Mus musculus	RARA		Embryonic Stem Cell	Embryo	GSM871396
8931	Mus musculus	PAX5		B Lymphocyte	Bone Marrow	GSM932921
8932	Mus musculus	PAX5		B Lymphocyte	Bone Marrow	GSM932922
8933	Mus musculus	PAX5		B Lymphocyte	Bone Marrow	GSM932923
8934	Mus musculus	PAX5		B Lymphocyte	Bone Marrow	GSM932924
8935	Mus musculus	PAX5		B Lymphocyte	Lymph Node	GSM932925
8936	Mus musculus	PAX5		B Lymphocyte	Lymph Node	GSM932926
8937	Mus musculus	PAX5		B Lymphocyte	Lymph Node	GSM932927
8938	Mus musculus	PAX5		B Lymphocyte	Lymph Node	GSM932928
8939	Mus musculus	PAX5		B Lymphocyte	Lymph Node	GSM932929
8940	Mus musculus	PAX5		B Lymphocyte	Lymph Node	GSM932930
8941	Mus musculus	PAX5		B Lymphocyte	Lymph Node	GSM932931
8976	Mus musculus	ZFP42		Embryonic Stem Cell	Embryo	GSM892958
8980	Mus musculus	MEN1	3.2N	Embryonic Stem Cell	Embryo	GSM928128
9022	Mus musculus	STAT3	AtT-20	Corticotroph	Brain	GSM926624
9023	Mus musculus	STAT3	AtT-20	Corticotroph	Brain	GSM926625
9024	Mus musculus	NR3C1	AtT-20	Corticotroph	Brain	GSM926626
9025	Mus musculus	NR3C1	AtT-20	Corticotroph	Brain	GSM926627
9028	Mus musculus	MEIS1	P19.6		Embryo	GSM819083
9033	Mus musculus	TET1	P19.6		Embryo	GSM941680
9034	Mus musculus	TET1	P19.6		Embryo	GSM941681
9039	Mus musculus	KDM6A		Fibroblast	Embryo	GSM928450
9043	Mus musculus	KDM6A		Fibroblast	Embryo	GSM928454
9053	Mus musculus	KDM6A	V6.5	Embryonic Stem Cell	Embryo	GSM928464
9077	Mus musculus	SUZ12	TNGA	Embryonic Stem Cell	Embryo	GSM590121
9078	Mus musculus	SUZ12	TNGA	Embryonic Stem Cell	Embryo	GSM590122
9079	Mus musculus	EZH2	TNGA	Embryonic Stem Cell	Embryo	GSM590130
9080	Mus musculus	EZH2	TNGA	Embryonic Stem Cell	Embryo	GSM590131
9081	Mus musculus	EZH2	E14	Embryonic Stem Cell	Embryo	GSM590132
9082	Mus musculus	EZH2	E14	Embryonic Stem Cell	Embryo	GSM590133
9092	Mus musculus	STAT5A		T Lymphocyte	Spleen	GSM904757
9093	Mus musculus	STAT5B		T Lymphocyte	Spleen	GSM904758
9095	Mus musculus	STAT5A		T Lymphocyte	Spleen	GSM904760
9096	Mus musculus	STAT5B		T Lymphocyte	Spleen	GSM904761
9098	Mus musculus	STAT5A		T Lymphocyte	Spleen	GSM904763
9099	Mus musculus	STAT5B		T Lymphocyte	Spleen	GSM904764
9101	Mus musculus	STAT5A		T Lymphocyte	Spleen	GSM904766
9102	Mus musculus	STAT5B		T Lymphocyte	Spleen	GSM904767
9103	Mus musculus	TEAD4	TSC	Trophoblast Stem Cell	Embryo	GSM916551
9144	Mus musculus	SPI1		Erythroblast	Fetal Liver	GSM774291
9145	Mus musculus	SPI1		Erythroblast	Fetal Liver	GSM774292
9146	Mus musculus	SPI1		Erythroblast	Fetal Liver	GSM774293
9147	Mus musculus	SPI1		Thymocyte		GSM774294
9148	Mus musculus	GATA3		Erythroblast	Fetal Liver	GSM774295
9149	Mus musculus	GATA3		Erythroblast	Fetal Liver	GSM774296
9150	Mus musculus	GATA3		Thymocyte		GSM774297
9151	Mus musculus	NKX3-1		Epithelium	Prostate	GSM878195
9157	Mus musculus	NKX3-1		Epithelium	Prostate	GSM878196
9158	Mus musculus	NKX3-1		Epithelium	Prostate	GSM878197
9159	Mus musculus	NKX3-1		Epithelium	Prostate	GSM878198
9160	Mus musculus	NKX3-1		Epithelium	Prostate	GSM878199
9164	Mus musculus	KDM4D		Dendritic Cell		GSM801527
9165	Mus musculus	KDM4D		Dendritic Cell		GSM801528
9166	Mus musculus	KDM4A		Dendritic Cell		GSM801529
9183	Mus musculus	PAX7		Myoblast	Skeletal Muscle	GSM615619
9184	Mus musculus	PAX3		Myoblast	Skeletal Muscle	GSM615620
9217	Mus musculus	ESR1			Uterus	GSM894053
9218	Mus musculus	ESR1			Uterus	GSM894054
9222	Mus musculus	EBF1		B Lymphocyte	Spleen	GSM877317
9241	Mus musculus	MYF5		Myoblast	Skeletal Muscle	GSM611276
9247	Mus musculus	MYOD1		Myoblast	Skeletal Muscle	GSM611277
9249	Mus musculus	MYOD1		Myoblast	Skeletal Muscle	GSM611278
9250	Mus musculus	MYOD1		Myoblast	Muscle	GSM611279
9251	Mus musculus	MYOD1		Fibroblast	Embryo	GSM611280
9258	Mus musculus	TCF7L1		Myoblast	Skeletal Muscle	GSM937911
9259	Mus musculus	HDAC1		Myoblast	Skeletal Muscle	GSM937912
9260	Mus musculus	HDAC2		Myoblast	Skeletal Muscle	GSM937913
9263	Mus musculus	EZH2	E14	Embryonic Stem Cell	Embryo	GSM786030
9264	Mus musculus	EZH2			Brain	GSM786031
9266	Mus musculus	GATA1	G1ME	Megakaryocyte	Bone Marrow	GSM872893
9267	Mus musculus	ZFPM1	G1ME	Megakaryocyte	Bone Marrow	GSM872894
9269	Mus musculus	CTCF		Embryonic Stem Cell	Embryo	GSM841708
9270	Mus musculus	CTCFL		Embryonic Stem Cell	Embryo	GSM841709
9271	Mus musculus	CTCFL		Embryonic Stem Cell	Embryo	GSM841710
9283	Mus musculus	DMC1			Testis	GSM869782
9289	Mus musculus	DMC1			Testis	GSM869788
9299	Mus musculus	TRIM28		B Lymphocyte	Spleen	GSM902929
9300	Mus musculus	TRIM28		B Lymphocyte	Spleen	GSM902930
9332	Mus musculus	H2AZ	V6.5	Embryonic Stem Cell	Embryo	GSM958501
9334	Mus musculus	TBP	V6.5	Embryonic Stem Cell	Embryo	GSM958503
9486	Mus musculus	H2AZ		Neural Progenitor Cell	Embryo	GSM958505
9487	Mus musculus	H2AZ		Neural Progenitor Cell	Embryo	GSM958506
9526	Mus musculus	CTCF		Epithelium	Heart	GSM722692
9532	Mus musculus	CTCF		Epithelium	Kidney	GSM722698
9538	Mus musculus	CTCF		Epithelium	Liver	GSM722759
9544	Mus musculus	CTCF		Epithelium	Lung	GSM722859
9550	Mus musculus	CTCF			Spleen	GSM722990
9558	Mus musculus	CTCF		Fibroblast	Embryo	GSM723004
9637	Mus musculus	NCOR2		Macrophage	Bone Marrow	GSM665925
9638	Mus musculus	NCOR1		Macrophage	Bone Marrow	GSM665926
9639	Mus musculus	BCL6		Macrophage	Bone Marrow	GSM665927
9640	Mus musculus	BCL6		Macrophage	Bone Marrow	GSM665928
9937	Mus musculus	AHR		Dendritic Cell	Bone Marrow	GSM881048
9938	Mus musculus	AHR		Dendritic Cell	Bone Marrow	GSM881049
9939	Mus musculus	AHR		Dendritic Cell	Bone Marrow	GSM881050
9940	Mus musculus	AHR		Dendritic Cell	Bone Marrow	GSM881051
9941	Mus musculus	CTCF		Dendritic Cell	Bone Marrow	GSM881052
9942	Mus musculus	CTCF		Dendritic Cell	Bone Marrow	GSM881053
9943	Mus musculus	CTCF		Dendritic Cell	Bone Marrow	GSM881054
17451	Mus musculus	CTCF		Cortex		GSM722631
17455	Mus musculus	CTCF			Bone Marrow	GSM722636
17460	Mus musculus	CTCF			Cerebellum	GSM722663
32775	Mus musculus	BMI1		Neural Progenitor Cell		GSM838663
32783	Mus musculus	BMI1		Astrocyte		GSM838665
32786	Mus musculus	BMI1		Glioma Initiating Cell		GSM838664
32787	Mus musculus	BMI1		Neural Progenitor Cell		GSM838662
32793	Mus musculus	SMC1A		Epithelium	Limb Bud	GSM1036128
32795	Mus musculus	CTCF		Epithelium	Limb Bud	GSM1036125
32796	Mus musculus	SMC1A		Embryonic Cortex	Embryo	GSM1036133
32797	Mus musculus	CTCF		Epithelium	Limb Bud	GSM1036113
32802	Mus musculus	CTCF		Epithelium	Limb Bud	GSM1036122
32804	Mus musculus	SMC1A		Embryonic Cortex	Embryo	GSM1036119
32810	Mus musculus	CTCF		Epithelium	Limb Bud	GSM1036124
32819	Mus musculus	CTCF		Epithelium	Limb Bud	GSM1036126
32822	Mus musculus	CTCF		Epithelium	Limb Bud	GSM1036123
32840	Mus musculus	REST		Neural Progenitor Cell		GSM671099
32841	Mus musculus	REST		Embryonic Stem Cell	Embryo	GSM671093
32842	Mus musculus	REST		Neural Progenitor Cell		GSM671098
32844	Mus musculus	REST		Embryonic Stem Cell	Embryo	GSM671095
32846	Mus musculus	REST		Embryonic Stem Cell	Embryo	GSM671094
32861	Mus musculus	CEBPB		Fibroblast		GSM1094255
32868	Mus musculus	ATF4		Fibroblast		GSM1094256
32870	Mus musculus	CEBPB		Fibroblast		GSM1094254
32887	Mus musculus	IKZF1	B3	B Lymphocyte	Blood	GSM936200
32892	Mus musculus	IKZF1	B3	B Lymphocyte	Blood	GSM936202
32895	Mus musculus	IKZF1	B3	B Lymphocyte	Blood	GSM936201
32897	Mus musculus	IRF4		T Lymphocyte	Spleen And Lymph Node	GSM1210225
32902	Mus musculus	SMC1A	V6.5	Embryonic Stem Cell	Embryo	GSM766455
32903	Mus musculus	TMPRSS4	V6.5	Embryonic Stem Cell	Embryo	GSM766451
32904	Mus musculus	TMPRSS4	V6.5	Embryonic Stem Cell	Embryo	GSM766450
32905	Mus musculus	TMPRSS4	V6.5	Embryonic Stem Cell	Embryo	GSM766452
32906	Mus musculus	SMC1A	V6.5	Embryonic Stem Cell	Embryo	GSM766454
32907	Mus musculus	TMPRSS4	V6.5	Embryonic Stem Cell	Embryo	GSM766453
32908	Mus musculus	BRCA1		B Lymphocyte	Spleen	GSM1064511
32909	Mus musculus	RPA		B Lymphocyte	Spleen	GSM1064505
32910	Mus musculus	SMC5		B Lymphocyte	Spleen	GSM1064507
32911	Mus musculus	BRDU		B Lymphocyte	Spleen	GSM1064515
32912	Mus musculus	RPA		B Lymphocyte	Spleen	GSM1064509
32913	Mus musculus	H2AFX		B Lymphocyte	Spleen	GSM1064498
32914	Mus musculus	RPA		B Lymphocyte	Spleen	GSM1064508
32915	Mus musculus	SMC5		B Lymphocyte	Spleen	GSM1064512
32916	Mus musculus	BRCA1		B Lymphocyte	Spleen	GSM1064501
32919	Mus musculus	SMC5		B Lymphocyte	Spleen	GSM1064513
32920	Mus musculus	RPA		B Lymphocyte	Spleen	GSM1064499
32921	Mus musculus	BRCA1		B Lymphocyte	Spleen	GSM1064510
32922	Mus musculus	H2AFX		B Lymphocyte	Spleen	GSM1064497
32923	Mus musculus	RPA		B Lymphocyte	Spleen	GSM1064500
32925	Mus musculus	BRCA1		B Lymphocyte	Spleen	GSM1064502
32926	Mus musculus	BRCA1		B Lymphocyte	Spleen	GSM1064506
32927	Mus musculus	BRDU		B Lymphocyte	Spleen	GSM1064514
32928	Mus musculus	SMC5		B Lymphocyte	Spleen	GSM1064503
32929	Mus musculus	SMC5		B Lymphocyte	Spleen	GSM1064504
32935	Mus musculus	5HMC	E14	Embryonic Stem Cell	Embryo	GSM706677
32937	Mus musculus	5HMC	E14	Embryonic Stem Cell	Embryo	GSM706679
32938	Mus musculus	5HMC	E14	Embryonic Stem Cell	Embryo	GSM706674
32973	Mus musculus	FOXO3		Macrophage	Bone Marrow	GSM884978
32975	Mus musculus	CDX2	Ainv15	Neural Progenitor Cell	Embryo	GSM968709
32982	Mus musculus	CDX2	Ainv15	Neural Progenitor Cell	Embryo	GSM968710
32987	Mus musculus	TAF7L	10T1/2	Fibroblast	Embryo	GSM1030545
32988	Mus musculus	PPARG	10T1/2	Fibroblast	Embryo	GSM1030543
32989	Mus musculus	TBP	10T1/2	Fibroblast	Embryo	GSM1030547
32991	Mus musculus	TBP	10T1/2	Fibroblast	Embryo	GSM1030548
32993	Mus musculus	PPARG	10T1/2	Fibroblast	Embryo	GSM1030544
32994	Mus musculus	TAF7L	10T1/2	Fibroblast	Embryo	GSM1030546
33037	Mus musculus	STAT5A		T Lymphocyte	Blood	GSM1024737
33038	Mus musculus	SRSF1		Embryonic Fibroblast	Embryo	GSM1106079
33041	Mus musculus	SRSF2		Embryonic Fibroblast	Embryo	GSM1106081
33044	Mus musculus	SRSF1		Embryonic Fibroblast	Embryo	GSM1106078
33045	Mus musculus	SRSF1		Embryonic Fibroblast	Embryo	GSM1106074
33049	Mus musculus	SRSF2		Embryonic Fibroblast	Embryo	GSM1106080
33050	Mus musculus	SRSF2		Embryonic Fibroblast	Embryo	GSM1106075
33052	Mus musculus	HEXIM1		Embryonic Fibroblast	Embryo	GSM1106102
33054	Mus musculus	CDK9		Embryonic Fibroblast	Embryo	GSM1106101
33058	Mus musculus	SPI1		B Lymphocyte		GSM1133497
33063	Mus musculus	IRF4		B Lymphocyte		GSM1133495
33064	Mus musculus	BRD4		Epithelium	Heart	GSM1133697
33065	Mus musculus	IRF4		B Lymphocyte		GSM1133491
33066	Mus musculus	SPI1		B Lymphocyte		GSM1133498
33070	Mus musculus	IRF4		B Lymphocyte		GSM1133496
33076	Mus musculus	TCF7			Thymus	GSM1133644
33078	Mus musculus	IRF4		B Lymphocyte		GSM1133493
33081	Mus musculus	IRF4		B Lymphocyte		GSM1133492
33083	Mus musculus	IRF4		B Lymphocyte		GSM1133494
33084	Mus musculus	SPI1		B Lymphocyte		GSM1133500
33087	Mus musculus	OGT	E14	Embryonic Stem Cell	Embryo	GSM957084
33088	Mus musculus	IRF8	TOT2	Myeloid Progenitor Cell		GSM950325
33091	Mus musculus	JUN	C2C12	Myoblast	Muscle	GSM950392
33093	Mus musculus	JUN	C2C12	Myoblast	Muscle	GSM950393
33103	Mus musculus	ZNF335			Telencephalon	GSM892256
33105	Mus musculus	ZNF335			Telencephalon	GSM892257
33107	Mus musculus	POU5F1	ZhBTc4	Embryonic Stem Cell	Embryo	GSM892276
33116	Mus musculus	KDM5A		Embryonic Stem Cell	Embryo	GSM700784
33117	Mus musculus	KDM5A		Embryonic Stem Cell	Embryo	GSM700786
33118	Mus musculus	KDM5A		Embryonic Stem Cell	Embryo	GSM700785
33119	Mus musculus	ATF4		Embryonic Fibroblast	Embryo	GSM873427
33120	Mus musculus	DDIT3		Embryonic Fibroblast	Embryo	GSM873424
33121	Mus musculus	DDIT3		Embryonic Fibroblast	Embryo	GSM873425
33122	Mus musculus	ATF4		Embryonic Fibroblast	Embryo	GSM873426
33230	Mus musculus	CBX7		Hematopoietic Stem Cell	Bone Marrow	GSM898200
33231	Mus musculus	CBX8		Hematopoietic Stem Cell	Bone Marrow	GSM898201
33240	Mus musculus	STAT1		T Lymphocyte	Blood	GSM994528
33262	Mus musculus	PPARG	3T3-L1	Preadipocyte	Adipose	GSM1175357
33264	Mus musculus	SPI1	3T3-L1	Preadipocyte	Adipose	GSM1175358
33266	Mus musculus	PPARG	3T3-L1	Preadipocyte	Adipose	GSM1175356
33267	Mus musculus	FOXO3		Neural Progenitor Cell		GSM1175114
33273	Mus musculus	ASCL1		Neural Progenitor Cell		GSM1175113
33306	Mus musculus	GATA1	G1E-ER4	Erythroid Cell	Blood	GSM897222
33307	Mus musculus	GATA1	G1E-ER4	Erythroid Cell	Blood	GSM897224
33368	Mus musculus	LHX2			Mouse Back Skin	GSM1167210
33369	Mus musculus	LHX2			Mouse Back Skin	GSM1167214
33372	Mus musculus	LHX2			Mouse Back Skin	GSM1167212
33442	Mus musculus	TAL1			Bone Marrow	GSM1051275
33443	Mus musculus	GATA1			Bone Marrow	GSM1051276
33444	Mus musculus	LDB1			Bone Marrow	GSM1051274
33461	Mus musculus	TCF7	EML	Haematopoietic Progenitor Cell	Bone Marrow	GSM773994
33464	Mus musculus	RUNX1	EML	Haematopoietic Progenitor Cell	Bone Marrow	GSM773996
33465	Mus musculus	RUNX1	EML	Haematopoietic Progenitor Cell	Bone Marrow	GSM773995
33575	Mus musculus	RXRA	F9		Embryo	GSM757796
33613	Mus musculus	RPA		B Lymphocyte		GSM1040409
33614	Mus musculus	RPA		B Lymphocyte		GSM1040421
33615	Mus musculus	H2AFX		B Lymphocyte		GSM1040405
33616	Mus musculus	RPA		B Lymphocyte		GSM1040411
33618	Mus musculus	RPA		B Lymphocyte		GSM1040417
33619	Mus musculus	RPA		B Lymphocyte		GSM1040439
33620	Mus musculus	RPA		B Lymphocyte		GSM1040420
33621	Mus musculus	RPA		B Lymphocyte		GSM1040403
33622	Mus musculus	RPA		B Lymphocyte		GSM1040429
33623	Mus musculus	H2AFX		B Lymphocyte		GSM1040404
33624	Mus musculus	RPA		B Lymphocyte		GSM1040396
33625	Mus musculus	RPA		Embryonic Fibroblast		GSM1040438
33626	Mus musculus	RPA		B Lymphocyte		GSM1040412
33627	Mus musculus	H2AFX		B Lymphocyte		GSM1040431
33628	Mus musculus	RPA		B Lymphocyte		GSM1040394
33629	Mus musculus	RPA		B Lymphocyte		GSM1040427
33630	Mus musculus	IKZF1		B Lymphocyte	Liver	GSM1040573
33631	Mus musculus	RPA		B Lymphocyte		GSM1040400
33632	Mus musculus	RPA		B Lymphocyte		GSM1040426
33634	Mus musculus	RPA		B Lymphocyte		GSM1040415
33635	Mus musculus	H2AFX		B Lymphocyte		GSM1040430
33636	Mus musculus	RPA		Thymocyte		GSM1040434
33638	Mus musculus	RPA		Thymocyte		GSM1040435
33639	Mus musculus	RPA		B Lymphocyte		GSM1040407
33640	Mus musculus	RAD51		B Lymphocyte		GSM1040410
33641	Mus musculus	RAD51		B Lymphocyte		GSM1040440
33642	Mus musculus	RPA		B Lymphocyte		GSM1040408
33643	Mus musculus	RPA		B Lymphocyte		GSM1040419
33646	Mus musculus	RPA		B Lymphocyte		GSM1040418
33647	Mus musculus	RPA		Thymocyte		GSM1040433
33648	Mus musculus	RPA		Thymocyte		GSM1040437
33649	Mus musculus	RPA		B Lymphocyte		GSM1040397
33650	Mus musculus	H2AFX		B Lymphocyte		GSM1040422
33651	Mus musculus	RPA		B Lymphocyte		GSM1040413
33652	Mus musculus	H2AFX		B Lymphocyte		GSM1040414
33653	Mus musculus	RPA		B Lymphocyte		GSM1040428
33654	Mus musculus	RPA		B Lymphocyte		GSM1040423
33655	Mus musculus	RPA		Thymocyte		GSM1040436
33656	Mus musculus	RAD51		B Lymphocyte		GSM1040416
33658	Mus musculus	RAD51		B Lymphocyte		GSM1040406
33659	Mus musculus	RPA		B Lymphocyte		GSM1040425
33662	Mus musculus	RPA		B Lymphocyte		GSM1040402
33663	Mus musculus	RPA		B Lymphocyte		GSM1040399
33666	Mus musculus	RPA		B Lymphocyte		GSM1040398
33667	Mus musculus	RPA		Thymocyte		GSM1040432
33668	Mus musculus	IKZF1		B Lymphocyte	Liver	GSM1040574
33669	Mus musculus	RPA		B Lymphocyte		GSM1040424
33670	Mus musculus	RPA		B Lymphocyte		GSM1040401
33673	Mus musculus	RPA		B Lymphocyte		GSM1040395
33687	Mus musculus	STAT5B		Epithelium	Mammary Gland	GSM1005190
33688	Mus musculus	FAIRE		Epithelium		GSM1005493
33690	Mus musculus	STAT5A		Epithelium	Mammary Gland	GSM1005189
33695	Mus musculus	FAIRE		Epithelium		GSM1005494
33698	Mus musculus	STAT5A		Epithelium	Mammary Gland	GSM1005194
33702	Mus musculus	STAT5B		Epithelium	Mammary Gland	GSM1005195
33708	Mus musculus	STAG2	V6.5	Embryonic Stem Cell	Embryo	GSM896915
33709	Mus musculus	STAG1	V6.5	Embryonic Stem Cell	Embryo	GSM896916
33719	Mus musculus	SMARCA4	V6.5	Embryonic Stem Cell	Embryo	GSM896923
33721	Mus musculus	POU5F1	KH2	Embryonic Stem Cell	Embryo	GSM1059860
33723	Mus musculus	SOX17	KH2	Embryonic Stem Cell	Embryo	GSM1059855
33725	Mus musculus	POU5F1	F9		Embryo	GSM1059848
33727	Mus musculus	FOXA1			Lung	GSM1059359
33730	Mus musculus	NKX2-1			Lung	GSM1059355
33731	Mus musculus	SOX17	F9		Embryo	GSM1059849
33732	Mus musculus	SOX17	KH2	Embryonic Stem Cell	Embryo	GSM1059856
33742	Mus musculus	SOX2	KH2	Embryonic Stem Cell	Embryo	GSM1059850
33744	Mus musculus	SOX2	KH2	Embryonic Stem Cell	Embryo	GSM1059851
33750	Mus musculus	POU5F1	F9		Embryo	GSM1059847
33751	Mus musculus	NKX2-1			Lung	GSM1059354
33753	Mus musculus	SOX17	KH2	Embryonic Stem Cell	Embryo	GSM1059857
33754	Mus musculus	FOXA1			Lung	GSM1059362
33755	Mus musculus	POU5F1	KH2	Embryonic Stem Cell	Embryo	GSM1059863
33762	Mus musculus	POU5F1	KH2	Embryonic Stem Cell	Embryo	GSM1059861
33765	Mus musculus	POU5F1	KH2	Embryonic Stem Cell	Embryo	GSM1059859
33779	Mus musculus	POU5F1	KH2	Embryonic Stem Cell	Embryo	GSM1059858
33780	Mus musculus	SOX2	KH2	Embryonic Stem Cell	Embryo	GSM1059853
33782	Mus musculus	FOXA1			Lung	GSM1059358
33790	Mus musculus	POU5F1	KH2	Embryonic Stem Cell	Embryo	GSM1059864
33792	Mus musculus	SOX2	KH2	Embryonic Stem Cell	Embryo	GSM1059852
33794	Mus musculus	POU5F1	KH2	Embryonic Stem Cell	Embryo	GSM1059862
33797	Mus musculus	SOX17	KH2	Embryonic Stem Cell	Embryo	GSM1059854
33804	Mus musculus	FOXA1			Lung	GSM1059363
33805	Mus musculus	IRF4		Th17	Spleen	GSM978768
33806	Mus musculus	STAT3		T Lymphocyte	Blood	GSM978756
33807	Mus musculus	BATF		T Lymphocyte	Blood	GSM978758
33809	Mus musculus	STAT3		Th17	Spleen	GSM978772
33810	Mus musculus	IRF8		T Lymphocyte	Blood	GSM978753
33811	Mus musculus	IRF4		T Lymphocyte	Blood	GSM978765
33812	Mus musculus	STAT3		T Lymphocyte	Blood	GSM978757
33815	Mus musculus	IRF4		T Lymphocyte	Blood	GSM978764
33816	Mus musculus	JUN		T Lymphocyte	Blood	GSM978754
33817	Mus musculus	JUNB		Th17	Spleen	GSM978769
33818	Mus musculus	BATF		T Lymphocyte	Blood	GSM978761
33819	Mus musculus	JUND		Th17	Spleen	GSM978771
33820	Mus musculus	IRF4		B Lymphocyte	Spleen	GSM978748
33821	Mus musculus	IRF4		T Lymphocyte	Blood	GSM978759
33822	Mus musculus	BATF		T Lymphocyte	Blood	GSM978762
33824	Mus musculus	IRF4		B Lymphocyte	Spleen	GSM978747
33825	Mus musculus	BATF		Th17	Spleen	GSM978767
33826	Mus musculus	JUN		Th17	Spleen	GSM978770
33827	Mus musculus	IRF4		T Lymphocyte	Blood	GSM978751
33828	Mus musculus	IRF4		T Lymphocyte	Blood	GSM978750
33829	Mus musculus	JUN		T Lymphocyte	Blood	GSM978755
33830	Mus musculus	BATF		T Lymphocyte	Blood	GSM978763
33831	Mus musculus	JUN		T Lymphocyte	Blood	GSM978760
33832	Mus musculus	RBPJ	C2C12	Myoblast	Muscle	GSM913294
33833	Mus musculus	NOTCH1	C2C12	Myoblast	Muscle	GSM913299
33836	Mus musculus	RBPJ	C2C12	Myoblast	Muscle	GSM913284
33837	Mus musculus	RBPJ	C2C12	Myoblast	Muscle	GSM913292
33839	Mus musculus	RBPJ	C2C12	Myoblast	Muscle	GSM913286
33840	Mus musculus	RBPJ	C2C12	Myoblast	Muscle	GSM913282
33843	Mus musculus	RBPJ	C2C12	Myoblast	Muscle	GSM913293
33844	Mus musculus	RBPJ	C2C12	Myoblast	Muscle	GSM913295
33845	Mus musculus	RBPJ	C2C12	Myoblast	Muscle	GSM913285
33846	Mus musculus	RBPJ	C2C12	Myoblast	Muscle	GSM913287
33847	Mus musculus	RBPJ	C2C12	Myoblast	Muscle	GSM913297
33848	Mus musculus	RBPJ	C2C12	Myoblast	Muscle	GSM913298
33849	Mus musculus	RBPJ	C2C12	Myoblast	Muscle	GSM913283
33857	Mus musculus	KDM6B		Cortex		GSM937827
33902	Mus musculus	FOXA2			Embryo	GSM1033104
33909	Mus musculus	GLI1			Embryo	GSM1033095
33914	Mus musculus	SOX2			Embryo	GSM1033096
33933	Mus musculus	PPARG			Epididymal White Adipose Tissue	GSM1070477
33937	Mus musculus	PPARG			Adipose	GSM1070476
33940	Mus musculus	EHF			Corneal Epithelium	GSM1089894
33941	Mus musculus	MBD3		Embryonic Stem Cell	Embryo	GSM1089892
33989	Mus musculus	OGT			Bone Marrow	GSM897582
33994	Mus musculus	TET2			Bone Marrow	GSM897581
34005	Mus musculus	LHX3	Ainv15	Neural Progenitor Cell	Embryo	GSM782847
34006	Mus musculus	ISL1	Ainv15	Neural Progenitor Cell	Embryo	GSM782848
34018	Mus musculus	RNF2		Embryonic Stem Cell	Embryo	GSM930144
34019	Mus musculus	RNF2		Embryonic Stem Cell	Embryo	GSM930148
34021	Mus musculus	KDM2B		Embryonic Stem Cell	Embryo	GSM930142
34022	Mus musculus	RNF2		Embryonic Stem Cell	Embryo	GSM930150
34023	Mus musculus	RNF2		Embryonic Stem Cell	Embryo	GSM930149
34024	Mus musculus	RNF2		Embryonic Stem Cell	Embryo	GSM930143
34027	Mus musculus	KDM2B		Embryonic Stem Cell	Embryo	GSM930151
34028	Mus musculus	KDM2B		Embryonic Stem Cell	Embryo	GSM930141
34035	Mus musculus	LDB1		Hemangioblast	Embryo	GSM1055553
34037	Mus musculus	GLI3		Epithelium	Embryo	GSM1090107
34039	Mus musculus	NANOG		Embryonic Stem Cell	Embryo	GSM1090230
34040	Mus musculus	NANOG			Embryo	GSM1090231
34041	Mus musculus	TBX3		Embryonic Stem Cell	Embryo	GSM1090228
34042	Mus musculus	TBX3			Embryo	GSM1090229
34077	Mus musculus	STAG2	V6.5	Embryonic Stem Cell	Embryo	GSM937542
34082	Mus musculus	STAG1	V6.5	Embryonic Stem Cell	Embryo	GSM937541
34084	Mus musculus	BRD4	V6.5	Embryonic Stem Cell	Embryo	GSM937540
34088	Mus musculus	HIST1H1D		Embryonic Stem Cell	Embryo	GSM1124792
34090	Mus musculus	HIST1H1D		Embryonic Stem Cell	Embryo	GSM1124793
34091	Mus musculus	HIST1H1D		Embryonic Stem Cell	Embryo	GSM1124783
34093	Mus musculus	ESR1	7438	Epithelium	Mammary Gland	GSM1124002
34095	Mus musculus	ESR1	7438	Epithelium	Mammary Gland	GSM1124001
34103	Mus musculus	HIST1H1D		Embryonic Stem Cell	Embryo	GSM1124785
34104	Mus musculus	MYC		Embryonic Stem Cell	Embryo	GSM1124788
34108	Mus musculus	H1F0		Embryonic Stem Cell	Embryo	GSM1124794
34109	Mus musculus	HIST1H1D		Embryonic Stem Cell	Embryo	GSM1124786
34110	Mus musculus	MYC		Embryonic Stem Cell	Embryo	GSM1124787
34112	Mus musculus	ESR1	7438	Epithelium	Mammary Gland	GSM1124003
34114	Mus musculus	ESR1	7438	Epithelium	Mammary Gland	GSM1124000
34115	Mus musculus	ESR1	7438	Epithelium	Mammary Gland	GSM1124004
34117	Mus musculus	ESR1	7438	Epithelium	Mammary Gland	GSM1124005
34119	Mus musculus	HIST1H1D		Embryonic Stem Cell	Embryo	GSM1124784
34121	Mus musculus	CXXC1			Brain	GSM462191
34135	Mus musculus	CTCF			Testis	GSM851322
34136	Mus musculus	CTCF		Epithelium	Intestine	GSM851304
34138	Mus musculus	CTCF			Thymus	GSM851328
34143	Mus musculus	CTCF		Epithelium	Placenta	GSM851316
34152	Mus musculus	CTCF			Olfactory Bulb	GSM851310
34259	Mus musculus	JUND		Striatal Cell		GSM1062364
34262	Mus musculus	JUND		Striatal Cell		GSM1062365
34266	Mus musculus	ESR1		Epithelium	Mammary Gland	GSM1062229
34267	Mus musculus	FOSL2		Striatal Cell		GSM1062362
34277	Mus musculus	SOX2		Striatal Cell		GSM1062366
34279	Mus musculus	FOSL2		Striatal Cell		GSM1062363
34320	Mus musculus	REST		Neural Progenitor Cell		GSM671100
34324	Mus musculus	FOXA2		Endoderm Cell		GSM993787
34358	Mus musculus	PAX6		Neural Progenitor-like Cell		GSM1012189
34360	Mus musculus	ETV6		Neural Progenitor-like Cell		GSM1012190
34362	Mus musculus	CHRM2		Neural Progenitor-like Cell		GSM1012188
34406	Mus musculus	SPI1	C2C12	Myoblast	Muscle	GSM915163
34411	Mus musculus	TCF7L1	C2C12	Myoblast	Muscle	GSM915177
34412	Mus musculus	FOSL2	C2C12	Myoblast	Muscle	GSM915182
34413	Mus musculus	MXI1	C2C12	Myoblast	Muscle	GSM915174
34415	Mus musculus	MYOD1	C2C12	Myoblast	Muscle	GSM915185
34416	Mus musculus	E2F4	C2C12	Myoblast	Muscle	GSM915187
34418	Mus musculus	SPI1	C2C12	Myoblast	Muscle	GSM915159
34419	Mus musculus	MYOD1	C2C12	Myoblast	Muscle	GSM915186
34422	Mus musculus	SPI1	C2C12	Myoblast	Muscle	GSM915164
34423	Mus musculus	MYOD1	C2C12	Myoblast	Muscle	GSM915165
34424	Mus musculus	MYOD1	C2C12	Myoblast	Muscle	GSM915183
34425	Mus musculus	MYC	C2C12	Myoblast	Muscle	GSM915161
34426	Mus musculus	SPI1	C2C12	Myoblast	Muscle	GSM915166
34428	Mus musculus	CEBPB	C2C12	Myoblast	Muscle	GSM915180
34430	Mus musculus	SRF	C2C12	Myoblast	Muscle	GSM915168
34431	Mus musculus	MYC	C2C12	Myoblast	Muscle	GSM915162
34432	Mus musculus	CTCF	C2C12	Myoblast	Muscle	GSM915188
34433	Mus musculus	MXI1	C2C12	Myoblast	Muscle	GSM915173
34435	Mus musculus	CEBPB	C2C12	Myoblast	Muscle	GSM915179
34441	Mus musculus	TET2		Embryonic Stem Cell	Embryo	GSM1023124
34445	Mus musculus	OGT		Embryonic Stem Cell	Embryo	GSM1023125
34449	Mus musculus	CTCF		Pre-B Lymphocyte		GSM1023420
34451	Mus musculus	CTCF		T Lymphocyte	Blood	GSM1023418
34455	Mus musculus	CTCF		T Lymphocyte	Blood	GSM1023416
34463	Mus musculus	TP53		Epithelium	Kidney	GSM1209644
34527	Mus musculus	SOX2		Embryonic Stem Cell	Embryo	GSM1050298
34528	Mus musculus	SOX2		Embryonic Stem Cell	Embryo	GSM1050295
34531	Mus musculus	POU3F2		Embryonic Stem Cell	Embryo	GSM1050297
34534	Mus musculus	POU3F2		Embryonic Stem Cell	Embryo	GSM1050294
34540	Mus musculus	POU3F2		Embryonic Stem Cell	Embryo	GSM1050300
34542	Mus musculus	SOX2		Embryonic Stem Cell	Embryo	GSM1050291
34544	Mus musculus	POU3F2		Neural Progenitor Cell		GSM1050287
34545	Mus musculus	POU3F2		Embryonic Stem Cell	Embryo	GSM1050303
34546	Mus musculus	SOX2		Neural Progenitor Cell		GSM1050289
34547	Mus musculus	RNF2		Embryonic Fibroblast		GSM1050218
34548	Mus musculus	SOX2		Embryonic Stem Cell	Embryo	GSM1050301
34552	Mus musculus	POU3F2		Neural Progenitor Cell	Embryo	GSM1050286
34554	Mus musculus	SOX2		Embryonic Stem Cell	Embryo	GSM1050304
34556	Mus musculus	SOX2		Neural Progenitor Cell	Embryo	GSM1050288
34557	Mus musculus	RNF2		Embryonic Fibroblast		GSM1050219
34576	Mus musculus	TRIM28		Embryonic Stem Cell	Embryo	GSM1032199
34587	Mus musculus	TRIM28		Embryonic Stem Cell	Embryo	GSM1032198
34590	Mus musculus	THRA	C17.2	Neural Progenitor Cell		GSM940399
34591	Mus musculus	CLOCK			Liver	GSM1087776
34594	Mus musculus	USF1			Liver	GSM1087773
34597	Mus musculus	Input			Liver
34603	Mus musculus	USF1			Liver	GSM1087771
34610	Mus musculus	ARNTL			Liver	GSM1087780
34612	Mus musculus	USF1			Liver	GSM1087774
34613	Mus musculus	ARNTL			Liver	GSM1087779
34621	Mus musculus	CLOCK			Liver	GSM1087775
34622	Mus musculus	ARNTL			Liver	GSM1087781
34623	Mus musculus	ARNTL			Liver	GSM1087778
34624	Mus musculus	Input			Liver
34629	Mus musculus	USF1			Liver	GSM1087772
34636	Mus musculus	Input			Liver
34640	Mus musculus	CLOCK			Liver	GSM1087777
34641	Mus musculus	MYBL1			Testis	GSM1087281
34713	Mus musculus	RNF2	E14	Embryonic Stem Cell	Embryo	GSM1003599
34715	Mus musculus	KDM2A	V6.5	Embryonic Stem Cell	Embryo	GSM1003593
34820	Mus musculus	KDM2B	V6.5	Embryonic Stem Cell	Embryo	GSM1003594
34887	Mus musculus	KDM2B	E14	Embryonic Stem Cell	Embryo	GSM1003597
34917	Mus musculus	KDM2B	E14	Embryonic Stem Cell	Embryo	GSM1003600
34922	Mus musculus	RNF2	E14	Embryonic Stem Cell	Embryo	GSM1003596
34925	Mus musculus	TRIM28		Pro-T Lymphocyte		GSM945742
34926	Mus musculus	TRIM28		Pro-T Lymphocyte		GSM945741
34941	Mus musculus	CEBPB			Liver	GSM1111749
34942	Mus musculus	CREB1			Liver	GSM1111740
34943	Mus musculus	CREB1			Liver	GSM1111739
34944	Mus musculus	CREB1			Liver	GSM1111743
34947	Mus musculus	CREB1			Liver	GSM1111741
34948	Mus musculus	CREB1			Liver	GSM1111742
34953	Mus musculus	CREB1			Liver	GSM1111746
34954	Mus musculus	CREB1			Liver	GSM1111744
34956	Mus musculus	CREB1			Liver	GSM1111747
34957	Mus musculus	CREB1			Liver	GSM1111745
34958	Mus musculus	CREB1			Liver	GSM1111738
34960	Mus musculus	NR3C1			Liver	GSM1111748
34970	Mus musculus	MYOD1	C2C12	Myoblast	Muscle	GSM1197185
34971	Mus musculus	MYOG	C2C12	Myoblast	Muscle	GSM1197186
34980	Mus musculus	MYOD1	C2C12	Myoblast	Muscle	GSM1197184
35020	Mus musculus	POLR2B		Epithelium	Liver	GSM874955
35024	Mus musculus	POLR2B		Epithelium	Liver	GSM874950
35029	Mus musculus	POLR2B		Epithelium	Liver	GSM874951
35030	Mus musculus	POLR2B		Epithelium	Liver	GSM874954
35035	Mus musculus	POLR2B		Epithelium	Liver	GSM874956
35036	Mus musculus	POLR2B		Epithelium	Liver	GSM874952
35037	Mus musculus	POLR2B		Epithelium	Liver	GSM874953
35097	Mus musculus	TP53		Embryonic Fibroblast	Embryo	GSM1126947
35098	Mus musculus	EGR2		T Lymphocyte	Blood	GSM1126961
35103	Mus musculus	EGR2		T Lymphocyte	Blood	GSM1126960
35105	Mus musculus	TP53		Embryonic Fibroblast	Embryo	GSM1126945
35118	Mus musculus	RAD21		Thymocyte	Blood	GSM1184316
35141	Mus musculus	MED1		Thymocyte	Blood	GSM1184314
35161	Mus musculus	NIPBL		Thymocyte	Blood	GSM1184315
35207	Mus musculus	HDAC3		Epithelium	Liver	GSM1044695
35209	Mus musculus	HDAC3		Epithelium	Liver	GSM1044697
35211	Mus musculus	NCOA3	E14	Embryonic Stem Cell	Embryo	GSM915092
35235	Mus musculus	MECP2		Embryonic Stem Cell	Embryo	GSM972991
35236	Mus musculus	MBD1		Embryonic Stem Cell	Embryo	GSM972985
35237	Mus musculus	MECP2		Embryonic Stem Cell	Embryo	GSM972990
35238	Mus musculus	MBD4		Neural Progenitor Cell	Embryo	GSM972980
35239	Mus musculus	MBD1		Embryonic Stem Cell	Embryo	GSM972983
35240	Mus musculus	MBD1		Embryonic Stem Cell	Embryo	GSM972992
35241	Mus musculus	MBD1		Embryonic Stem Cell	Embryo	GSM972986
35242	Mus musculus	PBX1			Embryo Trunk	GSM972968
35243	Mus musculus	MBD1		Embryonic Stem Cell	Embryo	GSM972972
35244	Mus musculus	MBD1		Embryonic Stem Cell	Embryo	GSM972984
35245	Mus musculus	MBD1		Embryonic Stem Cell	Embryo	GSM972993
35246	Mus musculus	MECP2		Embryonic Stem Cell	Embryo	GSM972976
35248	Mus musculus	MBD2		Embryonic Stem Cell	Embryo	GSM972987
35249	Mus musculus	MBD2		Neural Progenitor Cell	Embryo	GSM972978
35250	Mus musculus	MBD1		Neural Progenitor Cell	Embryo	GSM972977
35251	Mus musculus	MBD3		Neural Progenitor Cell	Embryo	GSM972979
35252	Mus musculus	MBD1		Embryonic Stem Cell	Embryo	GSM972982
35253	Mus musculus	MEIS1			Embryo Trunk	GSM972966
35254	Mus musculus	MBD3		Embryonic Stem Cell	Embryo	GSM972974
35255	Mus musculus	MBD4		Embryonic Stem Cell	Embryo	GSM972988
35256	Mus musculus	MBD4		Embryonic Stem Cell	Embryo	GSM972975
35257	Mus musculus	MBD2		Embryonic Stem Cell	Embryo	GSM972994
35259	Mus musculus	MECP2		Neuron	Embryo	GSM972981
35260	Mus musculus	MECP2		Embryonic Stem Cell	Embryo	GSM972995
35261	Mus musculus	MECP2		Embryonic Stem Cell	Embryo	GSM972989
35262	Mus musculus	MBD2		Embryonic Stem Cell	Embryo	GSM972973
35263	Mus musculus	PKNOX1, PKNOX2			Embryo Trunk	GSM972967
35313	Mus musculus	TNNI2		Osteoblast		GSM797453
35314	Mus musculus	TNNI2		Osteoblast		GSM797452
35359	Mus musculus	H2AZ	TSC	Trophoblast Stem Cell	Embryo	GSM1015784
35363	Mus musculus	CTCF	TSC	Trophoblast Stem Cell	Embryo	GSM1015793
35364	Mus musculus	CTCF	TSC	Trophoblast Stem Cell	Embryo	GSM1015792
35366	Mus musculus	H2AZ	TSC	Trophoblast Stem Cell	Embryo	GSM1015785
35367	Mus musculus	GATA4		Mesodermal Progenitor Cell	Embryo	GSM1015512
35370	Mus musculus	GATA4		Embryonic Stem Cell	Embryo	GSM1015514
35371	Mus musculus	GATA4		Mesodermal Progenitor Cell	Embryo	GSM1015513
35373	Mus musculus	CTCF	TSC	Trophoblast Stem Cell	Embryo	GSM1015794
35374	Mus musculus	GATA4		Embryonic Stem Cell	Embryo	GSM1015515
35503	Mus musculus	RXRA			Liver	GSM1138337
35543	Mus musculus	TBP	TSC	Trophoblast Stem Cell	Embryo	GSM967657
35545	Mus musculus	CTCF	TSC	Trophoblast Stem Cell	Embryo	GSM967658
35550	Mus musculus	SP1	TSC	Trophoblast Stem Cell	Embryo	GSM967656
35555	Mus musculus	KDM1A		Spermatid		GSM1104371
35557	Mus musculus	SFMBT1		Spermatid		GSM1104370
35566	Mus musculus	SFMBT1		Pachynema Cell		GSM1104366
35574	Mus musculus	KDM1A		Pachynema Cell		GSM1104367
35593	Mus musculus	CLK1			Liver	GSM904671
35594	Mus musculus	ARNTL			Liver	GSM904672
35601	Mus musculus	5HMC	E14	Embryonic Stem Cell	Embryo	GSM945906
35602	Mus musculus	5HMC	E14	Embryonic Stem Cell	Embryo	GSM945905
35603	Mus musculus	5HMC	E14	Embryonic Stem Cell	Embryo	GSM945904
35619	Mus musculus	GRIP1		Macrophage	Bone Marrow	GSM851495
35620	Mus musculus	GRIP1		Macrophage	Bone Marrow	GSM851496
35673	Mus musculus	KMT2C		Embryonic Fibroblast	Embryo	GSM917530
35676	Mus musculus	KMT2C		Epithelium	Liver	GSM917518
35677	Mus musculus	KMT2C		Epithelium	Liver	GSM917520
35678	Mus musculus	KMT2C		Embryonic Fibroblast	Embryo	GSM917523
35682	Mus musculus	KMT2C		Embryonic Fibroblast	Embryo	GSM917524
35684	Mus musculus	KMT2C		Epithelium	Liver	GSM917519
35690	Mus musculus	KMT2C		Epithelium	Liver	GSM917517
35691	Mus musculus	KMT2C		Embryonic Fibroblast	Embryo	GSM917529
35710	Mus musculus	EOMES	TSC	Trophoblast Stem Cell	Embryo	GSM1035388
35722	Mus musculus	ELF5	TSC	Trophoblast Stem Cell	Embryo	GSM1035390
35730	Mus musculus	CDX2		Epithelium	Small Intestine	GSM851118
35732	Mus musculus	HNF4A		Epithelium	Small Intestine	GSM851121
35733	Mus musculus	CDX2		Epithelium	Small Intestine	GSM851117
35734	Mus musculus	CDX2		Epithelium	Small Intestine	GSM851119
35736	Mus musculus	HNF4A		Epithelium	Small Intestine	GSM851120
35751	Mus musculus	KDM1A		Granulocytic Progenitor Cell	Bone Marrow	GSM994238
35781	Mus musculus	CEBPB		Endothelial Cell		GSM989017
35782	Mus musculus	FLI1		Hematopoietic Cell		GSM989023
35784	Mus musculus	TAL1		Endothelial Cell		GSM989019
35786	Mus musculus	TAL1		Hematopoietic Cell		GSM989024
35787	Mus musculus	RUNX1		Endothelial Cell		GSM989014
35789	Mus musculus	RUNX1		Endothelial Cell		GSM989013
35791	Mus musculus	TAL1		Endothelial Cell		GSM989018
35792	Mus musculus	FOXP3		T Lymphocyte	Blood	GSM989033
35793	Mus musculus	FLI1		Endothelial Cell		GSM989016
35795	Mus musculus	FLI1		Endothelial Cell		GSM989015
35797	Mus musculus	FOXP3		T Lymphocyte	Blood	GSM989034
35798	Mus musculus	RARA			Liver	GSM1213057
35800	Mus musculus	CDK9	C88 MEL	Erythroid Progenitor Cell	Blood	GSM1139139
35803	Mus musculus	DICER1		Mesenchymal Stem Cell		GSM1079819
35806	Mus musculus	NR6A1		Mesenchymal Stem Cell		GSM1079817
35807	Mus musculus	KDM6A	C2C12	Myoblast	Muscle	GSM1079206
35811	Mus musculus	NR6A1		Mesenchymal Stem Cell		GSM1079818
35812	Mus musculus	DICER1		Mesenchymal Stem Cell		GSM1079820
35820	Mus musculus	SUPT6H	C2C12	Myoblast	Muscle	GSM1079205
35821	Mus musculus	SUPT6H	C2C12	Myoblast	Muscle	GSM1079204
35824	Mus musculus	KDM6A	C2C12	Myoblast	Muscle	GSM1079207
35826	Mus musculus	KDM6A	C2C12	Myoblast	Muscle	GSM1079208
35880	Mus musculus	H2AZ		Plasma Cell		GSM1180118
35897	Mus musculus	H2AZ		B Lymphocyte		GSM1180113
35901	Mus musculus	H2AZ		B Lymphocyte		GSM1180098
35905	Mus musculus	H2AZ		Plasma Cell		GSM1180105
35955	Mus musculus	Input			Retina
36043	Mus musculus	CTCF			Embryonic Brain	GSM851280
36051	Mus musculus	CTCF		Epithelium	Embryonic Liver	GSM851298
36055	Mus musculus	CTCF		Epithelium	Embryonic Limb	GSM851292
36060	Mus musculus	CTCF		Epithelium	Embryonic Heart	GSM851286
36070	Mus musculus	SUZ12		Neural Progenitor Cell		GSM878559
36071	Mus musculus	SUZ12		Neural Progenitor Cell		GSM878558
36072	Mus musculus	SUZ12		Neural Progenitor Cell		GSM878557
36073	Mus musculus	SUZ12		Neural Progenitor Cell		GSM878556
36186	Mus musculus	RNF2		Embryonic Stem Cell	Embryo	GSM1169017
36187	Mus musculus	JARID2		Embryonic Stem Cell	Embryo	GSM1169007
36193	Mus musculus	REST		Embryonic Stem Cell	Embryo	GSM1169010
36194	Mus musculus	RNF2		Embryonic Stem Cell	Embryo	GSM1169014
36197	Mus musculus	JARID2		Embryonic Stem Cell	Embryo	GSM1169006
36199	Mus musculus	REST		Embryonic Stem Cell	Embryo	GSM1169013
36201	Mus musculus	SUZ12		Embryonic Stem Cell	Embryo	GSM1169018
36202	Mus musculus	SUZ12		Embryonic Stem Cell	Embryo	GSM1169019
36204	Mus musculus	TRIM28		Erythroblast	Bone Marrow	GSM1077425
36206	Mus musculus	MBD4		Embryonic Stem Cell	Embryo	GSM1077272
36207	Mus musculus	MBD2		Embryonic Stem Cell	Embryo	GSM1077271
36208	Mus musculus	MECP2		Embryonic Stem Cell	Embryo	GSM1077270
36209	Mus musculus	MBD2		Embryonic Stem Cell	Embryo	GSM1077269
36217	Mus musculus	CUX2		Epithelium	Liver	GSM878678
36218	Mus musculus	CUX2		Epithelium	Liver	GSM878679
36254	Mus musculus	SPI1		Macrophage	Bone Marrow	GSM940933
36263	Mus musculus	SPI1		Macrophage	Bone Marrow	GSM940925
36271	Mus musculus	SPI1		Macrophage	Bone Marrow	GSM940927
36277	Mus musculus	SPI1		Macrophage	Bone Marrow	GSM940932
36280	Mus musculus	SPI1		Macrophage	Bone Marrow	GSM940934
36283	Mus musculus	SPI1		Macrophage	Bone Marrow	GSM940924
36284	Mus musculus	SPI1		Macrophage	Bone Marrow	GSM940926
36285	Mus musculus	SPI1		Macrophage	Bone Marrow	GSM940928
36287	Mus musculus	SPI1		Macrophage	Bone Marrow	GSM940930
36291	Mus musculus	SPI1		Macrophage	Bone Marrow	GSM940931
36328	Mus musculus	CTCF		Pre-B Lymphocyte		GSM1156666
36329	Mus musculus	CTCF		Pre-B Lymphocyte		GSM1156665
36339	Mus musculus	RAD21		Pre-B Lymphocyte		GSM1156667
36408	Mus musculus	Input			Liver
36668	Mus musculus	FOXO1		T Lymphocyte	Blood	GSM1131775
36669	Mus musculus	NR2F2			Atria	GSM1131317
36700	Mus musculus	IKZF1			Thymus	GSM832711
36701	Mus musculus	IKZF1			Thymus	GSM832714
36702	Mus musculus	IKZF1			Thymus	GSM832712
36703	Mus musculus	IKZF1			Thymus	GSM832713
36704	Mus musculus	STAT3		Dendritic Cell	Spleen	GSM671414
36705	Mus musculus	STAT3		Dendritic Cell	Spleen	GSM671415
36706	Mus musculus	STAT5B		Dendritic Cell	Spleen	GSM671417
36707	Mus musculus	STAT3		Dendritic Cell	Spleen	GSM671416
36708	Mus musculus	STAT5B		Dendritic Cell	Spleen	GSM671418
36709	Mus musculus	STAT5B		Dendritic Cell	Spleen	GSM671419
36721	Mus musculus	TOP2A		Embryonic Stem Cell	Embryo	GSM1110842
36726	Mus musculus	TOP2A		Embryonic Stem Cell	Embryo	GSM1110843
36731	Mus musculus	RARG	F9		Embryo	GSM757803
36732	Mus musculus	ESR1	7438	Epithelium	Mammary Gland	GSM1123988
36733	Mus musculus	ESR1	7438	Epithelium	Mammary Gland	GSM1123982
36734	Mus musculus	NR3C1	7438	Epithelium	Mammary Gland	GSM1123971
36735	Mus musculus	ESR1	7438	Epithelium	Mammary Gland	GSM1123989
36736	Mus musculus	NR3C1	7438	Epithelium	Mammary Gland	GSM1123972
36737	Mus musculus	ESR1	7438	Epithelium	Mammary Gland	GSM1123977
36738	Mus musculus	NR3C1	7438	Epithelium	Mammary Gland	GSM1123993
36739	Mus musculus	NR3C1	7438	Epithelium	Mammary Gland	GSM1123970
36740	Mus musculus	ESR1	7438	Epithelium	Mammary Gland	GSM1123979
36742	Mus musculus	NR3C1	7438	Epithelium	Mammary Gland	GSM1123990
36743	Mus musculus	ESR1	7438	Epithelium	Mammary Gland	GSM1123980
36744	Mus musculus	NR3C1	7438	Epithelium	Mammary Gland	GSM1123973
36745	Mus musculus	ESR1	7438	Epithelium	Mammary Gland	GSM1123983
36746	Mus musculus	NR3C1	7438	Epithelium	Mammary Gland	GSM1123974
36747	Mus musculus	NR3C1	7438	Epithelium	Mammary Gland	GSM1123994
36748	Mus musculus	NR3C1	7438	Epithelium	Mammary Gland	GSM1123997
36749	Mus musculus	NR3C1	7438	Epithelium	Mammary Gland	GSM1123991
36750	Mus musculus	ESR1	7438	Epithelium	Mammary Gland	GSM1123998
36751	Mus musculus	NR3C1	7438	Epithelium	Mammary Gland	GSM1123996
36753	Mus musculus	ESR1	7438	Epithelium	Mammary Gland	GSM1123981
36754	Mus musculus	ESR1	7438	Epithelium	Mammary Gland	GSM1123976
36755	Mus musculus	ESR1	7438	Epithelium	Mammary Gland	GSM1123987
36756	Mus musculus	NR3C1	7438	Epithelium	Mammary Gland	GSM1123975
36757	Mus musculus	NR3C1	7438	Epithelium	Mammary Gland	GSM1123995
36758	Mus musculus	ESR1	7438	Epithelium	Mammary Gland	GSM1123999
36759	Mus musculus	NR3C1	7438	Epithelium	Mammary Gland	GSM1123968
36760	Mus musculus	NR3C1	7438	Epithelium	Mammary Gland	GSM1123992
36761	Mus musculus	ESR1	7438	Epithelium	Mammary Gland	GSM1123978
36762	Mus musculus	ESR1	7438	Epithelium	Mammary Gland	GSM1123986
36763	Mus musculus	NR3C1	7438	Epithelium	Mammary Gland	GSM1123969
36767	Mus musculus	ZNF143	NIH-3T3	Fibroblast	Embryo	GSM959053
36769	Mus musculus	ZNF143	J1	Embryonic Stem Cell	Embryo	GSM959054
36772	Mus musculus	ZNF143		Embryonic Fibroblast	Embryo	GSM959055
36803	Mus musculus	PITX1		Epithelium	Embryonic Hindlimb Bud	GSM1019784
36809	Mus musculus	PHF19	E14	Embryonic Stem Cell	Embryo	GSM1019775
36815	Mus musculus	PHF19	E14	Embryonic Stem Cell	Embryo	GSM1019776
36823	Mus musculus	SUZ12	E14	Embryonic Stem Cell	Embryo	GSM1019771
36824	Mus musculus	PITX1		Epithelium	Embryonic Hindlimb Bud	GSM1019786
36846	Mus musculus	PTF1A	266.6	Epithelium	Pancreas	GSM674987
36880	Mus musculus	CTCF		Pre-B Lymphocyte		GSM987801
36883	Mus musculus	RAD21		Pre-B Lymphocyte		GSM987802
36884	Mus musculus	MYC		Pre-B Lymphocyte		GSM987810
36890	Mus musculus	RAD21		Pre-B Lymphocyte		GSM987806
36893	Mus musculus	CTCF		Pre-B Lymphocyte		GSM987805
36901	Mus musculus	IKZF1	B3	B Lymphocyte	Blood	GSM936199
36909	Mus musculus	ERF		Embryonic Fibroblast		GSM1053568
36912	Mus musculus	NFIB		Hair Follicle Stem Cell	Mouse Back Skin	GSM1053070
36913	Mus musculus	NFIB		Hair Follicle Stem Cell	Mouse Back Skin	GSM1053068
36959	Mus musculus	SRF	10T1/2	Fibroblast	Embryo	GSM992343
36960	Mus musculus	SRF	10T1/2	Fibroblast	Embryo	GSM992344
36961	Mus musculus	MBD3		Embryonic Fibroblast		GSM1206837
36963	Mus musculus	MBD3		Embryonic Stem Cell	Embryo	GSM1206845
36965	Mus musculus	MBD3		Embryonic Fibroblast		GSM1206813
36967	Mus musculus	MBD3		iPSC		GSM1206823
36969	Mus musculus	MBD3		iPSC		GSM1206841
36971	Mus musculus	MBD3		iPSC		GSM1206840
36972	Mus musculus	MBD3		Embryonic Fibroblast		GSM1206829
36974	Mus musculus	CHD4		Embryonic Fibroblast		GSM1206819
36975	Mus musculus	CHD4		Embryonic Fibroblast		GSM1206814
36977	Mus musculus	MBD3		Embryonic Fibroblast		GSM1206836
36980	Mus musculus	MBD3		Embryonic Fibroblast		GSM1206832
36985	Mus musculus	MBD3		Embryonic Fibroblast		GSM1206833
36988	Mus musculus	MBD3		Embryonic Fibroblast		GSM1206808
36995	Mus musculus	MBD3		Embryonic Stem Cell	Embryo	GSM1206844
36996	Mus musculus	CHD4		iPSC		GSM1206824
37004	Mus musculus	BACH2		T Lymphocyte	Blood	GSM1120740
37024	Mus musculus	FOXO1		T Lymphocyte	Blood	GSM998925
37025	Mus musculus	CTCF	TSC	Trophoblast Stem Cell	Embryo	GSM998993
37027	Mus musculus	FOXO1		T Lymphocyte	Blood	GSM998924
37161	Mus musculus	MECP2		Cortex	Brain	GSM896428
37162	Mus musculus	MECP2		Cortex	Brain	GSM896427
37398	Mus musculus	KDM1A		Embryonic Stem Cell	Embryo	GSM461265
37399	Mus musculus	PR			Uterus	GSM857545
37400	Mus musculus	PR			Uterus	GSM857547
37402	Mus musculus	PR			Uterus	GSM857546
37403	Mus musculus	RXRA	C17.2	Neural Progenitor Cell		GSM940401
37404	Mus musculus	THRB	C17.2	Neural Progenitor Cell		GSM940400
37406	Mus musculus	SPI1		Macrophage	Peritoneum	GSM1183985
37413	Mus musculus	SPI1		Macrophage	Peritoneum	GSM1183981
37416	Mus musculus	RELA		Macrophage	Peritoneum	GSM1183978
37417	Mus musculus	RELA		Macrophage	Peritoneum	GSM1183988
37418	Mus musculus	CEBPA		Macrophage	Peritoneum	GSM1183980
37420	Mus musculus	RELA		Macrophage	Peritoneum	GSM1183987
37422	Mus musculus	RELA		Macrophage	Peritoneum	GSM1183975
37423	Mus musculus	SPI1		Macrophage	Peritoneum	GSM1183968
37425	Mus musculus	SPI1		Macrophage	Peritoneum	GSM1183969
37429	Mus musculus	SPI1		Macrophage	Peritoneum	GSM1183982
37432	Mus musculus	RELA		Macrophage	Peritoneum	GSM1183977
37434	Mus musculus	RELA		Macrophage	Peritoneum	GSM1183973
37436	Mus musculus	SPI1		Macrophage	Peritoneum	GSM1183971
37437	Mus musculus	CEBPA		Macrophage	Peritoneum	GSM1183979
37440	Mus musculus	RELA		Macrophage	Peritoneum	GSM1183974
37451	Mus musculus	STAT5A		Epithelium	Mammary Gland	GSM1183564
37453	Mus musculus	SPI1		Macrophage	Peritoneum	GSM1183972
37457	Mus musculus	RELA		Macrophage	Peritoneum	GSM1183983
37459	Mus musculus	SPI1		Macrophage	Peritoneum	GSM1183986
37461	Mus musculus	SPI1		Macrophage	Peritoneum	GSM1183970
37463	Mus musculus	RELA		Macrophage	Peritoneum	GSM1183984
37566	Mus musculus	FOXO1		T Lymphocyte		GSM1141666
37567	Mus musculus	FOXO1		T Lymphocyte		GSM1141667
37573	Mus musculus	ISL1	Ainv15	Neural Progenitor Cell	Embryo	GSM928986
37574	Mus musculus	PHOX2A	Ainv15	Neural Progenitor Cell	Embryo	GSM928984
37575	Mus musculus	ISL1	Ainv15	Neural Progenitor Cell	Embryo	GSM928985
37581	Mus musculus	NR3C1		Epithelium	Liver	GSM1122512
37586	Mus musculus	CEBPB		Epithelium	Liver	GSM1122531
37592	Mus musculus	NR3C1		Epithelium	Liver	GSM1122528
37594	Mus musculus	CEBPB		Epithelium	Liver	GSM1122520
37598	Mus musculus	NR3C1		Epithelium	Liver	GSM1122535
37600	Mus musculus	CEBPB		Epithelium	Liver	GSM1122522
37601	Mus musculus	NR3C1		Epithelium	Liver	GSM1122514
37609	Mus musculus	NR3C1		Epithelium	Liver	GSM1122534
37611	Mus musculus	NR3C1		Epithelium	Liver	GSM1122515
37616	Mus musculus	CEBPB		Epithelium	Liver	GSM1122530
37626	Mus musculus	CEBPB		Epithelium	Liver	GSM1122523
37629	Mus musculus	NR3C1		Epithelium	Liver	GSM1122529
37631	Mus musculus	NR3C1		Epithelium	Liver	GSM1122513
37632	Mus musculus	CEBPB		Epithelium	Liver	GSM1122521
37644	Mus musculus	RELA		Macrophage	Bone Marrow	GSM788652
37645	Mus musculus	NR3C1		Macrophage	Bone Marrow	GSM788650
37646	Mus musculus	NR3C1		Macrophage	Bone Marrow	GSM788651
37647	Mus musculus	JUN		Macrophage	Bone Marrow	GSM788653
37648	Mus musculus	JUN		Macrophage	Bone Marrow	GSM788654
37690	Mus musculus	ELL3		Embryonic Stem Cell	Embryo	GSM935891
37715	Mus musculus	PRDM4	CCE	Embryonic Stem Cell	Embryo	GSM1176679
37716	Mus musculus	PRDM4	CCE	Embryonic Stem Cell	Embryo	GSM1176677
37749	Mus musculus	SUZ12	CMTi-1	Embryonic Stem Cell	Embryo	GSM849936
37750	Mus musculus	RBBP5	CMTi-1	Embryonic Stem Cell	Embryo	GSM849935
37751	Mus musculus	H2AZ	R1	Embryonic Stem Cell	Embryo	GSM849952
37753	Mus musculus	SUZ12	CMTi-1	Embryonic Stem Cell	Embryo	GSM849945
37754	Mus musculus	H2AZ	CMT1	Embryonic Stem Cell	Embryo	GSM849928
37756	Mus musculus	RBBP5	CMTi-1	Embryonic Stem Cell	Embryo	GSM849944
37758	Mus musculus	H2AZ	R1	Embryonic Stem Cell	Embryo	GSM849957
37774	Mus musculus	ASCL1			Spinal Cord	GSM1057594
37779	Mus musculus	NPAS2		Epithelium	Liver	GSM982719
37780	Mus musculus	CLOCK		Epithelium	Liver	GSM982715
37781	Mus musculus	CRY1		Epithelium	Liver	GSM982741
37783	Mus musculus	CRY1		Epithelium	Liver	GSM982742
37787	Mus musculus	CRY2		Epithelium	Liver	GSM982754
37788	Mus musculus	PER1		Epithelium	Liver	GSM982727
37789	Mus musculus	PER2		Epithelium	Liver	GSM982736
37792	Mus musculus	NPAS2		Epithelium	Liver	GSM982723
37795	Mus musculus	CREBBP		Epithelium	Liver	GSM982758
37796	Mus musculus	ARNTL		Epithelium	Liver	GSM982707
37797	Mus musculus	NPAS2		Epithelium	Liver	GSM982720
37799	Mus musculus	CRY2		Epithelium	Liver	GSM982750
37800	Mus musculus	CRY1		Epithelium	Liver	GSM982746
37801	Mus musculus	PER1		Epithelium	Liver	GSM982731
37802	Mus musculus	ARNTL		Epithelium	Liver	GSM982701
37804	Mus musculus	CLOCK		Epithelium	Liver	GSM982711
37806	Mus musculus	NPAS2		Epithelium	Liver	GSM982722
37808	Mus musculus	ARNTL		Epithelium	Liver	GSM982705
37810	Mus musculus	ARNTL		Epithelium	Liver	GSM982700
37812	Mus musculus	CRY2		Epithelium	Liver	GSM982753
37817	Mus musculus	CRY2		Epithelium	Liver	GSM982748
37819	Mus musculus	ARNTL		Epithelium	Liver	GSM982702
37820	Mus musculus	CREBBP		Epithelium	Liver	GSM982761
37822	Mus musculus	CREBBP		Epithelium	Liver	GSM982759
37823	Mus musculus	PER1		Epithelium	Liver	GSM982732
37824	Mus musculus	ARNTL		Epithelium	Liver	GSM982708
37826	Mus musculus	PER2		Epithelium	Liver	GSM982739
37827	Mus musculus	PER2		Epithelium	Liver	GSM982738
37828	Mus musculus	NPAS2		Epithelium	Liver	GSM982721
37829	Mus musculus	CLOCK		Epithelium	Liver	GSM982713
37831	Mus musculus	CLOCK		Epithelium	Liver	GSM982714
37832	Mus musculus	CLOCK		Epithelium	Liver	GSM982716
37834	Mus musculus	CLOCK		Epithelium	Liver	GSM982717
37836	Mus musculus	PER2		Epithelium	Liver	GSM982733
37837	Mus musculus	CRY2		Epithelium	Liver	GSM982752
37839	Mus musculus	PER2		Epithelium	Liver	GSM982734
37840	Mus musculus	CRY2		Epithelium	Liver	GSM982751
37843	Mus musculus	ARNTL		Epithelium	Liver	GSM982706
37846	Mus musculus	CRY1		Epithelium	Liver	GSM982747
37847	Mus musculus	ARNTL		Epithelium	Liver	GSM982704
37850	Mus musculus	PER1		Epithelium	Liver	GSM982728
37851	Mus musculus	CRY1		Epithelium	Liver	GSM982744
37852	Mus musculus	PER1		Epithelium	Liver	GSM982729
37855	Mus musculus	CREBBP		Epithelium	Liver	GSM982760
37856	Mus musculus	CREBBP		Epithelium	Liver	GSM982757
37858	Mus musculus	PER1		Epithelium	Liver	GSM982726
37860	Mus musculus	CRY2		Epithelium	Liver	GSM982749
37861	Mus musculus	CRY1		Epithelium	Liver	GSM982745
37864	Mus musculus	CLOCK		Epithelium	Liver	GSM982712
37866	Mus musculus	PER2		Epithelium	Liver	GSM982735
37868	Mus musculus	PER2		Epithelium	Liver	GSM982737
37869	Mus musculus	CREBBP		Epithelium	Liver	GSM982756
37870	Mus musculus	PER1		Epithelium	Liver	GSM982730
37871	Mus musculus	NPAS2		Epithelium	Liver	GSM982718
37872	Mus musculus	CRY1		Epithelium	Liver	GSM982743
37875	Mus musculus	ARNTL		Epithelium	Liver	GSM982703
37876	Mus musculus	MAFF		Dendritic Cell	Bone Marrow	GSM881098
37877	Mus musculus	HIF1A		Dendritic Cell	Bone Marrow	GSM881071
37879	Mus musculus	HIF1A		Dendritic Cell	Bone Marrow	GSM881069
37881	Mus musculus	EGR2		Dendritic Cell	Bone Marrow	GSM881092
37882	Mus musculus	E2F1		Dendritic Cell	Bone Marrow	GSM881059
37883	Mus musculus	HIF1A		Dendritic Cell	Bone Marrow	GSM881068
37884	Mus musculus	CTCF		Dendritic Cell	Bone Marrow	GSM881055
37886	Mus musculus	E2F1		Dendritic Cell	Bone Marrow	GSM881058
37887	Mus musculus	HIF1A		Dendritic Cell	Bone Marrow	GSM881070
37888	Mus musculus	ETS2		Dendritic Cell	Bone Marrow	GSM881066
37889	Mus musculus	IRF1		Dendritic Cell	Bone Marrow	GSM881073
37890	Mus musculus	E2F1		Dendritic Cell	Bone Marrow	GSM881056
37891	Mus musculus	MAFF		Dendritic Cell	Bone Marrow	GSM881095
37892	Mus musculus	E2F4		Dendritic Cell	Bone Marrow	GSM881061
37893	Mus musculus	EGR2		Dendritic Cell	Bone Marrow	GSM881091
37897	Mus musculus	ETS2		Dendritic Cell	Bone Marrow	GSM881067
37898	Mus musculus	E2F4		Dendritic Cell	Bone Marrow	GSM881062
37899	Mus musculus	IRF1		Dendritic Cell	Bone Marrow	GSM881072
37900	Mus musculus	ETS2		Dendritic Cell	Bone Marrow	GSM881065
37902	Mus musculus	E2F4		Dendritic Cell	Bone Marrow	GSM881063
37903	Mus musculus	MAFF		Dendritic Cell	Bone Marrow	GSM881097
37905	Mus musculus	IRF1		Dendritic Cell	Bone Marrow	GSM881074
37907	Mus musculus	E2F1		Dendritic Cell	Bone Marrow	GSM881057
37909	Mus musculus	MAFF		Dendritic Cell	Bone Marrow	GSM881096
37912	Mus musculus	E2F4		Dendritic Cell	Bone Marrow	GSM881060
37913	Mus musculus	EGR2		Dendritic Cell	Bone Marrow	GSM881094
37915	Mus musculus	ETS2		Dendritic Cell	Bone Marrow	GSM881064
37916	Mus musculus	IRF1		Dendritic Cell	Bone Marrow	GSM881075
37920	Mus musculus	EGR2		Dendritic Cell	Bone Marrow	GSM881093
37946	Mus musculus	NEUROD2	P19		Embryo	GSM857389
37948	Mus musculus	MYOD1		Embryonic Fibroblast	Embryo	GSM857391
37951	Mus musculus	MYOD1	P19		Embryo	GSM857390
37952	Mus musculus	NEUROD2		Embryonic Fibroblast	Embryo	GSM857392
37955	Mus musculus	YY1		Embryonic Stem Cell	Embryo	GSM866993
37956	Mus musculus	YY1		Embryonic Stem Cell	Embryo	GSM866992
38059	Mus musculus	KDM5C		Embryonic Stem Cell	Embryo	GSM859660
38063	Mus musculus	BIRA		Embryonic Stem Cell	Embryo	GSM859663
38064	Mus musculus	BIRA		Embryonic Stem Cell	Embryo	GSM859661
38065	Mus musculus	KDM5C		Embryonic Stem Cell	Embryo	GSM859662
38068	Mus musculus	CBX3		Fibroblast		GSM1081159
38069	Mus musculus	CBX3		Embryonic Stem Cell	Embryo	GSM1081158
38079	Mus musculus	RUNX1		Megakaryocyte		GSM1103355
38086	Mus musculus	RUNX1	BMiFLT3(15-3)	Pre-B Lymphocyte		GSM1103378
38089	Mus musculus	RNF2	E14	Embryonic Stem Cell	Embryo	GSM1014548
38090	Mus musculus	EZH2	E14	Embryonic Stem Cell	Embryo	GSM1014542
38091	Mus musculus	EZH2	E14	Embryonic Stem Cell	Embryo	GSM1014543
38093	Mus musculus	KDM2B	E14	Embryonic Stem Cell	Embryo	GSM1014547
38094	Mus musculus	KDM2B	E14	Embryonic Stem Cell	Embryo	GSM1014546
38095	Mus musculus	RNF2	E14	Embryonic Stem Cell	Embryo	GSM1014549
38097	Mus musculus	MEF2D	C2C12	Myoblast	Muscle	GSM1058955
38099	Mus musculus	MEF2D	C2C12	Myoblast	Muscle	GSM1058957
38112	Mus musculus	MEF2D	C2C12	Myoblast	Muscle	GSM1058956
38157	Mus musculus	MEF2D	C2C12	Myoblast	Muscle	GSM1058958
38165	Mus musculus	SPI1	TOT2	Myeloid Progenitor Cell		GSM1031977
38179	Mus musculus	TBX21		Th1		GSM949921
38181	Mus musculus	IKZF1			Thymus	GSM840083
38208	Mus musculus	MYB	ERMYB	Myeloid Progenitor Cell	Bone Marrow	GSM549330
38209	Mus musculus	ARNTL		Epithelium	Liver	GSM982688
38210	Mus musculus	ARNTL		Epithelium	Liver	GSM982691
38211	Mus musculus	ARNTL		Epithelium	Liver	GSM982693
38212	Mus musculus	ARNTL		Epithelium	Liver	GSM982689
38213	Mus musculus	ARNTL		Epithelium	Liver	GSM982697
38214	Mus musculus	ARNTL		Epithelium	Liver	GSM982692
38215	Mus musculus	ARNTL		Epithelium	Liver	GSM982694
38216	Mus musculus	ARNTL		Epithelium	Liver	GSM982698
38218	Mus musculus	ARNTL		Epithelium	Liver	GSM982699
38219	Mus musculus	ARNTL		Epithelium	Liver	GSM982696
38220	Mus musculus	ARNTL		Epithelium	Liver	GSM982690
38301	Mus musculus	CTCF		Embryonic Stem Cell	Embryo	GSM723015
38308	Mus musculus	CTNNB1		Neural Progenitor Cell		GSM980187
38310	Mus musculus	SIX2		Neural Progenitor Cell	Kidney	GSM980189
38311	Mus musculus	CTNNB1		Neural Progenitor Cell		GSM980186
38314	Mus musculus	SIX2		Neural Progenitor Cell	Kidney	GSM980188
38334	Mus musculus	SPI1		Macrophage	Bone Marrow	GSM1022262
38355	Mus musculus	JUNB		Macrophage	Bone Marrow	GSM1022318
38359	Mus musculus	STAT1		Macrophage	Bone Marrow	GSM1022314
38364	Mus musculus	SPI1		Macrophage	Bone Marrow	GSM1022313
38365	Mus musculus	SPI1		Macrophage	Bone Marrow	GSM1022311
38369	Mus musculus	STAT6		Macrophage	Bone Marrow	GSM1022303
38372	Mus musculus	STAT6		Macrophage	Bone Marrow	GSM1022302
38373	Mus musculus	STAT1		Macrophage	Bone Marrow	GSM1022320
38376	Mus musculus	STAT6		Macrophage	Bone Marrow	GSM1022305
38379	Mus musculus	SPI1		Macrophage	Bone Marrow	GSM1022283
38390	Mus musculus	STAT1		Macrophage	Bone Marrow	GSM1022321
38394	Mus musculus	STAT6		Macrophage	Bone Marrow	GSM1022300
38403	Mus musculus	STAT1		Macrophage	Bone Marrow	GSM1022315
38418	Mus musculus	STAT6		Macrophage	Bone Marrow	GSM1022304
38421	Mus musculus	STAT1		Macrophage	Bone Marrow	GSM1022316
38422	Mus musculus	STAT6		Macrophage	Bone Marrow	GSM1022301
38425	Mus musculus	STAT1		Macrophage	Bone Marrow	GSM1022317
38427	Mus musculus	SPI1		Macrophage	Bone Marrow	GSM1022310
38430	Mus musculus	SPI1		Macrophage	Bone Marrow	GSM1022282
38434	Mus musculus	SPI1		Macrophage	Bone Marrow	GSM1022263
38446	Mus musculus	SPI1		Macrophage	Bone Marrow	GSM1022312
38452	Mus musculus	JUNB		Macrophage	Bone Marrow	GSM1022319
38456	Mus musculus	FOXP3		T Lymphocyte	Blood	GSM999180
38457	Mus musculus	ETS1		T Lymphocyte	Blood	GSM999187
38459	Mus musculus	ETS1		T Lymphocyte	Blood	GSM999186
38460	Mus musculus	ELF1		T Lymphocyte	Blood	GSM999185
38461	Mus musculus	ELF1		T Lymphocyte	Blood	GSM999184
38464	Mus musculus	FOXP3		T Lymphocyte	Blood	GSM999182
38465	Mus musculus	CBFB		T Lymphocyte	Blood	GSM999189
38466	Mus musculus	CBFB		T Lymphocyte	Blood	GSM999188
38467	Mus musculus	HSF1		Striatal Cell		GSM931693
38468	Mus musculus	HSF1		Striatal Cell		GSM931694
38471	Mus musculus	HSF1		Striatal Cell		GSM931696
38472	Mus musculus	HSF1		Striatal Cell		GSM931695
38475	Mus musculus	CBX7	E14	Embryonic Stem Cell	Embryo	GSM1041373
38476	Mus musculus	RYBP	E14	Embryonic Stem Cell	Embryo	GSM1041375
38477	Mus musculus	GATA2		Mast Cell		GSM1041378
38478	Mus musculus	GFI1		Mast Cell		GSM1041379
38481	Mus musculus	RNF2	E14	Embryonic Stem Cell	Embryo	GSM1041372
38482	Mus musculus	SUZ12	E14	Embryonic Stem Cell	Embryo	GSM1041374
38557	Mus musculus	CTNNB1	V6.5	Embryonic Stem Cell	Embryo	GSM1065517
38569	Mus musculus	CTNNB1	V6.5	Embryonic Stem Cell	Embryo	GSM1065519
38578	Mus musculus	CTNNB1	V6.5	Embryonic Stem Cell	Embryo	GSM1065518
38610	Mus musculus	STAT5A		T Lymphocyte	Blood	GSM1173872
38619	Mus musculus	H2AZ	R1	Embryonic Stem Cell	Embryo	GSM1047957
38621	Mus musculus	RARA	CMTi-1	Embryonic Stem Cell	Embryo	GSM1047939
38622	Mus musculus	SUZ12	CMTi-1	Embryonic Stem Cell	Embryo	GSM1047947
38624	Mus musculus	SUZ12	CMTi-1	Embryonic Stem Cell	Embryo	GSM1047937
38625	Mus musculus	POU5F1	CMTi-1	Embryonic Stem Cell	Embryo	GSM1047933
38626	Mus musculus	H2AZ	R1	Embryonic Stem Cell	Embryo	GSM1047961
38627	Mus musculus	RARA	CMTi-1	Embryonic Stem Cell	Embryo	GSM1047953
38628	Mus musculus	RBBP5	CMTi-1	Embryonic Stem Cell	Embryo	GSM1047936
38629	Mus musculus	POU5F1	CMTi-1	Embryonic Stem Cell	Embryo	GSM1047950
38630	Mus musculus	POU5F1	CMTi-1	Embryonic Stem Cell	Embryo	GSM1047940
38632	Mus musculus	POU5F1	CMTi-1	Embryonic Stem Cell	Embryo	GSM1047938
38633	Mus musculus	RBBP5	CMTi-1	Embryonic Stem Cell	Embryo	GSM1047944
38899	Mus musculus	MYC		B Lymphocyte	Spleen	GSM949573
38901	Mus musculus	MYC		B Lymphocyte	Spleen	GSM949571
38902	Mus musculus	MYC		B Lymphocyte	Spleen	GSM949565
38980	Mus musculus	MYOG	C2C12	Myoblast	Muscle	GSM1092116
38982	Mus musculus	MYOG	C2C12	Myoblast	Muscle	GSM1092115
38986	Mus musculus	MYOG	C2C12	Myoblast	Muscle	GSM1092114
38988	Mus musculus	MYOD1	C2C12	Myoblast	Muscle	GSM1092113
38990	Mus musculus	TBX3		Epithelium	Heart	GSM1092105
39010	Mus musculus	MED1	ZhBTc4	Embryonic Stem Cell	Embryo	GSM1038261
39032	Mus musculus	MED1	38B9	Pre-B Lymphocyte	Blood	GSM1038263
39049	Mus musculus	MED1	ZhBTc4	Embryonic Stem Cell	Embryo	GSM1038259
39068	Mus musculus	SMC3		Embryonic Fibroblast	Embryo	GSM1020011
39069	Mus musculus	SMC3		Embryonic Fibroblast	Embryo	GSM1020008
39070	Mus musculus	CTCF		Embryonic Fibroblast	Embryo	GSM1020013
39071	Mus musculus	SMC3		Embryonic Fibroblast	Embryo	GSM1020009
39072	Mus musculus	SMC3		Embryonic Fibroblast	Embryo	GSM1020010
39073	Mus musculus	SMC3		Embryonic Fibroblast	Embryo	GSM1020006
39074	Mus musculus	PHF19	E14	Embryonic Stem Cell	Embryo	GSM1020086
39076	Mus musculus	SMC3		Embryonic Fibroblast	Embryo	GSM1020007
39077	Mus musculus	CTCF		Embryonic Fibroblast	Embryo	GSM1020012
39078	Mus musculus	GFI1		Lymphocyte		GSM1229967
39081	Mus musculus	CTCF		B Lymphocyte		GSM1132346
39082	Mus musculus	CTCF		B Lymphocyte		GSM1132340
39083	Mus musculus	CTCF		B Lymphocyte		GSM1132358
39084	Mus musculus	CTCF		B Lymphocyte		GSM1132319
39085	Mus musculus	CTCF		B Lymphocyte		GSM1132323
39086	Mus musculus	CTCF		B Lymphocyte		GSM1132329
39087	Mus musculus	CTCF		B Lymphocyte		GSM1132350
39088	Mus musculus	CTCF		B Lymphocyte		GSM1132325
39089	Mus musculus	CTCF		B Lymphocyte		GSM1132318
39090	Mus musculus	CTCF		B Lymphocyte		GSM1132324
39091	Mus musculus	CTCF		B Lymphocyte		GSM1132322
39092	Mus musculus	CTCF		B Lymphocyte		GSM1132355
39094	Mus musculus	CTCF		B Lymphocyte		GSM1132342
39095	Mus musculus	CTCF		B Lymphocyte		GSM1132343
39096	Mus musculus	SMARCA4		Embryonic Fibroblast	Embryo	GSM1132963
39097	Mus musculus	CTCF		B Lymphocyte		GSM1132334
39098	Mus musculus	MZF1		B Lymphocyte		GSM1132353
39099	Mus musculus	CTCF		B Lymphocyte		GSM1132349
39100	Mus musculus	CTCF		B Lymphocyte		GSM1132327
39101	Mus musculus	CTCF		B Lymphocyte		GSM1132330
39102	Mus musculus	CTCF		B Lymphocyte		GSM1132336
39103	Mus musculus	MZF1		B Lymphocyte		GSM1132352
39104	Mus musculus	CTCF		B Lymphocyte		GSM1132335
39105	Mus musculus	ERG			Blood	GSM1132365
39106	Mus musculus	CTCF		B Lymphocyte		GSM1132345
39107	Mus musculus	CTCF		B Lymphocyte		GSM1132326
39108	Mus musculus	CTCF		B Lymphocyte		GSM1132344
39109	Mus musculus	ERG			Blood	GSM1132367
39110	Mus musculus	CTCF		B Lymphocyte		GSM1132341
39112	Mus musculus	CTCF		B Lymphocyte		GSM1132339
39113	Mus musculus	CTCF		B Lymphocyte		GSM1132347
39114	Mus musculus	CTCF		B Lymphocyte		GSM1132320
39115	Mus musculus	CTCF		B Lymphocyte		GSM1132317
39116	Mus musculus	CTCF		B Lymphocyte		GSM1132331
39117	Mus musculus	CTCF		B Lymphocyte		GSM1132338
39118	Mus musculus	CTCF		B Lymphocyte		GSM1132332
39119	Mus musculus	CTCF		B Lymphocyte		GSM1132337
39120	Mus musculus	CTCF		B Lymphocyte		GSM1132357
39121	Mus musculus	CTCF		B Lymphocyte		GSM1132321
39122	Mus musculus	MZF1		B Lymphocyte		GSM1132354
39123	Mus musculus	CTCF		B Lymphocyte		GSM1132333
39124	Mus musculus	CTCF		B Lymphocyte		GSM1132348
39125	Mus musculus	CTCF		B Lymphocyte		GSM1132351
39126	Mus musculus	CTCF		B Lymphocyte		GSM1132328
39127	Mus musculus	KAT8		Embryonic Stem Cell	Embryo	GSM915228
39128	Mus musculus	KAT8		Embryonic Stem Cell	Embryo	GSM915227
39166	Mus musculus	CTCF		Neural Progenitor Cell	Embryo	GSM883647
39300	Mus musculus	RAD21	V6.5	Embryonic Stem Cell	Embryo	GSM824848
39301	Mus musculus	CAPG	V6.5	Embryonic Stem Cell	Embryo	GSM824843
39302	Mus musculus	RAD21	V6.5	Embryonic Stem Cell	Embryo	GSM824847
39306	Mus musculus	NCAPD3	V6.5	Embryonic Stem Cell	Embryo	GSM824840
39308	Mus musculus	TMPRSS4	V6.5	Embryonic Stem Cell	Embryo	GSM824836
39309	Mus musculus	CAPG	V6.5	Embryonic Stem Cell	Embryo	GSM824842
39310	Mus musculus	TMPRSS4	V6.5	Embryonic Stem Cell	Embryo	GSM824835
39311	Mus musculus	NCAPD3	V6.5	Embryonic Stem Cell	Embryo	GSM824841
39313	Mus musculus	TMPRSS4	V6.5	Embryonic Stem Cell	Embryo	GSM824837
39314	Mus musculus	TFE3		Embryonic Stem Cell	Embryo	GSM979714
39315	Mus musculus	TFE3		Embryonic Stem Cell	Embryo	GSM979716
39316	Mus musculus	TFE3		Embryonic Stem Cell	Embryo	GSM979715
39323	Mus musculus	EZH2		Embryonic Stem Cell		GSM905437
39328	Mus musculus	EZH2		Embryonic Stem Cell		GSM905445
39335	Mus musculus	EZH2		Embryonic Fibroblast	Embryo	GSM905453
39342	Mus musculus	KLF1		Erythroid Progenitor Cell	Fetal Liver	GSM1165492
39343	Mus musculus	KLF1		Erythroblast	Fetal Liver	GSM1165493
39349	Mus musculus	MTOR		Epithelium	Liver	GSM1067407
39355	Mus musculus	ESRRA		Epithelium	Liver	GSM1067408
39369	Mus musculus	ERG		Epithelium	Prostate	GSM1145308
39371	Mus musculus	AR		Epithelium	Prostate	GSM1145317
39374	Mus musculus	ERG		Epithelium	Prostate	GSM1145318
39376	Mus musculus	AR		Epithelium	Prostate	GSM1145302
39381	Mus musculus	AR		Epithelium	Prostate	GSM1145312
39384	Mus musculus	ERG		Epithelium	Prostate	GSM1145303
39387	Mus musculus	ERG		Epithelium	Prostate	GSM1145313
39391	Mus musculus	AR		Epithelium	Prostate	GSM1145307
39585	Mus musculus	REL		Dendritic Cell	Bone Marrow	GSM881131
39587	Mus musculus	EGR1		Dendritic Cell	Bone Marrow	GSM881141
39593	Mus musculus	RELA		Dendritic Cell	Bone Marrow	GSM881114
39594	Mus musculus	REL		Dendritic Cell	Bone Marrow	GSM881133
39599	Mus musculus	RELB		Dendritic Cell	Bone Marrow	GSM881110
39601	Mus musculus	EGR1		Dendritic Cell	Bone Marrow	GSM881139
39604	Mus musculus	STAT3		Dendritic Cell	Bone Marrow	GSM881119
39605	Mus musculus	REL		Dendritic Cell	Bone Marrow	GSM881134
39607	Mus musculus	RELB		Dendritic Cell	Bone Marrow	GSM881108
39608	Mus musculus	RELA		Dendritic Cell	Bone Marrow	GSM881111
39613	Mus musculus	EGR1		Dendritic Cell	Bone Marrow	GSM881140
39616	Mus musculus	RELB		Dendritic Cell	Bone Marrow	GSM881109
39617	Mus musculus	RUNX1		Dendritic Cell	Bone Marrow	GSM881117
39620	Mus musculus	EGR1		Dendritic Cell	Bone Marrow	GSM881142
39622	Mus musculus	STAT3		Dendritic Cell	Bone Marrow	GSM881121
39625	Mus musculus	RUNX1		Dendritic Cell	Bone Marrow	GSM881116
39628	Mus musculus	RELB		Dendritic Cell	Bone Marrow	GSM881107
39633	Mus musculus	RUNX1		Dendritic Cell	Bone Marrow	GSM881115
39634	Mus musculus	RELA		Dendritic Cell	Bone Marrow	GSM881112
39636	Mus musculus	REL		Dendritic Cell	Bone Marrow	GSM881132
39638	Mus musculus	STAT3		Dendritic Cell	Bone Marrow	GSM881118
39640	Mus musculus	STAT3		Dendritic Cell	Bone Marrow	GSM881120
39642	Mus musculus	RELA		Dendritic Cell	Bone Marrow	GSM881113
39662	Mus musculus	SPI1		Macrophage		GSM1119608
39665	Mus musculus	NR1D1		Macrophage		GSM1119595
39666	Mus musculus	NR1D2		Macrophage		GSM1119596
39670	Mus musculus	SPI1		Macrophage		GSM1119607
39673	Mus musculus	PRDM14		Embryonic Stem Cell	Embryo	GSM1045810
39678	Mus musculus	SUZ12		Embryonic Stem Cell	Embryo	GSM1045815
39682	Mus musculus	SUZ12		Embryonic Stem Cell	Embryo	GSM1045816
39687	Mus musculus	UTF1		Embryonic Stem Cell	Embryo	GSM970524
39689	Mus musculus	SUZ12		Embryonic Stem Cell	Embryo	GSM970527
39693	Mus musculus	SUZ12		Embryonic Stem Cell	Embryo	GSM970530
39696	Mus musculus	SUZ12		Embryonic Stem Cell	Embryo	GSM970529
39698	Mus musculus	SUZ12		Embryonic Stem Cell	Embryo	GSM970528
39701	Mus musculus	IRF3		Macrophage	Bone Marrow	GSM925280
39702	Mus musculus	IRF3		Macrophage	Bone Marrow	GSM925279
39721	Mus musculus	PPARG		Adipocyte	Epididymal White Adipose Tissue	GSM1018066
39723	Mus musculus	PPARG		Adipocyte		GSM1018067
39727	Mus musculus	PPARG		Adipocyte		GSM1018068
39741	Mus musculus	YY1		Pre-B Lymphocyte		GSM1002560
39769	Mus musculus	OGT		Macrophage	Bone Marrow	GSM999790
39771	Mus musculus	RNF2		Macrophage	Bone Marrow	GSM999788
39772	Mus musculus	HCFC1		Macrophage	Bone Marrow	GSM999789
39791	Mus musculus	T			Testis	GSM1069666
39859	Mus musculus	IRF4		T Lymphocyte	Spleen	GSM999800
39861	Mus musculus	IRF4		T Lymphocyte	Spleen	GSM999803
39862	Mus musculus	BATF		T Lymphocyte	Spleen	GSM999801
39863	Mus musculus	IRF4		Dendritic Cell	Bone Marrow	GSM999804
39865	Mus musculus	IRF4		Th2	Spleen	GSM999802
39866	Mus musculus	CEBPA		Epithelium	Liver	GSM1037661
39868	Mus musculus	CEBPB		Epithelium	Liver	GSM1037670
39869	Mus musculus	CEBPA		Epithelium	Liver	GSM1037658
39871	Mus musculus	CEBPB		Epithelium	Liver	GSM1037669
39874	Mus musculus	CEBPB		Epithelium	Liver	GSM1037671
39875	Mus musculus	RPA		B Lymphocyte	Spleen	GSM1037391
39877	Mus musculus	RPA		B Lymphocyte	Spleen	GSM1037389
39878	Mus musculus	RAD51		B Lymphocyte	Spleen	GSM1037394
39879	Mus musculus	CEBPB		Epithelium	Liver	GSM1037667
39881	Mus musculus	RPA		B Lymphocyte	Spleen	GSM1037390
39882	Mus musculus	RAD51		B Lymphocyte	Spleen	GSM1037395
39883	Mus musculus	CEBPA		Epithelium	Liver	GSM1037664
39887	Mus musculus	CEBPA		Epithelium	Liver	GSM1037660
39889	Mus musculus	CEBPB		Epithelium	Liver	GSM1037668
39891	Mus musculus	CEBPA		Epithelium	Liver	GSM1037659
39893	Mus musculus	CEBPA		Epithelium	Liver	GSM1037662
39894	Mus musculus	RPA		B Lymphocyte	Spleen	GSM1037393
39898	Mus musculus	CEBPB		Epithelium	Liver	GSM1037666
39899	Mus musculus	CEBPB		Epithelium	Liver	GSM1037665
39903	Mus musculus	EGR1		Epithelium	Liver	GSM1037682
39905	Mus musculus	CEBPB		Epithelium	Liver	GSM1037672
39908	Mus musculus	CEBPA		Epithelium	Liver	GSM1037657
39910	Mus musculus	RPA		B Lymphocyte	Spleen	GSM1037392
39913	Mus musculus	CEBPA		Epithelium	Liver	GSM1037663
39926	Mus musculus	GFI1			Bone Marrow	GSM786037
39937	Mus musculus	PR		Epithelium	Mammary Gland	GSM1052763
39940	Mus musculus	PR		Epithelium	Mammary Gland	GSM1052764
39984	Mus musculus	CDK9	KH2	Embryonic Stem Cell	Embryo	GSM828132
40061	Mus musculus	MYC		B Lymphocyte	Spleen	GSM914081
40062	Mus musculus	MYC		Resting T Cell	Spleen	GSM914085
40065	Mus musculus	MYC		Resting T Cell	Spleen	GSM914083
40066	Mus musculus	STAT3		Th17		GSM1004863
40067	Mus musculus	BATF		Th0		GSM1004792
40068	Mus musculus	IRF4		Th17		GSM1004834
40070	Mus musculus	MAF		Th17		GSM1004801
40075	Mus musculus	ETV6		Th17		GSM1004806
40076	Mus musculus	IRF4		Th17		GSM1004833
40078	Mus musculus	STAT3		Th17		GSM1004859
40079	Mus musculus	STAT3		Th0		GSM1004857
40081	Mus musculus	BATF		Th17		GSM1004793
40082	Mus musculus	BATF		Th17		GSM1004787
40085	Mus musculus	IRF4		Th17		GSM1004831
40086	Mus musculus	BATF		Th0		GSM1004785
40087	Mus musculus	STAT3		Th17		GSM1004861
40088	Mus musculus	FOSL2		Th17		GSM1004810
40089	Mus musculus	KDM6B		Th17		GSM1004839
40090	Mus musculus	HIF1A		Th17		GSM1004820
40092	Mus musculus	IRF4		Th17		GSM1004835
40093	Mus musculus	FOSL2		Th17		GSM1004809
40094	Mus musculus	BATF		Th17		GSM1004795
40095	Mus musculus	JMJD6		Th17		GSM1004840
40096	Mus musculus	BATF		Th0		GSM1004790
40097	Mus musculus	RORC		Th17		GSM1004855
40100	Mus musculus	IRF4		Th17		GSM1004827
40101	Mus musculus	BATF		Th0		GSM1004784
40102	Mus musculus	HIF1A		Th17		GSM1004819
40103	Mus musculus	BATF		Th0		GSM1004791
40104	Mus musculus	STAT3		Th17		GSM1004865
40106	Mus musculus	MAF		Th17		GSM1004800
40108	Mus musculus	BATF		Th17		GSM1004797
40109	Mus musculus	IRF4		Th17		GSM1004830
40110	Mus musculus	IRF4		Th0		GSM1004824
40111	Mus musculus	STAT3		Th17		GSM1004864
40112	Mus musculus	IRF4		Th0		GSM1004823
40113	Mus musculus	STAT3		Th17		GSM1004866
40114	Mus musculus	RORC		Th17		GSM1004854
40116	Mus musculus	STAT3		Th17		GSM1004858
40117	Mus musculus	IRF4		Th17		GSM1004837
40118	Mus musculus	IRF4		Th0		GSM1004825
40119	Mus musculus	BATF		Th17		GSM1004794
40120	Mus musculus	STAT3		Th17		GSM1004860
40121	Mus musculus	CTCF		Th17		GSM1004805
40122	Mus musculus	IRF4		Th17		GSM1004828
40124	Mus musculus	BATF		Th17		GSM1004796
40126	Mus musculus	CTCF		Th17		GSM1004804
40127	Mus musculus	STAT3		Th17		GSM1004862
40129	Mus musculus	RORC		Th17		GSM1004856
40131	Mus musculus	BATF		Th0		GSM1004789
40132	Mus musculus	FOSL2		Th0		GSM1004808
40133	Mus musculus	BATF		Th17		GSM1004788
40134	Mus musculus	BATF		Th17		GSM1004786
40135	Mus musculus	ETV6		Th17		GSM1004807
40136	Mus musculus	IRF4		Th17		GSM1004832
40137	Mus musculus	IRF4		Th17		GSM1004829
40138	Mus musculus	MAF		Th0		GSM1004798
40139	Mus musculus	IRF4		Th0		GSM1004822
40140	Mus musculus	IRF4		Th17		GSM1004836
40141	Mus musculus	IRF4		Th17		GSM1004838
40142	Mus musculus	CTCF		Th0		GSM1004803
40143	Mus musculus	MAF		Th17		GSM1004799
40144	Mus musculus	IRF4		Th0		GSM1004826
40145	Mus musculus	RORC		Th0		GSM1004853
40146	Mus musculus	CTCF		Th0		GSM1004802
40147	Mus musculus	IRF4		Th0		GSM1004821
40157	Mus musculus	POU5F1		Embryonic Stem Cell	Embryo	GSM1082340
40158	Mus musculus	NANOG		Embryonic Stem Cell	Embryo	GSM1082342
40161	Mus musculus	SOX2		Embryonic Stem Cell	Embryo	GSM1082341
40163	Mus musculus	CDK8		Embryonic Stem Cell	Embryo	GSM1082346
40167	Mus musculus	SUZ12		Embryonic Stem Cell	Embryo	GSM1082345
40169	Mus musculus	CDK9		Embryonic Stem Cell	Embryo	GSM1082347
40184	Mus musculus	KLF4	NMuMG	Epithelium	Mammary Gland	GSM1199305
40188	Mus musculus	KLF4	NMuMG	Epithelium	Mammary Gland	GSM1199306
40204	Mus musculus	RAD21			Brain	GSM862563
40205	Mus musculus	CTCF			Brain	GSM862561
40207	Mus musculus	CTCF			Brain	GSM862560
40209	Mus musculus	RAD21			Brain	GSM862562
40210	Mus musculus	RPA			Spleen	GSM873567
40211	Mus musculus	RPA			Spleen	GSM873568
40212	Mus musculus	RPA			Spleen	GSM873566
40271	Mus musculus	FOXA2			Pancreas	GSM1150335
40272	Mus musculus	FOXA2			Pancreas	GSM1150333
40273	Mus musculus	PTF1A			Telencephalon	GSM1150337
40274	Mus musculus	PTF1A			Pancreas	GSM1150325
40275	Mus musculus	PTF1A			Neural Tube	GSM1150323
40276	Mus musculus	RBPJL			Pancreas	GSM1150330
40277	Mus musculus	PTF1A			Pancreas	GSM1150326
40278	Mus musculus	PTF1A			Neural Tube	GSM1150324
40279	Mus musculus	RBPJ			Neural Tube	GSM1150327
40280	Mus musculus	RBPJ			Neural Tube	GSM1150328
40281	Mus musculus	RBPJL			Pancreas	GSM1150329
40294	Mus musculus	NKX6-1			Pancreatic Islet	GSM1006208
40362	Mus musculus	NR1D2		Epithelium	Liver	GSM840529
40363	Mus musculus	NR1D1		Epithelium	Liver	GSM840528
40368	Mus musculus	IRF8		T Lymphocyte	Blood	GSM978752
40369	Mus musculus	ELF5	TSC	Trophoblast Stem Cell	Embryo	GSM1035391
40380	Mus musculus	CREBBP	3T3-L1	Preadipocyte	Adipose	GSM1199141
40382	Mus musculus	PPARG	3T3-L1	Preadipocyte	Adipose	GSM1199131
40385	Mus musculus	MED1	3T3-L1	Preadipocyte	Adipose	GSM1199132
40387	Mus musculus	PPARG	3T3-L1	Preadipocyte	Adipose	GSM1199129
40388	Mus musculus	MED1	3T3-L1	Preadipocyte	Adipose	GSM1199133
40389	Mus musculus	CEBPA	3T3-L1	Preadipocyte	Adipose	GSM1199135
40390	Mus musculus	CEBPA	3T3-L1	Preadipocyte	Adipose	GSM1199134
40391	Mus musculus	CREBBP	3T3-L1	Preadipocyte	Adipose	GSM1199140
40393	Mus musculus	PPARG	3T3-L1	Preadipocyte	Adipose	GSM1199130
40394	Mus musculus	PPARG	3T3-L1	Preadipocyte	Adipose	GSM1199128
41156	Mus musculus	STAT6		Th9	Spleen	GSM1014576
41184	Mus musculus	CHRM2		Embryonic Stem Cell	Embryo	GSM1035418
41185	Mus musculus	NFE2		Megakaryocyte		GSM1036273
41195	Mus musculus	AURKB		B Lymphocyte	Spleen	GSM1048205
41196	Mus musculus	RNF2		B Lymphocyte	Spleen	GSM1048206
41197	Mus musculus	CBX7		B Lymphocyte	Spleen	GSM1048207
41198	Mus musculus	USP16		B Lymphocyte	Spleen	GSM1048208
41200	Mus musculus	EZH2		B Lymphocyte	Spleen	GSM1048210
41201	Mus musculus	AURKB		B Lymphocyte	Spleen	GSM1048211
41202	Mus musculus	RNF2		B Lymphocyte	Spleen	GSM1048212
41264	Mus musculus	CEBPA		Hematopoietic Stem Cell		GSM1054815
41315	Mus musculus	KDM4B		Embryonic Stem Cell	Embryo	GSM1058995
41316	Mus musculus	KDM4C		Embryonic Stem Cell	Embryo	GSM1058996
41317	Mus musculus	BIRA		Embryonic Stem Cell	Embryo	GSM1058997
41323	Mus musculus	CTR9		Embryonic Stem Cell	Embryo	GSM1059003
41324	Mus musculus	EZH2		Embryonic Stem Cell	Embryo	GSM1059004
41330	Mus musculus	MYC		Embryonic Stem Cell	Embryo	GSM1059010
41331	Mus musculus	NANOG		Embryonic Stem Cell	Embryo	GSM1059011
41332	Mus musculus	POU5F1		Embryonic Stem Cell	Embryo	GSM1059012
41336	Mus musculus	SUPT5H		Embryonic Stem Cell	Embryo	GSM1059016
41342	Mus musculus	MYC		Embryonic Stem Cell	Embryo	GSM1059022
41343	Mus musculus	NANOG		Embryonic Stem Cell	Embryo	GSM1059023
41344	Mus musculus	POU5F1		Embryonic Stem Cell	Embryo	GSM1059024
41345	Mus musculus	CTR9		Embryonic Stem Cell	Embryo	GSM1059025
41346	Mus musculus	EZH2		Embryonic Stem Cell	Embryo	GSM1059026
41351	Mus musculus	MYC		Embryonic Stem Cell	Embryo	GSM1059031
41352	Mus musculus	NANOG		Embryonic Stem Cell	Embryo	GSM1059032
41353	Mus musculus	POU5F1		Embryonic Stem Cell	Embryo	GSM1059033
41357	Mus musculus	SUPT5H		Embryonic Stem Cell	Embryo	GSM1059037
41359	Mus musculus	PHF20		Neural Progenitor Cell		GSM1059172
41360	Mus musculus	WDR5		Neural Progenitor Cell		GSM1059173
41363	Mus musculus	PHF20		Neural Progenitor Cell		GSM1059176
41364	Mus musculus	WDR5		Neural Progenitor Cell		GSM1059177
41366	Mus musculus	SMC1A		B Lymphocyte	Spleen	GSM1066040
41367	Mus musculus	SMC3		B Lymphocyte	Spleen	GSM1066041
41369	Mus musculus	CTCF		B Lymphocyte	Spleen	GSM1066043
41370	Mus musculus	SMC1A		B Lymphocyte	Spleen	GSM1066044
41371	Mus musculus	SMC3		B Lymphocyte	Spleen	GSM1066045
41373	Mus musculus	CTCF		B Lymphocyte	Spleen	GSM1066047
41395	Mus musculus	CTCF		B Lymphocyte		GSM1088169
41397	Mus musculus	CTCF		Plasmablast		GSM1088171
41406	Mus musculus	KLF3		Embryonic Fibroblast		GSM1090065
41408	Mus musculus	KLF3		Embryonic Fibroblast		GSM1090067
41410	Mus musculus	KLF3		Embryonic Fibroblast		GSM1090069
41414	Mus musculus	PPARG	3T3-L1	Preadipocyte	Adipose	GSM1095377
41415	Mus musculus	JUN	3T3-L1	Preadipocyte	Adipose	GSM1095378
41416	Mus musculus	CREB1	3T3-L1	Preadipocyte	Adipose	GSM1095379
41417	Mus musculus	CREB1	3T3-L1	Preadipocyte	Adipose	GSM1095380
41418	Mus musculus	PSMB1	3T3-L1	Preadipocyte	Adipose	GSM1095381
41419	Mus musculus	PSMB1	3T3-L1	Preadipocyte	Adipose	GSM1095382
41420	Mus musculus	Ubiquitin	3T3-L1	Preadipocyte	Adipose	GSM1095383
41427	Mus musculus	ZNF322A	E14	Embryonic Stem Cell	Embryo	GSM1097821
41428	Mus musculus	Input	E14	Embryonic Stem Cell	Embryo
41436	Mus musculus	SPI1		Macrophage	Peritoneum	GSM1131238
41437	Mus musculus	SPI1		Macrophage	Peritoneum	GSM1131239
41438	Mus musculus	SPI1		Macrophage	Peritoneum	GSM1131240
41439	Mus musculus	SPI1		Macrophage	Peritoneum	GSM1131241
41440	Mus musculus	CEBPA		Macrophage	Peritoneum	GSM1131242
41441	Mus musculus	CEBPA		Macrophage	Peritoneum	GSM1131243
41442	Mus musculus	CEBPA		Macrophage	Peritoneum	GSM1131244
41443	Mus musculus	CEBPA		Macrophage	Peritoneum	GSM1131245
41452	Mus musculus	RELA		Macrophage	Peritoneum	GSM1131254
41453	Mus musculus	RELA		Macrophage	Peritoneum	GSM1131255
41454	Mus musculus	RELA		Macrophage	Peritoneum	GSM1131256
41455	Mus musculus	RELA		Macrophage	Peritoneum	GSM1131257
[truncated: 2,328 more rows]

## Sheet: CistromeDB motif set
Table S1. Cistrome profile annotation table including TR ChIP-seq and TF motifs.
id	source	pmid	family	description	species	cellline	entrez	symbol	synonym	refseq	cluster	pssm
M00041	Transfac	8190638	Leucine zipper Family	activating transcription factor 2|jun proto-oncogene	Homo Sapiens		1389|3725	ATF2::JUN		NM_001880|XM_002342087|XM_002345343|XM_002346389|NM_002228	153	[[[0.010, 0.023, 0.010, 0.957], [0.047, 0.010, 0.933, 0.010], [0.970, 0.010, 0.010, 0.010], [0.010, 0.970, 0.010, 0.010], [0.047, 0.023, 0.920, 0.010], [0.010, 0.010, 0.010, 0.970], [0.010, 0.465, 0.070, 0.455], [0.930, 0.023, 0.010, 0.037]]]
M00062	Transfac	7687740	Interferon Regulatory Factor	interferon regulatory factor 1	Homo Sapiens		3659	IRF1	IRF-1 MAR	NM_002198	349	[[[0.010, 0.381, 0.571, 0.038], [0.970, 0.010, 0.010, 0.010], [0.970, 0.010, 0.010, 0.010], [0.952, 0.010, 0.010, 0.028], [0.970, 0.010, 0.010, 0.010], [0.056, 0.222, 0.667, 0.055], [0.010, 0.476, 0.010, 0.504], [0.050, 0.010, 0.930, 0.010], [0.970, 0.010, 0.010, 0.010], [0.932, 0.048, 0.010, 0.010], [0.970, 0.010, 0.010, 0.010], [0.048, 0.656, 0.286, 0.010], [0.048, 0.619, 0.048, 0.285]]]
M00072	Transfac	2233727	CP2 Transcription Factor Domain Family	transcription factor CP2	Homo Sapiens		7024	TFCP2	LBP1C LSF LSF1D SEF TFCP2C	NM_001173452|NM_001173453|NM_005653	283	[[[0.010, 0.167, 0.813, 0.010], [0.010, 0.813, 0.167, 0.010], [0.333, 0.333, 0.010, 0.324], [0.333, 0.647, 0.010, 0.010], [0.333, 0.010, 0.333, 0.324], [0.813, 0.167, 0.010, 0.010], [0.333, 0.490, 0.167, 0.010], [0.010, 0.970, 0.010, 0.010], [0.333, 0.647, 0.010, 0.010], [0.970, 0.010, 0.010, 0.010], [0.010, 0.010, 0.970, 0.010]]]
M00082	Transfac	8321231	Runt Domain Family	runt-related transcription factor 1	Homo Sapiens		861	RUNX1	AML1 AML1-EVI-1 AMLCR1 CBFA2 EVI-1 PEBP2aB	NM_001001890|NM_001122607|NM_001754	90	[[[0.737, 0.010, 0.053, 0.200], [0.053, 0.010, 0.927, 0.010], [0.927, 0.053, 0.010, 0.010], [0.010, 0.211, 0.010, 0.769], [0.947, 0.010, 0.010, 0.033], [0.789, 0.010, 0.053, 0.148], [0.053, 0.010, 0.927, 0.010], [0.947, 0.010, 0.010, 0.033], [0.053, 0.010, 0.010, 0.927], [0.947, 0.010, 0.010, 0.033], [0.389, 0.056, 0.333, 0.222]]]
M00085	Transfac	7958847	BetaBetaAlpha-zinc finger Family	zinc finger and BTB domain containing 6	Homo Sapiens		10773	ZBTB6	ZID ZNF482	NM_006626	91	[[[0.086, 0.343, 0.257, 0.314], [0.057, 0.143, 0.790, 0.010], [0.029, 0.010, 0.886, 0.075], [0.010, 0.970, 0.010, 0.010], [0.029, 0.010, 0.010, 0.951], [0.010, 0.970, 0.010, 0.010], [0.086, 0.429, 0.029, 0.456], [0.914, 0.029, 0.029, 0.028], [0.010, 0.086, 0.229, 0.675], [0.029, 0.657, 0.200, 0.114], [0.657, 0.010, 0.200, 0.133], [0.010, 0.429, 0.010, 0.551], [0.114, 0.743, 0.057, 0.086]]]
M00088	Transfac	7969165	BetaBetaAlpha-zinc finger Family	IKAROS family zinc finger 1 (Ikaros)	Homo Sapiens		10320	IKZF1	Hs.54452 IK1 IKAROS LYF1 PRO0758 ZNFN1A1 hIk-1	NM_006060	84	[[[0.120, 0.010, 0.280, 0.590], [0.320, 0.320, 0.200, 0.160], [0.010, 0.520, 0.120, 0.350], [0.240, 0.200, 0.010, 0.550], [0.200, 0.010, 0.780, 0.010], [0.010, 0.010, 0.970, 0.010], [0.010, 0.010, 0.970, 0.010], [0.970, 0.010, 0.010, 0.010], [0.970, 0.010, 0.010, 0.010], [0.010, 0.280, 0.010, 0.700], [0.640, 0.010, 0.200, 0.150], [0.040, 0.720, 0.010, 0.230], [0.040, 0.680, 0.010, 0.270]]]
M00105	Transfac	7799919	Homeodomain Family	cut-like homeobox 1	Homo Sapiens		1523	CUX1	CASP CDP CDP/Cut CDP1 COY1 CUTL1 CUX Clox Cux/CDP GOLIM6 Nbla10317 p100 p110 p200 p75	NM_001913|NM_181500|NM_181552	329	[[[0.043, 0.904, 0.043, 0.010], [0.860, 0.087, 0.043, 0.010], [0.043, 0.860, 0.087, 0.010], [0.250, 0.573, 0.167, 0.010], [0.500, 0.083, 0.375, 0.042], [0.855, 0.010, 0.125, 0.010], [0.042, 0.125, 0.125, 0.708], [0.708, 0.083, 0.167, 0.042], [0.208, 0.292, 0.167, 0.333], [0.250, 0.167, 0.458, 0.125], [0.010, 0.042, 0.010, 0.938], [0.970, 0.010, 0.010, 0.010], [0.010, 0.010, 0.010, 0.970], [0.010,…
M00115	Transfac	8264613	Leucine zipper Family	contactin 2 (axonal)|cAMP responsive element binding protein 1	Homo Sapiens		6900|1385	CNTN2::CREB1		NM_005076|NM_004379|NM_134442	387	[[[0.580, 0.010, 0.400, 0.010], [0.010, 0.010, 0.010, 0.970], [0.010, 0.010, 0.970, 0.010], [0.970, 0.010, 0.010, 0.010], [0.010, 0.970, 0.010, 0.010], [0.010, 0.010, 0.970, 0.010], [0.010, 0.970, 0.010, 0.010], [0.970, 0.010, 0.010, 0.010], [0.010, 0.200, 0.010, 0.780], [0.780, 0.200, 0.010, 0.010], [0.010, 0.600, 0.010, 0.380], [0.010, 0.970, 0.010, 0.010], [0.010, 0.970, 0.010, 0.010], [0.010,…
M00133	Transfac	1705013	Homeodomain Family	POU class 3 homeobox 1	Homo Sapiens		5453	POU3F1	OCT6 OTF6 SCIP	NM_002699	243	[[[0.167, 0.167, 0.500, 0.166], [0.333, 0.167, 0.333, 0.167], [0.010, 0.167, 0.500, 0.323], [0.167, 0.167, 0.656, 0.010], [0.833, 0.010, 0.010, 0.147], [0.667, 0.010, 0.010, 0.313], [0.010, 0.010, 0.010, 0.970], [0.333, 0.010, 0.010, 0.647], [0.667, 0.167, 0.010, 0.156], [0.324, 0.333, 0.333, 0.010], [0.656, 0.167, 0.167, 0.010], [0.324, 0.333, 0.333, 0.010], [0.010, 0.167, 0.167, 0.656], [0.333,…
M00139	Transfac	1652054|2536161|2548080|1852076|2550446	Helix-Loop-Helix Family	aryl hydrocarbon receptor	Homo Sapiens		196	AHR	bHLHe76	NM_001621	216	[[[0.010, 0.667, 0.222, 0.101], [0.010, 0.667, 0.010, 0.313], [0.010, 0.556, 0.111, 0.323], [0.010, 0.758, 0.222, 0.010], [0.222, 0.333, 0.333, 0.112], [0.444, 0.010, 0.536, 0.010], [0.333, 0.111, 0.444, 0.112], [0.010, 0.536, 0.444, 0.010], [0.010, 0.010, 0.010, 0.970], [0.333, 0.222, 0.111, 0.334], [0.010, 0.010, 0.970, 0.010], [0.010, 0.970, 0.010, 0.010], [0.010, 0.010, 0.970, 0.010], [0.010,…
M00141	Transfac	1922043	BetaBetaAlpha-zinc finger Family	IKAROS family zinc finger 1 (Ikaros)	Homo Sapiens		10320	IKZF1	Hs.54452 IK1 IKAROS LYF1 PRO0758 ZNFN1A1 hIk-1	NM_006060	350	[[[0.010, 0.091, 0.182, 0.717], [0.010, 0.273, 0.010, 0.707], [0.091, 0.091, 0.010, 0.808], [0.182, 0.010, 0.798, 0.010], [0.091, 0.010, 0.889, 0.010], [0.010, 0.091, 0.889, 0.010], [0.798, 0.010, 0.182, 0.010], [0.273, 0.010, 0.636, 0.081], [0.525, 0.010, 0.455, 0.010]]]
M00143	Transfac	8406007	Homeodomain Family	paired box 5	Homo Sapiens		5079	PAX5	BSAP	NM_016734	351	[[[0.010, 0.286, 0.286, 0.418], [0.143, 0.714, 0.010, 0.133], [0.143, 0.286, 0.429, 0.142], [0.429, 0.143, 0.143, 0.285], [0.286, 0.143, 0.429, 0.142], [0.429, 0.010, 0.551, 0.010], [0.143, 0.429, 0.286, 0.142], [0.010, 0.143, 0.571, 0.276], [0.010, 0.970, 0.010, 0.010], [0.970, 0.010, 0.010, 0.010], [0.286, 0.286, 0.286, 0.142], [0.010, 0.286, 0.286, 0.418], [0.010, 0.143, 0.837, 0.010], [0.429,…
M00155	Transfac	1899293	Hormone-nuclear Receptor Family	nuclear receptor subfamily 2, group F, member 2	Homo Sapiens		7026	NR2F2	ARP1 COUPTFB COUPTFII MGC117452 SVP40 TFCOUP2	NM_001145155|NM_001145156|NM_001145157|NM_021005	62	[[[0.010, 0.143, 0.010, 0.837], [0.010, 0.143, 0.837, 0.010], [0.837, 0.143, 0.010, 0.010], [0.480, 0.010, 0.500, 0.010], [0.010, 0.714, 0.143, 0.133], [0.010, 0.857, 0.010, 0.123], [0.010, 0.571, 0.010, 0.409], [0.143, 0.143, 0.010, 0.704], [0.010, 0.010, 0.010, 0.970], [0.010, 0.010, 0.970, 0.010], [0.780, 0.010, 0.200, 0.010], [0.333, 0.490, 0.167, 0.010], [0.286, 0.694, 0.010, 0.010], [0.010,…
M00159	Transfac	1672737	Leucine Zipper Family	CCAAT/enhancer binding protein (C/EBP), alpha	Homo Sapiens		1050	CEBPA	C/EBP-alpha CEBP	NM_004364	60	[[[0.227, 0.136, 0.182, 0.455], [0.318, 0.273, 0.318, 0.091], [0.227, 0.010, 0.136, 0.627], [0.136, 0.010, 0.364, 0.490], [0.091, 0.010, 0.091, 0.808], [0.010, 0.010, 0.970, 0.010], [0.091, 0.227, 0.545, 0.137], [0.364, 0.045, 0.091, 0.500], [0.455, 0.091, 0.182, 0.272], [0.727, 0.010, 0.010, 0.253], [0.273, 0.227, 0.318, 0.182], [0.182, 0.182, 0.318, 0.318], [0.182, 0.318, 0.182, 0.318]]]
M00179	Transfac		Leucine Zipper Family	activating transcription factor 2	Homo Sapiens		1386	ATF2	CRE-BP1 CREB2 HB16 MGC111558 TREB7	NM_001880	153	[[[0.286, 0.286, 0.418, 0.010], [0.010, 0.286, 0.571, 0.133], [0.010, 0.010, 0.010, 0.970], [0.010, 0.010, 0.970, 0.010], [0.970, 0.010, 0.010, 0.010], [0.010, 0.970, 0.010, 0.010], [0.010, 0.010, 0.970, 0.010], [0.010, 0.143, 0.010, 0.837], [0.551, 0.429, 0.010, 0.010], [0.714, 0.010, 0.143, 0.133], [0.143, 0.561, 0.286, 0.010], [0.143, 0.286, 0.143, 0.428]]]
M00220	Transfac	7739539	Helix-Loop-Helix Family	sterol regulatory element binding transcription factor 1	Homo Sapiens		6720	SREBF1	SREBP-1c SREBP1 bHLHd1	NM_001005291|NM_004176	127	[[[0.133, 0.333, 0.367, 0.167], [0.767, 0.033, 0.167, 0.033], [0.033, 0.033, 0.010, 0.924], [0.010, 0.970, 0.010, 0.010], [0.970, 0.010, 0.010, 0.010], [0.010, 0.900, 0.033, 0.057], [0.067, 0.200, 0.723, 0.010], [0.010, 0.010, 0.010, 0.970], [0.010, 0.010, 0.970, 0.010], [0.778, 0.111, 0.037, 0.074], [0.067, 0.400, 0.167, 0.366]]]
M00222	Transfac	7791788	Helix-Loop-Helix Family	transcription factor 3 (E2A immunoglobulin enhancer binding factors E12/E47)	Homo Sapiens		6929	TCF3	E2A ITF1 MGC129647 MGC129648 VDIR bHLHb21	NM_001136139|NM_003200	255	[[[0.414, 0.172, 0.138, 0.276], [0.345, 0.172, 0.138, 0.345], [0.276, 0.069, 0.276, 0.379], [0.138, 0.138, 0.448, 0.276], [0.172, 0.069, 0.621, 0.138], [0.138, 0.345, 0.276, 0.241], [0.345, 0.010, 0.552, 0.093], [0.069, 0.069, 0.010, 0.852], [0.034, 0.922, 0.034, 0.010], [0.010, 0.010, 0.010, 0.970], [0.010, 0.010, 0.970, 0.010], [0.010, 0.103, 0.862, 0.025], [0.345, 0.448, 0.034, 0.173], [0.517,…
M00241	Transfac	7797561	Homeodomain Family	NK2 transcription factor related, locus 5 (Drosophila)	Homo Sapiens		1482	NKX2-5	CHNG5 CSX CSX1 FLJ52202 FLJ97166 FLJ97195 FLJ97197 FLJ99536 NKX2.5 NKX2E NKX4-1	NM_001166175|NM_001166176|NM_004387	12	[[[0.010, 0.780, 0.200, 0.010], [0.400, 0.010, 0.010, 0.580], [0.010, 0.010, 0.010, 0.970], [0.970, 0.010, 0.010, 0.010], [0.970, 0.010, 0.010, 0.010], [0.010, 0.010, 0.010, 0.970], [0.200, 0.010, 0.010, 0.780], [0.200, 0.200, 0.590, 0.010]]]
M00289	Transfac	9153225	Forkhead Domain Family	forkhead box I1	Homo Sapiens		2299	FOXI1	FKH10 FKHL10 FREAC-6 FREAC6 HFH-3 HFH3 MGC34197	NM_012188|NM_144769	57	[[[0.200, 0.030, 0.450, 0.320], [0.120, 0.260, 0.390, 0.230], [0.340, 0.120, 0.270, 0.270], [0.010, 0.010, 0.010, 0.970], [0.420, 0.010, 0.560, 0.010], [0.010, 0.010, 0.010, 0.970], [0.010, 0.010, 0.010, 0.970], [0.010, 0.010, 0.010, 0.970], [0.480, 0.010, 0.500, 0.010], [0.010, 0.230, 0.010, 0.750], [0.260, 0.030, 0.130, 0.580], [0.070, 0.030, 0.130, 0.770], [0.550, 0.060, 0.160, 0.230]]]
M00294	Transfac	9486531	Forkhead Domain Family	forkhead box F1a	Mus Musculus		15227	Foxf1a	AI450827 FREAC1 Foxf1 Freac-1 HFH-8 Hfh8	NM_010426	57	[[[0.271, 0.375, 0.229, 0.125], [0.333, 0.167, 0.229, 0.271], [0.271, 0.083, 0.208, 0.438], [0.010, 0.010, 0.010, 0.970], [0.146, 0.010, 0.834, 0.010], [0.010, 0.010, 0.010, 0.970], [0.010, 0.010, 0.010, 0.970], [0.010, 0.010, 0.010, 0.970], [0.792, 0.010, 0.188, 0.010], [0.010, 0.125, 0.010, 0.855], [0.417, 0.021, 0.229, 0.333], [0.104, 0.292, 0.021, 0.583], [0.375, 0.083, 0.458, 0.084]]]
M00326	Transfac	1889089	Homeodomain Family	paired box 1	Homo Sapiens		5075	PAX1	HUP48	NM_006192	361	[[[0.010, 0.970, 0.010, 0.010], [0.010, 0.970, 0.010, 0.010], [0.010, 0.010, 0.970, 0.010], [0.010, 0.010, 0.010, 0.970], [0.010, 0.010, 0.010, 0.970], [0.200, 0.780, 0.010, 0.010], [0.010, 0.970, 0.010, 0.010], [0.010, 0.010, 0.970, 0.010], [0.010, 0.780, 0.200, 0.010], [0.010, 0.010, 0.010, 0.970], [0.010, 0.970, 0.010, 0.010], [0.010, 0.010, 0.010, 0.970], [0.970, 0.010, 0.010, 0.010], [0.010,…
M00327	Transfac	8633043	Homeodomain Family	paired box 3	Homo Sapiens		5077	PAX3	CDHS HUP2 MGC120381 MGC120382 MGC120383 MGC120384 MGC134778 WS1 WS3	NM_000438|NM_001127366|NM_013942|NM_181457|NM_181458|NM_181459|NM_181460|NM_181461	362	[[[0.412, 0.098, 0.196, 0.294], [0.333, 0.294, 0.176, 0.197], [0.451, 0.255, 0.196, 0.098], [0.255, 0.196, 0.196, 0.353], [0.235, 0.157, 0.216, 0.392], [0.196, 0.255, 0.255, 0.294], [0.078, 0.549, 0.176, 0.197], [0.059, 0.039, 0.804, 0.098], [0.118, 0.039, 0.010, 0.833], [0.020, 0.745, 0.216, 0.019], [0.863, 0.059, 0.020, 0.058], [0.020, 0.882, 0.010, 0.088], [0.010, 0.010, 0.902, 0.078], [0.020,…
M00332	Transfac	9108066	Forkhead Domain Family	forkhead box N1	Homo Sapiens		8456	FOXN1	FKHL20 RONU WHN	NM_003593	105	[[[0.590, 0.100, 0.100, 0.210], [0.400, 0.160, 0.320, 0.120], [0.120, 0.320, 0.280, 0.280], [0.090, 0.190, 0.660, 0.060], [0.970, 0.010, 0.010, 0.010], [0.010, 0.970, 0.010, 0.010], [0.010, 0.010, 0.970, 0.010], [0.010, 0.970, 0.010, 0.010], [0.080, 0.190, 0.180, 0.550], [0.360, 0.130, 0.130, 0.380], [0.150, 0.170, 0.230, 0.450]]]
M00341	Transfac		Ets Domain Family	GA binding protein transcription factor, beta subunit 1	Homo Sapiens		2553	GABPB1	BABPB2 E4TF1 E4TF1-47 E4TF1-53 E4TF1B GABPB GABPB2 NRF2B1 NRF2B2	NM_002041|NM_005254|NM_016654|NM_016655|NM_181427	40	[[[0.422, 0.272, 0.296, 0.010], [0.010, 0.769, 0.211, 0.010], [0.132, 0.716, 0.142, 0.010], [0.010, 0.010, 0.970, 0.010], [0.010, 0.010, 0.970, 0.010], [0.970, 0.010, 0.010, 0.010], [0.970, 0.010, 0.010, 0.010], [0.010, 0.010, 0.970, 0.010], [0.164, 0.240, 0.101, 0.495], [0.010, 0.010, 0.899, 0.081], [0.010, 0.653, 0.229, 0.108], [0.481, 0.091, 0.324, 0.104]]]
M00373	Transfac	10567553	Homeodomain Family	paired box 4	Homo Sapiens		5078	PAX4	KPD MGC129960 MODY9	NM_006193	23	[[[0.154, 0.269, 0.308, 0.269], [0.029, 0.114, 0.743, 0.114], [0.143, 0.381, 0.238, 0.238], [0.262, 0.357, 0.371, 0.010], [0.070, 0.070, 0.581, 0.279], [0.010, 0.085, 0.064, 0.841], [0.010, 0.654, 0.326, 0.010], [0.827, 0.023, 0.140, 0.010], [0.256, 0.116, 0.140, 0.488], [0.010, 0.093, 0.791, 0.106], [0.070, 0.698, 0.163, 0.069], [0.070, 0.070, 0.767, 0.093], [0.010, 0.171, 0.171, 0.648], [0.184,…
M00378	Transfac	10567552	Homeodomain Family	paired box 4	Homo Sapiens		5078	PAX4	KPD MGC129960 MODY9	NM_006193	20	[[[0.353, 0.235, 0.235, 0.177], [0.471, 0.118, 0.176, 0.235], [0.176, 0.294, 0.176, 0.354], [0.235, 0.353, 0.176, 0.236], [0.235, 0.412, 0.059, 0.294], [0.118, 0.529, 0.010, 0.343], [0.059, 0.872, 0.059, 0.010], [0.941, 0.010, 0.010, 0.039], [0.059, 0.813, 0.118, 0.010], [0.176, 0.706, 0.010, 0.108], [0.059, 0.706, 0.176, 0.059], [0.010, 0.375, 0.375, 0.240]]]
M00405	Transfac	P1481799. Binding matrices compiled for TRANSFAC Book 2 0001 (2000)	MADS Box Family	myocyte enhancer factor 2A	Homo Sapiens		4205	MEF2A	ADCAD1 RSRFC4 RSRFC9	NM_001130926|NM_001130927|NM_001130928|NM_001171894|NM_005587	324	[[[0.222, 0.546, 0.222, 0.010], [0.111, 0.010, 0.444, 0.435], [0.010, 0.333, 0.556, 0.101], [0.200, 0.100, 0.200, 0.500], [0.200, 0.300, 0.010, 0.490], [0.010, 0.010, 0.010, 0.970], [0.970, 0.010, 0.010, 0.010], [0.800, 0.010, 0.010, 0.180], [0.970, 0.010, 0.010, 0.010], [0.700, 0.010, 0.010, 0.280], [0.700, 0.010, 0.010, 0.280], [0.400, 0.100, 0.010, 0.490], [0.490, 0.200, 0.300, 0.010], [0.435,…
M00416	Transfac	9753625	Homeodomain Family	ALX homeobox 1	Homo Sapiens		8092	ALX1	CART1 FND3	NM_006982	223	[[[0.417, 0.333, 0.125, 0.125], [0.333, 0.333, 0.292, 0.042], [0.240, 0.440, 0.120, 0.200], [0.010, 0.010, 0.010, 0.970], [0.880, 0.010, 0.040, 0.070], [0.970, 0.010, 0.010, 0.010], [0.010, 0.040, 0.010, 0.940], [0.010, 0.080, 0.240, 0.670], [0.400, 0.280, 0.160, 0.160], [0.280, 0.320, 0.200, 0.200], [0.250, 0.500, 0.010, 0.240], [0.870, 0.040, 0.080, 0.010], [0.010, 0.040, 0.010, 0.940], [0.080,…
M00420	Transfac	9343407	Homeodomain Family	Meis homeobox 1|homeobox A9	Homo Sapiens		4211|3205	MEIS1::HOXA9		NM_002398|NM_152739	64	[[[0.010, 0.010, 0.010, 0.970], [0.077, 0.010, 0.903, 0.010], [0.903, 0.010, 0.077, 0.010], [0.010, 0.903, 0.077, 0.010], [0.826, 0.154, 0.010, 0.010], [0.010, 0.010, 0.970, 0.010], [0.077, 0.077, 0.308, 0.538], [0.010, 0.010, 0.010, 0.970], [0.010, 0.077, 0.077, 0.836], [0.308, 0.010, 0.077, 0.605], [0.769, 0.077, 0.010, 0.144], [0.077, 0.538, 0.010, 0.375], [0.154, 0.010, 0.769, 0.067], [0.749,…
M00433	Transfac	10206974	Homeodomain Family	H6 homeobox 3	Mus Musculus		15373	Hmx3	Nkx-5.1 Nkx5-1 Nkx5.1	NM_008257	227	[[[0.010, 0.970, 0.010, 0.010], [0.970, 0.010, 0.010, 0.010], [0.970, 0.010, 0.010, 0.010], [0.010, 0.010, 0.970, 0.010], [0.010, 0.010, 0.010, 0.970], [0.010, 0.091, 0.889, 0.010], [0.010, 0.889, 0.091, 0.010], [0.010, 0.010, 0.970, 0.010], [0.091, 0.010, 0.010, 0.889], [0.091, 0.010, 0.889, 0.010]]]
M00444	Transfac	P1481798. Binding matrices compiled for TRANSFAC Book 2 0002 (2001)	Hormone-nuclear Receptor Family	vitamin D (1,25- dihydroxyvitamin D3) receptor	Homo Sapiens		7421	VDR	NR1I1	NM_000376|NM_001017535	339	[[[0.083, 0.010, 0.897, 0.010], [0.250, 0.010, 0.730, 0.010], [0.010, 0.010, 0.750, 0.230], [0.010, 0.010, 0.417, 0.563], [0.250, 0.333, 0.333, 0.084], [0.667, 0.083, 0.083, 0.167], [0.406, 0.167, 0.417, 0.010], [0.167, 0.250, 0.333, 0.250], [0.333, 0.083, 0.500, 0.084], [0.333, 0.010, 0.583, 0.074], [0.083, 0.010, 0.897, 0.010], [0.010, 0.010, 0.750, 0.230], [0.333, 0.083, 0.083, 0.501], [0.010,…
M00448	Transfac	11053430	BetaBetaAlpha-zinc finger Family	Zic family member 1 (odd-paired homolog, Drosophila)	Homo Sapiens		7545	ZIC1	ZIC ZNF201	NM_003412	27	[[[0.033, 0.200, 0.333, 0.434], [0.200, 0.100, 0.667, 0.033], [0.067, 0.067, 0.800, 0.066], [0.067, 0.133, 0.633, 0.167], [0.067, 0.067, 0.200, 0.666], [0.133, 0.167, 0.567, 0.133], [0.100, 0.100, 0.790, 0.010], [0.033, 0.167, 0.133, 0.667], [0.167, 0.667, 0.100, 0.066]]]
M00449	Transfac	11053430	BetaBetaAlpha-zinc finger Family	Zic family member 2 (odd-paired homolog, Drosophila)	Homo Sapiens		7546	ZIC2	HPE5	NM_007129	27	[[[0.200, 0.033, 0.433, 0.334], [0.100, 0.100, 0.667, 0.133], [0.100, 0.100, 0.733, 0.067], [0.100, 0.067, 0.733, 0.100], [0.100, 0.100, 0.167, 0.633], [0.133, 0.067, 0.700, 0.100], [0.100, 0.133, 0.700, 0.067], [0.033, 0.067, 0.100, 0.800], [0.100, 0.567, 0.200, 0.133]]]
M00454	Transfac	10329386	Arid Domain Family	AT rich interactive domain 5B (MRF1-like)	Homo Sapiens		84159	ARID5B	DESRT FLJ21150 MRF2	NM_032199	269	[[[0.590, 0.200, 0.200, 0.010], [0.600, 0.010, 0.010, 0.380], [0.010, 0.500, 0.333, 0.157], [0.067, 0.600, 0.133, 0.200], [0.667, 0.133, 0.067, 0.133], [0.067, 0.667, 0.133, 0.133], [0.970, 0.010, 0.010, 0.010], [0.970, 0.010, 0.010, 0.010], [0.010, 0.067, 0.067, 0.856], [0.913, 0.067, 0.010, 0.010], [0.010, 0.733, 0.067, 0.190], [0.267, 0.467, 0.067, 0.199], [0.456, 0.267, 0.267, 0.010], [0.590,…
M00456	Transfac	10575013	DNA binding homeobox and Different Transcription Factors (DDT) Domain Family	bromodomain PHD finger transcription factor	Homo Sapiens		2186	BPTF	FAC1 FALZ NURF301	NM_004459|NM_182641	268	[[[0.417, 0.167, 0.333, 0.083], [0.333, 0.333, 0.167, 0.167], [0.292, 0.375, 0.208, 0.125], [0.250, 0.625, 0.083, 0.042], [0.792, 0.042, 0.083, 0.083], [0.333, 0.500, 0.010, 0.157], [0.906, 0.042, 0.042, 0.010], [0.917, 0.042, 0.010, 0.031], [0.167, 0.667, 0.125, 0.041], [0.750, 0.167, 0.042, 0.041], [0.250, 0.542, 0.042, 0.166], [0.417, 0.125, 0.375, 0.083], [0.250, 0.250, 0.167, 0.333], [0.542,…
M00465	Transfac	9852081	Homeodomain Family	POU class 6 homeobox 1	Homo Sapiens		5463	POU6F1	BRN5 MPOU TCFB1	NM_002702|NR_026893	205	[[[0.188, 0.063, 0.739, 0.010], [0.125, 0.813, 0.010, 0.052], [0.875, 0.010, 0.010, 0.105], [0.125, 0.010, 0.010, 0.855], [0.813, 0.063, 0.010, 0.114], [0.802, 0.063, 0.125, 0.010], [0.438, 0.010, 0.010, 0.542], [0.010, 0.010, 0.010, 0.970], [0.188, 0.010, 0.010, 0.792], [0.970, 0.010, 0.010, 0.010], [0.010, 0.010, 0.063, 0.917]]]
M00467	Transfac	9774661	BetaBetaAlpha-zinc finger Family	zinc finger protein 423	Homo Sapiens		23090	ZNF423	Ebfaz KIAA0760 MGC138520 MGC138522 OAZ Roaz ZFP423 Zfp104	NM_015069	204	[[[0.010, 0.010, 0.970, 0.010], [0.010, 0.970, 0.010, 0.010], [0.970, 0.010, 0.010, 0.010], [0.010, 0.970, 0.010, 0.010], [0.010, 0.970, 0.010, 0.010], [0.010, 0.970, 0.010, 0.010], [0.714, 0.010, 0.010, 0.266], [0.643, 0.010, 0.010, 0.337], [0.010, 0.010, 0.970, 0.010], [0.010, 0.010, 0.970, 0.010], [0.010, 0.010, 0.970, 0.010], [0.010, 0.010, 0.010, 0.970], [0.010, 0.071, 0.909, 0.010], [0.429,…
M00468	Transfac	10704285	BetaBetaAlpha-zinc finger Family	Kruppel-like factor 12	Homo Sapiens		11278	KLF12	AP-2rep AP2REP	NM_007249	208	[[[0.182, 0.727, 0.010, 0.081], [0.636, 0.182, 0.010, 0.172], [0.091, 0.091, 0.808, 0.010], [0.010, 0.182, 0.010, 0.798], [0.182, 0.091, 0.636, 0.091], [0.091, 0.091, 0.636, 0.182], [0.182, 0.091, 0.545, 0.182]]]
M00478	Transfac	11082045	Myb Domain Family	CDC5 cell division cycle 5-like (S. pombe)	Homo Sapiens		988	CDC5L	CDC5 CDC5-LIKE CEF1 KIAA0432 PCDC5RP dJ319D22.1 hCDC5	NM_001253	14	[[[0.010, 0.100, 0.880, 0.010], [0.600, 0.100, 0.100, 0.200], [0.100, 0.010, 0.300, 0.590], [0.100, 0.010, 0.100, 0.790], [0.100, 0.010, 0.010, 0.880], [0.970, 0.010, 0.010, 0.010], [0.800, 0.100, 0.010, 0.090], [0.100, 0.700, 0.010, 0.190], [0.600, 0.010, 0.300, 0.090], [0.100, 0.100, 0.010, 0.790], [0.790, 0.100, 0.100, 0.010], [0.600, 0.010, 0.200, 0.190]]]
M00483	Transfac	10856300	Leucine Zipper Family	activating transcription factor 6	Homo Sapiens		22926	ATF6	ATF6A	NM_007348	119	[[[0.010, 0.010, 0.010, 0.970], [0.010, 0.010, 0.970, 0.010], [0.970, 0.010, 0.010, 0.010], [0.010, 0.970, 0.010, 0.010], [0.010, 0.010, 0.970, 0.010], [0.010, 0.010, 0.010, 0.970], [0.010, 0.100, 0.880, 0.010], [0.100, 0.010, 0.880, 0.010]]]
M00486	Transfac	10600536	Homeodomain Family	paired box 2	Homo Sapiens		5076	PAX2	-	NM_000278|NM_003987|NM_003988|NM_003989|NM_003990	272	[[[0.324, 0.324, 0.189, 0.163], [0.324, 0.243, 0.162, 0.271], [0.135, 0.270, 0.243, 0.352], [0.919, 0.010, 0.054, 0.017], [0.970, 0.010, 0.010, 0.010], [0.970, 0.010, 0.010, 0.010], [0.010, 0.541, 0.324, 0.125], [0.216, 0.324, 0.108, 0.352], [0.216, 0.459, 0.189, 0.136]]]
M00490	Transfac	8887638	Leucine Zipper Family	BTB and CNC homology 1, basic leucine zipper transcription factor 2	Homo Sapiens		60468	BACH2	-	NM_001170794|NM_021813	76	[[[0.091, 0.500, 0.318, 0.091], [0.385, 0.077, 0.500, 0.038], [0.010, 0.010, 0.077, 0.903], [0.010, 0.010, 0.962, 0.018], [0.692, 0.231, 0.038, 0.039], [0.077, 0.010, 0.903, 0.010], [0.038, 0.010, 0.038, 0.914], [0.077, 0.875, 0.038, 0.010], [0.935, 0.010, 0.045, 0.010], [0.100, 0.250, 0.150, 0.500], [0.150, 0.550, 0.250, 0.050]]]
M00491	Transfac	10669750	BetaBetaAlpha-zinc finger Family|AT-hook Domain Family	POZ (BTB) and AT hook containing zinc finger 1	Homo Sapiens		23598	PATZ1	MAZR PATZ RIAZ ZBTB19 ZNF278 ZSG dJ400N23	NM_014323|NM_032050|NM_032051|NM_032052	239	[[[0.286, 0.119, 0.333, 0.262], [0.132, 0.316, 0.542, 0.010], [0.154, 0.103, 0.718, 0.025], [0.051, 0.010, 0.897, 0.042], [0.075, 0.010, 0.905, 0.010], [0.154, 0.010, 0.744, 0.092], [0.010, 0.010, 0.970, 0.010], [0.026, 0.010, 0.954, 0.010], [0.010, 0.010, 0.970, 0.010], [0.010, 0.010, 0.970, 0.010], [0.308, 0.513, 0.010, 0.169], [0.231, 0.513, 0.103, 0.153], [0.436, 0.282, 0.154, 0.128]]]
M00495	Transfac	11069897	Leucine Zipper Family	BTB and CNC homology 1, basic leucine zipper transcription factor 1	Homo Sapiens		571	BACH1	BACH-1	NM_001011545|NM_001186|NM_206866|NR_027655	76	[[[0.481, 0.185, 0.259, 0.075], [0.222, 0.333, 0.222, 0.223], [0.111, 0.333, 0.444, 0.112], [0.731, 0.037, 0.222, 0.010], [0.010, 0.010, 0.010, 0.970], [0.010, 0.010, 0.970, 0.010], [0.970, 0.010, 0.010, 0.010], [0.010, 0.010, 0.970, 0.010], [0.010, 0.010, 0.010, 0.970], [0.010, 0.970, 0.010, 0.010], [0.970, 0.010, 0.010, 0.010], [0.037, 0.111, 0.037, 0.815], [0.148, 0.222, 0.519, 0.111], [0.259,…
M00500	Transfac	11053426	Stat Protein Family	signal transducer and activator of transcription 6, interleukin-4 induced	Homo Sapiens		6778	STAT6	D12S1644 IL-4-STAT STAT6B STAT6C	NM_001178078|NM_001178079|NM_001178080|NM_001178081|NM_003153|NR_033659	343	[[[0.228, 0.228, 0.406, 0.138], [0.360, 0.320, 0.180, 0.140], [0.090, 0.450, 0.050, 0.410], [0.010, 0.010, 0.010, 0.970], [0.050, 0.010, 0.010, 0.930], [0.010, 0.970, 0.010, 0.010], [0.140, 0.590, 0.010, 0.260], [0.140, 0.360, 0.050, 0.450]]]
M00514	Transfac	P1481798. Binding matrices compiled for TRANSFAC Book 2 0002 (2001)	Leucine Zipper Family	activating transcription factor 4 (tax-responsive enhancer element B67)	Homo Sapiens		468	ATF4	CREB-2 CREB2 TAXREB67 TXREB	NM_001675|NM_182810	200	[[[0.010, 0.647, 0.333, 0.010], [0.286, 0.418, 0.286, 0.010], [0.010, 0.010, 0.010, 0.970], [0.010, 0.010, 0.857, 0.123], [0.837, 0.010, 0.143, 0.010], [0.010, 0.970, 0.010, 0.010], [0.010, 0.010, 0.714, 0.266], [0.010, 0.571, 0.010, 0.409], [0.551, 0.429, 0.010, 0.010], [0.694, 0.010, 0.286, 0.010], [0.010, 0.286, 0.286, 0.418], [0.200, 0.200, 0.590, 0.010]]]
M00515	Transfac	11139380	Hormone-nuclear Receptor Family	peroxisome proliferator-activated receptor gamma|retinoid X receptor, alpha	Homo Sapiens		5468|6256	PPARG::RXRA		NM_005037|NM_015869|NM_138711|NM_138712|NM_002957	197	[[[0.783, 0.130, 0.010, 0.077], [0.778, 0.010, 0.010, 0.202], [0.111, 0.259, 0.556, 0.074], [0.036, 0.036, 0.010, 0.918], [0.730, 0.010, 0.250, 0.010], [0.010, 0.010, 0.970, 0.010], [0.010, 0.036, 0.944, 0.010], [0.010, 0.010, 0.107, 0.873], [0.036, 0.811, 0.143, 0.010], [0.970, 0.010, 0.010, 0.010], [0.143, 0.607, 0.107, 0.143], [0.214, 0.250, 0.321, 0.215], [0.107, 0.107, 0.679, 0.107], [0.010,…
M00518	Transfac	P1481798. Binding matrices compiled for TRANSFAC Book 2 0002 (2001)	Hormone-nuclear Receptor Family	peroxisome proliferator-activated receptor gamma|retinoid X receptor, alpha	Homo Sapiens		5468|6256	PPARG::RXRA		NM_005037|NM_015869|NM_138711|NM_138712|NM_002957	178	[[[0.158, 0.316, 0.105, 0.421], [0.263, 0.316, 0.211, 0.210], [0.316, 0.105, 0.474, 0.105], [0.010, 0.010, 0.970, 0.010], [0.010, 0.010, 0.970, 0.010], [0.010, 0.053, 0.053, 0.884], [0.053, 0.684, 0.105, 0.158], [0.832, 0.053, 0.105, 0.010], [0.010, 0.010, 0.010, 0.970], [0.300, 0.010, 0.200, 0.490], [0.105, 0.105, 0.632, 0.158], [0.211, 0.053, 0.726, 0.010], [0.010, 0.010, 0.970, 0.010], [0.010,…
M00526	Transfac	9099702	Hormone-nuclear Receptor Family	nuclear receptor subfamily 6, group A, member 1	Homo Sapiens		2649	NR6A1	GCNF GCNF1 NR61 RTR	NM_001489|NM_033334	358	[[[0.243, 0.405, 0.216, 0.136], [0.054, 0.135, 0.189, 0.622], [0.081, 0.757, 0.135, 0.027], [0.838, 0.027, 0.108, 0.027], [0.946, 0.010, 0.027, 0.017], [0.027, 0.010, 0.953, 0.010], [0.010, 0.027, 0.351, 0.612], [0.010, 0.010, 0.010, 0.970], [0.010, 0.970, 0.010, 0.010], [0.970, 0.010, 0.010, 0.010], [0.953, 0.027, 0.010, 0.010], [0.010, 0.010, 0.919, 0.061], [0.027, 0.027, 0.459, 0.487], [0.027,…
M00621	Transfac	P1481859. New TRANSFAC MATRIX entries Book 3 0001 (2002)	Leucine Zipper Family	CCAAT/enhancer binding protein (C/EBP), delta	Homo Sapiens		1052	CEBPD	C/EBP-delta CELF CRP3 NF-IL6-beta	NM_005195	220	[[[0.427, 0.375, 0.188, 0.010], [0.875, 0.010, 0.010, 0.105], [0.010, 0.010, 0.010, 0.970], [0.010, 0.010, 0.063, 0.917], [0.188, 0.010, 0.500, 0.302], [0.010, 0.970, 0.010, 0.010], [0.250, 0.125, 0.438, 0.187], [0.063, 0.250, 0.125, 0.562], [0.375, 0.500, 0.010, 0.115], [0.750, 0.188, 0.010, 0.052], [0.010, 0.500, 0.063, 0.427], [0.125, 0.375, 0.010, 0.490]]]
M00622	Transfac	P1481859. New TRANSFAC MATRIX entries Book 3 0001 (2002)	Leucine Zipper Family	CCAAT/enhancer binding protein (C/EBP), gamma	Homo Sapiens		1054	CEBPG	GPE1BP IG/EBP-1	NM_001806	292	[[[0.143, 0.571, 0.010, 0.276], [0.010, 0.286, 0.010, 0.694], [0.010, 0.429, 0.286, 0.275], [0.970, 0.010, 0.010, 0.010], [0.010, 0.286, 0.010, 0.694], [0.010, 0.010, 0.286, 0.694], [0.286, 0.010, 0.010, 0.694], [0.286, 0.694, 0.010, 0.010], [0.857, 0.010, 0.010, 0.123], [0.418, 0.143, 0.429, 0.010], [0.970, 0.010, 0.010, 0.010], [0.714, 0.010, 0.143, 0.133], [0.429, 0.143, 0.010, 0.418]]]
M00624	Transfac	P1481859. New TRANSFAC MATRIX entries Book 3 0001 (2002)	Leucine Zipper Family	D site of albumin promoter (albumin D-box) binding protein	Homo Sapiens		1628	DBP	DABP	NM_001352	291	[[[0.970, 0.010, 0.010, 0.010], [0.010, 0.010, 0.867, 0.113], [0.010, 0.970, 0.010, 0.010], [0.733, 0.010, 0.010, 0.247], [0.467, 0.267, 0.010, 0.256], [0.600, 0.133, 0.010, 0.257], [0.267, 0.533, 0.010, 0.190]]]
M00632	Transfac	P1481859. New TRANSFAC MATRIX entries Book 3 0001 (2002)	GATA Domain Family	GATA binding protein 4	Homo Sapiens		2626	GATA4	MGC126629	NM_002052	176	[[[0.857, 0.010, 0.010, 0.123], [0.143, 0.010, 0.714, 0.133], [0.970, 0.010, 0.010, 0.010], [0.286, 0.010, 0.010, 0.694], [0.714, 0.143, 0.010, 0.133], [0.429, 0.010, 0.286, 0.275], [0.418, 0.429, 0.143, 0.010], [0.694, 0.010, 0.286, 0.010], [0.010, 0.010, 0.970, 0.010], [0.286, 0.010, 0.571, 0.133], [0.143, 0.286, 0.561, 0.010], [0.837, 0.010, 0.143, 0.010]]]
M00640	Transfac	P1481859. New TRANSFAC MATRIX entries Book 3 0001 (2002)	Homeodomain Family	homeobox A4	Homo Sapiens		3201	HOXA4	HOX1 HOX1D	NM_002141	12	[[[0.647, 0.010, 0.333, 0.010], [0.333, 0.167, 0.010, 0.490], [0.833, 0.010, 0.010, 0.147], [0.970, 0.010, 0.010, 0.010], [0.167, 0.167, 0.010, 0.656], [0.010, 0.010, 0.167, 0.813], [0.480, 0.010, 0.500, 0.010], [0.010, 0.010, 0.970, 0.010]]]
M00644	Transfac	P1481859. New TRANSFAC MATRIX entries Book 3 0001 (2002)	CP2 Transcription Factor Domain Family	upstream binding protein 1 (LBP-1a)	Homo Sapiens		7342	UBP1	DKFZp686L1745 LBP-1B LBP-1a LBP1A LBP1B	NM_001128160|NM_001128161|NM_014517	102	[[[0.010, 0.970, 0.010, 0.010], [0.590, 0.200, 0.200, 0.010], [0.010, 0.010, 0.970, 0.010], [0.010, 0.970, 0.010, 0.010], [0.010, 0.010, 0.010, 0.970], [0.010, 0.010, 0.800, 0.180], [0.010, 0.580, 0.400, 0.010]]]
M00646	Transfac	P1481859. New TRANSFAC MATRIX entries Book 3 0001 (2002)	Homeodomain Family	HNF1 homeobox B	Homo Sapiens		6928	HNF1B	FJHN HNF1beta HNF2 HPC11 LF-B3 LFB3 MODY5 TCF2 VHNF1	NM_000458|NM_001165923	155	[[[0.010, 0.010, 0.970, 0.010], [0.010, 0.010, 0.970, 0.010], [0.167, 0.010, 0.813, 0.010], [0.167, 0.333, 0.490, 0.010], [0.167, 0.010, 0.010, 0.813], [0.010, 0.970, 0.010, 0.010], [0.600, 0.010, 0.010, 0.380], [0.400, 0.010, 0.580, 0.010]]]
M00647	Transfac	P1481859. New TRANSFAC MATRIX entries Book 3 0001 (2002)	Hormone-nuclear Receptor Family	nuclear receptor subfamily 1, group H, member 3	Homo Sapiens		10062	NR1H3	LXR-a LXRA RLD-1	NM_001130101|NM_001130102|NM_005693	309	[[[0.125, 0.250, 0.010, 0.615], [0.250, 0.010, 0.625, 0.115], [0.010, 0.125, 0.750, 0.115], [0.010, 0.010, 0.970, 0.010], [0.010, 0.010, 0.970, 0.010], [0.010, 0.010, 0.010, 0.970], [0.010, 0.500, 0.010, 0.480], [0.855, 0.125, 0.010, 0.010], [0.010, 0.750, 0.125, 0.115], [0.010, 0.250, 0.125, 0.615], [0.250, 0.250, 0.375, 0.125], [0.125, 0.250, 0.500, 0.125], [0.250, 0.490, 0.250, 0.010], [0.010,…
M00648	Transfac	P1481859. New TRANSFAC MATRIX entries Book 3 0001 (2002)	Leucine zipper Family	v-maf musculoaponeurotic fibrosarcoma oncogene homolog (avian)	Homo Sapiens		4094	MAF	MGC71685 c-MAF	NM_001031804|NM_005360	151	[[[0.200, 0.010, 0.010, 0.780], [0.400, 0.010, 0.400, 0.190], [0.200, 0.010, 0.780, 0.010], [0.580, 0.010, 0.400, 0.010], [0.400, 0.010, 0.580, 0.010], [0.010, 0.010, 0.970, 0.010], [0.010, 0.010, 0.970, 0.010], [0.970, 0.010, 0.010, 0.010], [0.970, 0.010, 0.010, 0.010], [0.010, 0.010, 0.970, 0.010], [0.010, 0.010, 0.010, 0.970], [0.010, 0.010, 0.400, 0.580], [0.010, 0.010, 0.600, 0.380], [0.010,…
M00649	Transfac	P1481859. New TRANSFAC MATRIX entries Book 3 0001 (2002)	BetaBetaAlpha-zinc finger Family	MYC-associated zinc finger protein (purine-binding transcription factor)	Homo Sapiens		4150	MAZ	PUR1 Pur-1 SAF-1 SAF-2 SAF-3 ZF87 ZNF801 Zif87	NM_001042539|NM_002383	150	[[[0.250, 0.010, 0.667, 0.073], [0.010, 0.010, 0.970, 0.010], [0.010, 0.010, 0.917, 0.063], [0.010, 0.083, 0.897, 0.010], [0.813, 0.167, 0.010, 0.010], [0.010, 0.010, 0.970, 0.010], [0.167, 0.083, 0.740, 0.010], [0.010, 0.010, 0.970, 0.010]]]
M00665	Transfac	P1481859. New TRANSFAC MATRIX entries Book 3 0001 (2002)	BetaBetaAlpha-zinc finger Family	Sp3 transcription factor	Homo Sapiens		6670	SP3	DKFZp686O1631 SPR2	NM_001017371|NM_001172712|NM_003111	320	[[[0.970, 0.010, 0.010, 0.010], [0.010, 0.333, 0.500, 0.157], [0.333, 0.500, 0.010, 0.157], [0.333, 0.647, 0.010, 0.010], [0.010, 0.167, 0.167, 0.656], [0.167, 0.010, 0.167, 0.656], [0.010, 0.333, 0.647, 0.010], [0.010, 0.010, 0.667, 0.313], [0.010, 0.010, 0.970, 0.010], [0.167, 0.333, 0.490, 0.010], [0.490, 0.167, 0.333, 0.010], [0.167, 0.010, 0.813, 0.010], [0.010, 0.167, 0.813, 0.010], [0.010,…
M00672	Transfac	P1481859. New TRANSFAC MATRIX entries Book 3 0001 (2002)	Leucine Zipper Family	thyrotrophic embryonic factor	Homo Sapiens		7008	TEF	KIAA1655	NM_001145398|NM_003216	226	[[[0.800, 0.010, 0.010, 0.180], [0.010, 0.010, 0.010, 0.970], [0.200, 0.010, 0.780, 0.010], [0.010, 0.200, 0.200, 0.590], [0.200, 0.010, 0.010, 0.780], [0.400, 0.200, 0.010, 0.390], [0.800, 0.010, 0.010, 0.180], [0.200, 0.400, 0.010, 0.390], [0.780, 0.010, 0.200, 0.010], [0.010, 0.200, 0.010, 0.780], [0.970, 0.010, 0.010, 0.010], [0.970, 0.010, 0.010, 0.010]]]
M00678	Transfac	P1481859. New TRANSFAC MATRIX entries Book 3 0001 (2002)	Ets Domain Family	ets variant 7	Homo Sapiens		51513	ETV7	TEL-2 TEL2 TELB	NM_016135	15	[[[0.200, 0.400, 0.010, 0.390], [0.010, 0.200, 0.010, 0.780], [0.970, 0.010, 0.010, 0.010], [0.010, 0.970, 0.010, 0.010], [0.010, 0.010, 0.010, 0.970], [0.010, 0.010, 0.010, 0.970], [0.010, 0.970, 0.010, 0.010], [0.010, 0.970, 0.010, 0.010], [0.010, 0.010, 0.200, 0.780], [0.010, 0.010, 0.970, 0.010]]]
M00694	Transfac	P1481859. New TRANSFAC MATRIX entries Book 3 0001 (2002)	Helix-Loop-Helix Family	E4F transcription factor 1	Homo Sapiens		1877	E4F1	E4F MGC99614	NM_004424	153	[[[0.010, 0.400, 0.580, 0.010], [0.200, 0.400, 0.010, 0.390], [0.010, 0.200, 0.010, 0.780], [0.800, 0.010, 0.010, 0.180], [0.010, 0.970, 0.010, 0.010], [0.010, 0.010, 0.970, 0.010], [0.010, 0.010, 0.010, 0.970], [0.010, 0.970, 0.010, 0.010], [0.970, 0.010, 0.010, 0.010], [0.010, 0.800, 0.010, 0.180]]]
M00695	Transfac	P1481859. New TRANSFAC MATRIX entries Book 3 0001 (2002)	Homeodomain Family	TEA domain family member 2	Homo Sapiens		8463	TEAD2	ETF TEF-4 TEF4	NM_003598	300	[[[0.010, 0.010, 0.846, 0.134], [0.308, 0.374, 0.308, 0.010], [0.010, 0.010, 0.923, 0.057], [0.010, 0.010, 0.970, 0.010], [0.385, 0.595, 0.010, 0.010], [0.010, 0.154, 0.826, 0.010], [0.010, 0.010, 0.970, 0.010]]]
M00706	Transfac	P1481859. New TRANSFAC MATRIX entries Book 3 0001 (2002)	GTF2I Domain Family	general transcription factor IIi	Homo Sapiens		2969	GTF2I	BAP135 BTKAP1 DIWS FLJ38776 FLJ56355 GTFII-I IB291 SPIN TFII-I WBS WBSCR6	NM_001163636|NM_001518|NM_032999|NM_033000|NM_033001	236	[[[0.400, 0.010, 0.400, 0.190], [0.010, 0.010, 0.970, 0.010], [0.780, 0.010, 0.200, 0.010], [0.010, 0.200, 0.600, 0.190], [0.010, 0.010, 0.800, 0.180], [0.010, 0.010, 0.600, 0.380], [0.970, 0.010, 0.010, 0.010], [0.010, 0.010, 0.970, 0.010], [0.010, 0.010, 0.970, 0.010]]]
M00712	Transfac	P1481859. New TRANSFAC MATRIX entries Book 3 0001 (2002)	Helix-Loop-Helix Family	myogenin (myogenic factor 4)	Homo Sapiens		4656	MYOG	MYF4 MYOGENIN bHLHc3	NM_002479	102	[[[0.444, 0.010, 0.536, 0.010], [0.222, 0.222, 0.546, 0.010], [0.010, 0.970, 0.010, 0.010], [0.970, 0.010, 0.010, 0.010], [0.010, 0.010, 0.889, 0.091], [0.010, 0.444, 0.444, 0.102], [0.010, 0.010, 0.010, 0.970], [0.010, 0.010, 0.970, 0.010]]]
M00717	Transfac	8615801	Homeodomain Family	paired box 8	Homo Sapiens		7849	PAX8	-	NM_003466|NM_013951|NM_013952|NM_013953|NM_013992	58	[[[0.143, 0.429, 0.229, 0.199], [0.429, 0.200, 0.143, 0.228], [0.200, 0.229, 0.314, 0.257], [0.200, 0.200, 0.057, 0.543], [0.257, 0.257, 0.229, 0.257], [0.314, 0.200, 0.143, 0.343], [0.200, 0.314, 0.086, 0.400], [0.086, 0.143, 0.657, 0.114], [0.257, 0.486, 0.171, 0.086], [0.286, 0.057, 0.571, 0.086], [0.057, 0.029, 0.114, 0.800], [0.086, 0.029, 0.771, 0.114], [0.657, 0.086, 0.171, 0.086], [0.286,…
M00733	Transfac	P1481859. New TRANSFAC MATRIX entries Book 3 0001 (2002)	MH1 Domain Family	SMAD family member 4	Homo Sapiens		4089	SMAD4	DPC4 JIP MADH4	NM_005359	170	[[[0.100, 0.200, 0.690, 0.010], [0.100, 0.100, 0.300, 0.500], [0.100, 0.400, 0.490, 0.010], [0.400, 0.010, 0.580, 0.010], [0.010, 0.010, 0.600, 0.380], [0.010, 0.200, 0.500, 0.290], [0.010, 0.700, 0.200, 0.090], [0.790, 0.100, 0.100, 0.010], [0.010, 0.010, 0.970, 0.010], [0.400, 0.500, 0.010, 0.090], [0.010, 0.970, 0.010, 0.010], [0.800, 0.010, 0.010, 0.180], [0.200, 0.300, 0.300, 0.200], [0.200,…
M00736	Transfac	9372931	Transcription Factor Family	E2F transcription factor 1|transcription factor Dp-1	Homo Sapiens		1869|7027	E2F1::TFDP1		NM_005225|NM_007111|NR_026580	145	[[[0.160, 0.120, 0.040, 0.680], [0.080, 0.040, 0.010, 0.870], [0.010, 0.010, 0.010, 0.970], [0.010, 0.660, 0.320, 0.010], [0.010, 0.540, 0.440, 0.010], [0.010, 0.970, 0.010, 0.010], [0.120, 0.010, 0.860, 0.010], [0.010, 0.740, 0.240, 0.010]]]
M00737	Transfac	9372931	Transcription Factor Family	E2F transcription factor 1|transcription factor Dp-2 (E2F dimerization partner 2)	Homo Sapiens		1869|7029	E2F1::TFDP2		NM_005225|NM_001178138|NM_001178139|NM_001178140|NM_001178141|NM_001178142|NM_006286	145	[[[0.083, 0.010, 0.042, 0.865], [0.083, 0.010, 0.010, 0.897], [0.010, 0.010, 0.010, 0.970], [0.010, 0.605, 0.375, 0.010], [0.010, 0.605, 0.375, 0.010], [0.010, 0.938, 0.042, 0.010], [0.010, 0.042, 0.938, 0.010], [0.010, 0.813, 0.167, 0.010]]]
M00749	Transfac		Helix-Loop-Helix Family	sterol regulatory element binding transcription factor 1	Homo Sapiens		6720	SREBF1	SREBP-1c SREBP1 bHLHd1	NM_001005291|NM_004176	284	[[[0.010, 0.970, 0.010, 0.010], [0.970, 0.010, 0.010, 0.010], [0.010, 0.970, 0.010, 0.010], [0.167, 0.490, 0.333, 0.010], [0.010, 0.970, 0.010, 0.010], [0.010, 0.833, 0.010, 0.147], [0.970, 0.010, 0.010, 0.010]]]
M00750	Transfac	P1481859. New TRANSFAC MATRIX entries Book 3 0001 (2002)	AT-hook Domain Family	high mobility group AT-hook 1	Homo Sapiens		3159	HMGA1	HMG-R HMGA1A HMGIY MGC12816 MGC4242 MGC4854	NM_002131|NM_145899|NM_145901|NM_145902|NM_145903|NM_145905	352	[[[0.077, 0.010, 0.903, 0.010], [0.010, 0.154, 0.615, 0.221], [0.970, 0.010, 0.010, 0.010], [0.970, 0.010, 0.010, 0.010], [0.846, 0.010, 0.010, 0.134], [0.385, 0.010, 0.154, 0.451], [0.010, 0.250, 0.083, 0.657]]]
M00792	Transfac	P1481778. Revision of TRANSFAC MATRIX entries Book 3 0002 (2003)|P1481807. Revision of TRANSFAC MATRIX entries Book 4 0003 (2004)|P1481859. New TRANSFAC MATRIX entries Book 3 0001 (2002)	MH1 Domain Family	SMAD family member 1	Homo Sapiens		4086	SMAD1	BSP1 JV4-1 JV41 MADH1 MADR1	NM_001003688|NM_005900	258	[[[0.824, 0.083, 0.083, 0.010], [0.010, 0.010, 0.917, 0.063], [0.833, 0.083, 0.010, 0.074], [0.010, 0.917, 0.010, 0.063], [0.417, 0.167, 0.083, 0.333], [0.010, 0.417, 0.333, 0.240], [0.167, 0.500, 0.167, 0.166], [0.333, 0.333, 0.167, 0.167], [0.167, 0.333, 0.167, 0.333]]]
M00808	Transfac		Homeodomain Family	paired box 1	Homo Sapiens		5075	PAX1	HUP48	NM_006192	334	[[[0.010, 0.880, 0.100, 0.010], [0.150, 0.050, 0.010, 0.790], [0.050, 0.010, 0.900, 0.040], [0.050, 0.050, 0.850, 0.050], [0.750, 0.050, 0.150, 0.050], [0.850, 0.010, 0.100, 0.040], [0.150, 0.700, 0.100, 0.050], [0.150, 0.010, 0.010, 0.830], [0.350, 0.500, 0.010, 0.140], [0.750, 0.100, 0.050, 0.100], [0.150, 0.800, 0.010, 0.040]]]
M00809	Transfac	P1481778. Revision of TRANSFAC MATRIX entries Book 3 0002 (2003)|P1481859. New TRANSFAC MATRIX entries Book 3 0001 (2002)	Forkhead Domain Family	forkhead box H1	Homo Sapiens		8928	FOXH1	FAST-1 FAST1	NM_003923	57	[[[0.010, 0.231, 0.462, 0.297], [0.615, 0.010, 0.077, 0.298], [0.231, 0.154, 0.077, 0.538], [0.010, 0.010, 0.077, 0.903], [0.308, 0.010, 0.672, 0.010], [0.010, 0.010, 0.010, 0.970], [0.077, 0.010, 0.077, 0.836], [0.010, 0.010, 0.154, 0.826], [0.518, 0.010, 0.462, 0.010], [0.010, 0.308, 0.010, 0.672], [0.010, 0.077, 0.010, 0.903], [0.154, 0.010, 0.077, 0.759], [0.538, 0.010, 0.077, 0.375]]]
M00961	Transfac	P1481531. half-site matrices, Rel93 Book 0002 (2005)|P1481859. New TRANSFAC MATRIX entries Book 3 0001 (2002)	Hormone-nuclear Receptor Family	vitamin D (1,25- dihydroxyvitamin D3) receptor	Homo Sapiens		7421	VDR	NR1I1	NM_000376|NM_001017535	308	[[[0.238, 0.524, 0.190, 0.048], [0.143, 0.381, 0.190, 0.286], [0.048, 0.381, 0.381, 0.190], [0.190, 0.190, 0.333, 0.287], [0.190, 0.238, 0.333, 0.239], [0.048, 0.048, 0.095, 0.809], [0.095, 0.095, 0.762, 0.048], [0.894, 0.048, 0.048, 0.010], [0.704, 0.238, 0.048, 0.010], [0.048, 0.810, 0.095, 0.047], [0.048, 0.762, 0.095, 0.095], [0.286, 0.333, 0.095, 0.286]]]
M00964	Transfac	P1481531. half-site matrices, Rel93 Book 0002 (2005)|P1481859. New TRANSFAC MATRIX entries Book 3 0001 (2002)	Hormone-nuclear Receptor Family	nuclear receptor subfamily 1, group I, member 2	Homo Sapiens		8856	NR1I2	BXR ONR1 PAR PAR1 PAR2 PARq PRR PXR SAR SXR	NM_003889|NM_022002|NM_033013	336	[[[0.424, 0.010, 0.333, 0.233], [0.364, 0.010, 0.606, 0.020], [0.212, 0.010, 0.768, 0.010], [0.030, 0.010, 0.939, 0.021], [0.010, 0.030, 0.030, 0.930], [0.010, 0.455, 0.030, 0.505], [0.848, 0.121, 0.010, 0.021], [0.364, 0.152, 0.303, 0.181], [0.152, 0.091, 0.242, 0.515], [0.444, 0.182, 0.364, 0.010], [0.485, 0.061, 0.242, 0.212], [0.424, 0.424, 0.091, 0.061]]]
M00979	Transfac	P1481859. New TRANSFAC MATRIX entries Book 3 0001 (2002)	Homeodomain Family	paired box 6	Homo Sapiens		5080	PAX6	AN AN2 D11S812E MGC17209 MGDA WAGR	NM_000280|NM_001127612|NM_001604	370	[[[0.091, 0.854, 0.045, 0.010], [0.045, 0.010, 0.045, 0.900], [0.010, 0.010, 0.970, 0.010], [0.773, 0.010, 0.045, 0.172], [0.010, 0.753, 0.227, 0.010], [0.045, 0.854, 0.091, 0.010], [0.010, 0.045, 0.010, 0.935], [0.010, 0.010, 0.909, 0.071], [0.010, 0.010, 0.909, 0.071], [0.864, 0.045, 0.045, 0.046], [0.935, 0.010, 0.045, 0.010], [0.045, 0.818, 0.091, 0.046], [0.045, 0.045, 0.136, 0.774], [0.364,…
M00983	Transfac	P1481859. New TRANSFAC MATRIX entries Book 3 0001 (2002)	Leucine zipper Family	v-maf musculoaponeurotic fibrosarcoma oncogene homolog (avian)	Homo Sapiens		4094	MAF	MGC71685 c-MAF	NM_001031804|NM_005360	192	[[[0.154, 0.154, 0.192, 0.500], [0.115, 0.192, 0.615, 0.078], [0.154, 0.577, 0.077, 0.192], [0.154, 0.010, 0.231, 0.605], [0.038, 0.077, 0.846, 0.039], [0.769, 0.010, 0.077, 0.144], [0.038, 0.010, 0.808, 0.144], [0.038, 0.038, 0.192, 0.732], [0.010, 0.808, 0.154, 0.028], [0.970, 0.010, 0.010, 0.010], [0.231, 0.077, 0.308, 0.384]]]
M00987	Transfac	12692134	Forkhead Domain Family	forkhead box P1	Homo Sapiens		27086	FOXP1	12CC4 FLJ23741 MGC12942 MGC88572 MGC99551 QRF1 hFKH1B	NM_001012505|NM_032682	195	[[[0.013, 0.010, 0.010, 0.967], [0.010, 0.010, 0.010, 0.970], [0.967, 0.010, 0.013, 0.010], [0.010, 0.010, 0.010, 0.970], [0.010, 0.010, 0.010, 0.970], [0.010, 0.010, 0.010, 0.970], [0.303, 0.010, 0.677, 0.010], [0.010, 0.010, 0.010, 0.970], [0.368, 0.010, 0.612, 0.010], [0.010, 0.010, 0.010, 0.970], [0.010, 0.010, 0.010, 0.970], [0.010, 0.010, 0.632, 0.348], [0.010, 0.010, 0.368, 0.612], [0.010,…
M00992	Transfac	P1481859. New TRANSFAC MATRIX entries Book 3 0001 (2002)	Forkhead Domain Family	forkhead box P3	Homo Sapiens		50943	FOXP3	AIID DIETER IPEX MGC141961 MGC141963 PIDX XPID	NM_001114377|NM_014009	297	[[[0.400, 0.010, 0.580, 0.010], [0.600, 0.010, 0.010, 0.380], [0.590, 0.200, 0.200, 0.010], [0.390, 0.200, 0.400, 0.010], [0.200, 0.010, 0.200, 0.590], [0.010, 0.010, 0.800, 0.180], [0.010, 0.200, 0.010, 0.780], [0.010, 0.010, 0.010, 0.970], [0.200, 0.010, 0.600, 0.190], [0.200, 0.010, 0.010, 0.780], [0.010, 0.200, 0.200, 0.590], [0.200, 0.010, 0.200, 0.590], [0.010, 0.970, 0.010, 0.010], [0.800,…
M00993	Transfac	P1481859. New TRANSFAC MATRIX entries Book 3 0001 (2002)	Helix-Loop-Helix Family	T-cell acute lymphocytic leukemia 1	Homo Sapiens		6886	TAL1	SCL TCL5 bHLHa17 tal-1	NM_003189	228	[[[0.250, 0.010, 0.250, 0.490], [0.010, 0.970, 0.010, 0.010], [0.010, 0.970, 0.010, 0.010], [0.970, 0.010, 0.010, 0.010], [0.010, 0.200, 0.400, 0.390], [0.010, 0.970, 0.010, 0.010], [0.010, 0.010, 0.010, 0.970], [0.010, 0.010, 0.970, 0.010], [0.200, 0.400, 0.200, 0.200], [0.010, 0.400, 0.010, 0.580]]]
M00999	Transfac	11533054	Sand Domain Family	autoimmune regulator	Homo Sapiens		326	AIRE	AIRE1 APECED APS1 APSI PGA1	NM_000383|NM_000658	331	[[[0.281, 0.156, 0.031, 0.532], [0.250, 0.188, 0.010, 0.552], [0.406, 0.094, 0.156, 0.344], [0.219, 0.063, 0.313, 0.405], [0.219, 0.063, 0.313, 0.405], [0.500, 0.125, 0.031, 0.344], [0.375, 0.313, 0.094, 0.218], [0.250, 0.281, 0.063, 0.406], [0.188, 0.094, 0.156, 0.562], [0.010, 0.010, 0.970, 0.010], [0.010, 0.010, 0.970, 0.010], [0.344, 0.094, 0.010, 0.552], [0.375, 0.094, 0.031, 0.500], [0.375,…
M01002	Transfac	9773984	Sand Domain Family	deformed epidermal autoregulatory factor 1 (Drosophila)	Homo Sapiens		10522	DEAF1	NUDR SPN ZMYND5	NM_021008	316	[[[0.308, 0.154, 0.462, 0.076], [0.267, 0.400, 0.200, 0.133], [0.333, 0.133, 0.333, 0.201], [0.250, 0.188, 0.375, 0.187], [0.400, 0.150, 0.400, 0.050], [0.143, 0.238, 0.010, 0.609], [0.048, 0.010, 0.048, 0.894], [0.010, 0.970, 0.010, 0.010], [0.010, 0.048, 0.932, 0.010], [0.048, 0.010, 0.905, 0.037], [0.095, 0.095, 0.619, 0.191], [0.333, 0.143, 0.143, 0.381], [0.476, 0.143, 0.286, 0.095], [0.095,…
M01004	Transfac	9512513	BetaBetaAlpha-zinc finger Family	IKAROS family zinc finger 2 (Helios)	Homo Sapiens		22807	IKZF2	HELIOS MGC34330 ZNF1A2 ZNFN1A2	NM_001079526|NM_016260	231	[[[0.429, 0.071, 0.071, 0.429], [0.286, 0.214, 0.071, 0.429], [0.500, 0.071, 0.071, 0.358], [0.714, 0.010, 0.010, 0.266], [0.010, 0.010, 0.970, 0.010], [0.010, 0.010, 0.970, 0.010], [0.933, 0.010, 0.010, 0.047], [0.733, 0.067, 0.033, 0.167], [0.800, 0.100, 0.010, 0.090], [0.867, 0.033, 0.033, 0.067], [0.400, 0.267, 0.100, 0.233]]]
M01009	Transfac	P1481859. New TRANSFAC MATRIX entries Book 3 0001 (2002)	Helix-Loop-Helix Family	hairy and enhancer of split 1, (Drosophila)	Homo Sapiens		3280	HES1	FLJ20408 HES-1 HHL HRY bHLHb39	NM_005524	310	[[[0.500, 0.125, 0.250, 0.125], [0.375, 0.250, 0.250, 0.125], [0.125, 0.375, 0.490, 0.010], [0.010, 0.375, 0.375, 0.240], [0.125, 0.855, 0.010, 0.010], [0.010, 0.010, 0.375, 0.605], [0.010, 0.500, 0.125, 0.365], [0.010, 0.010, 0.970, 0.010], [0.010, 0.010, 0.010, 0.970], [0.010, 0.010, 0.970, 0.010], [0.010, 0.375, 0.500, 0.115], [0.125, 0.500, 0.250, 0.125], [0.125, 0.375, 0.125, 0.375], [0.375,…
M01010	Transfac	P1481859. New TRANSFAC MATRIX entries Book 3 0001 (2002)	AT-hook Domain Family	high mobility group AT-hook 1	Homo Sapiens		3159	HMGA1	HMG-R HMGA1A HMGIY MGC12816 MGC4242 MGC4854	NM_002131|NM_145899|NM_145901|NM_145902|NM_145903|NM_145905	54	[[[0.440, 0.240, 0.080, 0.240], [0.280, 0.280, 0.240, 0.200], [0.160, 0.040, 0.280, 0.520], [0.080, 0.040, 0.560, 0.320], [0.120, 0.400, 0.320, 0.160], [0.720, 0.080, 0.040, 0.160], [0.560, 0.010, 0.120, 0.310], [0.280, 0.010, 0.040, 0.670], [0.010, 0.080, 0.010, 0.900], [0.160, 0.010, 0.040, 0.790], [0.120, 0.320, 0.160, 0.400], [0.120, 0.360, 0.040, 0.480], [0.120, 0.280, 0.010, 0.590], [0.200,…
M01037	Transfac	P1481863. New matrix entries., Rel91 Book 0001 (2005)	BetaBetaAlpha-zinc finger Family	GLI family zinc finger 1	Homo Sapiens		2735	GLI1	GLI	NM_001160045|NM_001167609|NM_005269	27	[[[0.267, 0.333, 0.067, 0.333], [0.010, 0.333, 0.333, 0.324], [0.010, 0.067, 0.010, 0.913], [0.010, 0.010, 0.800, 0.180], [0.010, 0.010, 0.970, 0.010], [0.010, 0.010, 0.970, 0.010], [0.133, 0.010, 0.067, 0.790], [0.010, 0.010, 0.933, 0.047], [0.010, 0.010, 0.867, 0.113], [0.067, 0.067, 0.067, 0.799], [0.010, 0.800, 0.133, 0.057], [0.067, 0.467, 0.267, 0.199]]]
M01067	Transfac	P1481530. New matrix entries., Rel93 Book 0001 (2005)	BetaBetaAlpha-zinc finger Family	growth factor independent 1 transcription repressor	Homo Sapiens		2672	GFI1	FLJ94509 GFI-1 SCN2 ZNF163	NM_001127215|NM_001127216|NM_005263	175	[[[0.240, 0.400, 0.160, 0.200], [0.240, 0.240, 0.280, 0.240], [0.560, 0.120, 0.120, 0.200], [0.970, 0.010, 0.010, 0.010], [0.970, 0.010, 0.010, 0.010], [0.010, 0.010, 0.120, 0.860], [0.010, 0.970, 0.010, 0.010], [0.520, 0.240, 0.040, 0.200], [0.120, 0.440, 0.240, 0.200], [0.240, 0.040, 0.360, 0.360], [0.120, 0.120, 0.520, 0.240], [0.080, 0.400, 0.360, 0.160], [0.240, 0.320, 0.120, 0.320]]]
M01069	Transfac	16049025	BetaBetaAlpha-zinc finger Family	GDNF-inducible zinc finger protein 1	Homo Sapiens		64412	GZF1	ZBTB23 ZNF336	NM_022482	162	[[[0.010, 0.010, 0.010, 0.970], [0.010, 0.010, 0.970, 0.010], [0.010, 0.970, 0.010, 0.010], [0.010, 0.010, 0.970, 0.010], [0.010, 0.970, 0.010, 0.010], [0.071, 0.143, 0.429, 0.357], [0.010, 0.010, 0.071, 0.909], [0.357, 0.623, 0.010, 0.010], [0.010, 0.010, 0.010, 0.970], [0.970, 0.010, 0.010, 0.010], [0.010, 0.010, 0.010, 0.970], [0.970, 0.010, 0.010, 0.010]]]
M01075	Transfac	9278395	BetaBetaAlpha-zinc finger Family	zinc finger and BTB domain containing 16	Homo Sapiens		7704	ZBTB16	PLZF ZNF145	NM_001018011|NM_006006	386	[[[0.010, 0.184, 0.316, 0.490], [0.010, 0.050, 0.100, 0.840], [0.275, 0.200, 0.475, 0.050], [0.143, 0.143, 0.262, 0.452], [0.500, 0.010, 0.010, 0.480], [0.095, 0.214, 0.095, 0.596], [0.095, 0.190, 0.262, 0.453], [0.048, 0.048, 0.690, 0.214], [0.452, 0.167, 0.286, 0.095], [0.452, 0.214, 0.048, 0.286], [0.095, 0.010, 0.667, 0.228], [0.095, 0.452, 0.262, 0.191], [0.010, 0.010, 0.010, 0.970], [0.970,…
M01081	Transfac	15556296	BetaBetaAlpha-zinc finger Family	zinc finger protein 628	Homo Sapiens		89887	ZNF628	MGC105139 ZEC Zfp628	NM_033113	3	[[[0.067, 0.790, 0.133, 0.010], [0.800, 0.010, 0.010, 0.180], [0.867, 0.010, 0.010, 0.113], [0.010, 0.010, 0.867, 0.113], [0.010, 0.133, 0.800, 0.057], [0.010, 0.010, 0.133, 0.847], [0.133, 0.010, 0.067, 0.790], [0.067, 0.010, 0.913, 0.010], [0.010, 0.010, 0.970, 0.010], [0.010, 0.010, 0.010, 0.970], [0.010, 0.010, 0.010, 0.970], [0.010, 0.010, 0.970, 0.010], [0.010, 0.867, 0.010, 0.113]]]
M01100	Transfac	P1481889. New matrix entries., Rel101 Book 0001 (2006)	BetaBetaAlpha-zinc finger Family	zinc finger and BTB domain containing 7A	Homo Sapiens		51341	ZBTB7A	DKFZp547O146 FBI-1 FBI1 LRF MGC99631 ZBTB7 ZNF857A pokemon	NM_015898	262	[[[0.353, 0.273, 0.364, 0.010], [0.273, 0.091, 0.455, 0.181], [0.273, 0.182, 0.455, 0.090], [0.364, 0.010, 0.545, 0.081], [0.364, 0.545, 0.010, 0.081], [0.010, 0.970, 0.010, 0.010], [0.010, 0.970, 0.010, 0.010], [0.010, 0.909, 0.010, 0.071], [0.182, 0.727, 0.010, 0.081]]]
M01104	Transfac	15225875	BetaBetaAlpha-zinc finger Family	ovo-like 2 (Drosophila)	Mus Musculus		107586	Ovol2	1700108N11Rik 1810007D21Rik M-OVO M-OVO-A M-OVO-B MOVO Ovo2 Zfp339 movo2	NM_026924|NM_152947	265	[[[0.107, 0.107, 0.643, 0.143], [0.161, 0.339, 0.179, 0.321], [0.036, 0.018, 0.936, 0.010], [0.010, 0.010, 0.679, 0.301], [0.010, 0.018, 0.962, 0.010], [0.250, 0.010, 0.730, 0.010], [0.010, 0.036, 0.929, 0.025]]]
M01105	Transfac	11090615	BetaBetaAlpha-zinc finger Family	zinc finger protein 350	Homo Sapiens		59348	ZNF350	ZBRK1 ZFQR	NM_021632	264	[[[0.010, 0.010, 0.970, 0.010], [0.010, 0.010, 0.970, 0.010], [0.010, 0.063, 0.917, 0.010], [0.125, 0.427, 0.438, 0.010], [0.313, 0.489, 0.188, 0.010], [0.313, 0.010, 0.667, 0.010], [0.010, 0.970, 0.010, 0.010], [0.970, 0.010, 0.010, 0.010], [0.010, 0.010, 0.970, 0.010], [0.125, 0.313, 0.250, 0.312], [0.188, 0.438, 0.063, 0.311], [0.250, 0.500, 0.188, 0.062], [0.063, 0.010, 0.010, 0.917], [0.010,…
M01108	Transfac	16212549	Homeodomain Family	homeobox A7	Homo Sapiens		3204	HOXA7	ANTP HOX1 HOX1.1 HOX1A	NM_006896	267	[[[0.010, 0.529, 0.010, 0.451], [0.010, 0.970, 0.010, 0.010], [0.970, 0.010, 0.010, 0.010], [0.970, 0.010, 0.010, 0.010], [0.010, 0.010, 0.010, 0.970], [0.010, 0.970, 0.010, 0.010], [0.010, 0.010, 0.294, 0.686]]]
M01109	Transfac	12097288	BetaBetaAlpha-zinc finger Family	zinc finger protein 589	Homo Sapiens		51385	ZNF589	SZF1	NM_016089	266	[[[0.143, 0.837, 0.010, 0.010], [0.010, 0.855, 0.125, 0.010], [0.880, 0.010, 0.100, 0.010], [0.010, 0.182, 0.798, 0.010], [0.010, 0.010, 0.970, 0.010], [0.010, 0.010, 0.970, 0.010], [0.167, 0.010, 0.083, 0.740], [0.667, 0.010, 0.083, 0.240], [0.417, 0.010, 0.083, 0.490], [0.167, 0.667, 0.083, 0.083], [0.750, 0.010, 0.167, 0.073], [0.010, 0.083, 0.833, 0.074], [0.167, 0.656, 0.167, 0.010], [0.200,…
M01112	Transfac	8152928	DNA-binding LAG-1-like Domain Family	recombination signal binding protein for immunoglobulin kappa J region	Homo Sapiens		3516	RBPJ	CBF1 IGKJRB IGKJRB1 KBF2 MGC61669 RBP-J RBPJK RBPSUH SUH csl	NM_005349|NM_015874|NM_203283|NM_203284	134	[[[0.538, 0.154, 0.115, 0.193], [0.148, 0.370, 0.296, 0.186], [0.033, 0.767, 0.033, 0.167], [0.063, 0.010, 0.906, 0.021], [0.010, 0.010, 0.010, 0.970], [0.031, 0.010, 0.949, 0.010], [0.125, 0.010, 0.781, 0.084], [0.031, 0.010, 0.949, 0.010], [0.938, 0.010, 0.010, 0.042], [0.883, 0.010, 0.097, 0.010], [0.429, 0.393, 0.010, 0.168]]]
M01118	Transfac	P1481890. New matrix entries., Rel102 Book 0001 (2006)	BetaBetaAlpha-zinc finger Family	Wilms tumor 1	Homo Sapiens		7490	WT1	AWT1 GUD WAGR WIT-2 WT33	NM_000378|NM_024424|NM_024425|NM_024426	137	[[[0.048, 0.561, 0.381, 0.010], [0.273, 0.500, 0.182, 0.045], [0.010, 0.970, 0.010, 0.010], [0.174, 0.348, 0.087, 0.391], [0.010, 0.970, 0.010, 0.010], [0.174, 0.806, 0.010, 0.010], [0.045, 0.409, 0.273, 0.273], [0.143, 0.381, 0.381, 0.095], [0.048, 0.714, 0.190, 0.048]]]
M01119	Transfac	47626|12087177	BetaBetaAlpha-zinc finger Family	zinc finger and BTB domain containing 33	Homo Sapiens		10009	ZBTB33	ZNF-kaiso ZNF348	NM_001184742|NM_006777	138	[[[0.281, 0.281, 0.063, 0.375], [0.010, 0.031, 0.094, 0.865], [0.010, 0.970, 0.010, 0.010], [0.010, 0.970, 0.010, 0.010], [0.010, 0.010, 0.010, 0.970], [0.010, 0.010, 0.970, 0.010], [0.010, 0.970, 0.010, 0.010], [0.063, 0.188, 0.313, 0.436], [0.938, 0.010, 0.031, 0.021], [0.344, 0.063, 0.313, 0.280]]]
M01122	Transfac	14621294|47626	BetaBetaAlpha-zinc finger Family	zinc finger protein 219	Homo Sapiens		51222	ZNF219	ZFP219	NM_001101672|NM_001102454|NM_016423	239	[[[0.024, 0.878, 0.049, 0.049], [0.333, 0.010, 0.438, 0.219], [0.010, 0.970, 0.010, 0.010], [0.010, 0.970, 0.010, 0.010], [0.010, 0.970, 0.010, 0.010], [0.010, 0.970, 0.010, 0.010], [0.010, 0.970, 0.010, 0.010], [0.100, 0.857, 0.033, 0.010], [0.203, 0.356, 0.102, 0.339], [0.018, 0.726, 0.246, 0.010], [0.211, 0.737, 0.018, 0.034], [0.053, 0.860, 0.070, 0.017]]]
M01123	Transfac	16518401	Homeodomain Family	Nanog homeobox	Homo Sapiens		79923	NANOG	-	NM_024865	238	[[[0.200, 0.150, 0.550, 0.100], [0.210, 0.120, 0.610, 0.060], [0.240, 0.010, 0.740, 0.010], [0.340, 0.360, 0.290, 0.010], [0.081, 0.626, 0.010, 0.283], [0.010, 0.970, 0.010, 0.010], [0.970, 0.010, 0.010, 0.010], [0.030, 0.010, 0.030, 0.930], [0.010, 0.010, 0.010, 0.970], [0.160, 0.020, 0.330, 0.490], [0.200, 0.620, 0.100, 0.080], [0.010, 0.970, 0.010, 0.010]]]
M01127	Transfac	P1481874. New matrix entries., Rel103 Book 0001 (2006)	Homeodomain Family	ISL LIM homeobox 1	Homo Sapiens		3670	ISL1	ISLET1 Isl-1	NM_002202	114	[[[0.200, 0.010, 0.600, 0.190], [0.200, 0.390, 0.400, 0.010], [0.200, 0.200, 0.400, 0.200], [0.010, 0.010, 0.010, 0.970], [0.970, 0.010, 0.010, 0.010], [0.970, 0.010, 0.010, 0.010], [0.010, 0.010, 0.010, 0.970], [0.580, 0.010, 0.400, 0.010], [0.200, 0.010, 0.400, 0.390]]]
M01132	Transfac	P1481895. New matrix entries., Rel111 Book 0001 (2007)	Cys4 zinc finger of nuclear receptor type	splicing factor 1	Homo Sapiens		7536	SF1	BBP D11S636 MBBP ZFM1 ZNF162	NM_001178030|NM_001178031|NM_004630|NM_201995|NM_201997|NM_201998|NR_033649|NR_033650	154	[[[0.077, 0.077, 0.077, 0.769], [0.205, 0.077, 0.590, 0.128], [0.615, 0.010, 0.282, 0.093], [0.051, 0.929, 0.010, 0.010], [0.010, 0.970, 0.010, 0.010], [0.026, 0.010, 0.010, 0.954], [0.010, 0.053, 0.010, 0.927], [0.026, 0.184, 0.737, 0.053], [0.395, 0.105, 0.316, 0.184]]]
M01146	Transfac	17605809	DMRT Domain Family	doublesex and mab-3 related transcription factor 1	Homo Sapiens		1761	DMRT1	DMT1	NM_021951	50	[[[0.091, 0.273, 0.010, 0.626], [0.091, 0.010, 0.227, 0.672], [0.010, 0.010, 0.970, 0.010], [0.455, 0.364, 0.010, 0.171], [0.273, 0.010, 0.045, 0.672], [0.970, 0.010, 0.010, 0.010], [0.010, 0.970, 0.010, 0.010], [0.955, 0.010, 0.010, 0.025], [0.409, 0.010, 0.010, 0.571], [0.010, 0.010, 0.010, 0.970], [0.010, 0.010, 0.955, 0.025], [0.010, 0.045, 0.010, 0.935], [0.273, 0.010, 0.045, 0.672], [0.045,…
M01147	Transfac	17605809	DMRT Domain Family	doublesex and mab-3 related transcription factor 2	Homo Sapiens		10655	DMRT2	-	NM_001130865|NM_006557|NM_181872	224	[[[0.056, 0.389, 0.278, 0.277], [0.778, 0.010, 0.167, 0.045], [0.500, 0.010, 0.167, 0.323], [0.667, 0.010, 0.010, 0.313], [0.222, 0.010, 0.111, 0.657], [0.056, 0.010, 0.111, 0.823], [0.056, 0.010, 0.924, 0.010], [0.556, 0.167, 0.010, 0.267], [0.056, 0.010, 0.010, 0.924], [0.924, 0.056, 0.010, 0.010], [0.010, 0.970, 0.010, 0.010], [0.944, 0.010, 0.010, 0.036], [0.278, 0.010, 0.010, 0.702], [0.010,…
M01148	Transfac	17605809	DMRT Domain Family	doublesex and mab-3 related transcription factor 3	Homo Sapiens		58524	DMRT3	DMRTA3 MGC142144	NM_021240	224	[[[0.425, 0.125, 0.275, 0.175], [0.500, 0.025, 0.175, 0.300], [0.375, 0.025, 0.100, 0.500], [0.050, 0.025, 0.010, 0.915], [0.025, 0.100, 0.100, 0.775], [0.025, 0.010, 0.955, 0.010], [0.500, 0.050, 0.010, 0.440], [0.025, 0.010, 0.010, 0.955], [0.955, 0.010, 0.025, 0.010], [0.010, 0.970, 0.010, 0.010], [0.925, 0.010, 0.010, 0.055], [0.350, 0.010, 0.010, 0.630], [0.150, 0.025, 0.050, 0.775], [0.125,…
M01149	Transfac	17605809	DMRT Domain Family	doublesex and mab-3 related transcription factor like family A1	Mus Musculus		242523	Dmrta1	Dmrt4	NM_175647	224	[[[0.750, 0.050, 0.125, 0.075], [0.700, 0.125, 0.010, 0.165], [0.200, 0.010, 0.010, 0.780], [0.010, 0.010, 0.970, 0.010], [0.025, 0.010, 0.010, 0.955], [0.650, 0.010, 0.075, 0.265], [0.400, 0.010, 0.325, 0.265], [0.010, 0.930, 0.050, 0.010], [0.800, 0.010, 0.175, 0.015], [0.725, 0.025, 0.175, 0.075], [0.350, 0.100, 0.100, 0.450], [0.225, 0.025, 0.175, 0.575], [0.200, 0.150, 0.050, 0.600]]]
M01150	Transfac	17605809	DMRT Domain Family	doublesex and mab-3 related transcription factor like family A2	Mus Musculus		242620	Dmrta2	Dmrt5	NM_172296	49	[[[0.286, 0.041, 0.245, 0.428], [0.347, 0.082, 0.143, 0.428], [0.061, 0.122, 0.061, 0.756], [0.102, 0.122, 0.061, 0.715], [0.010, 0.010, 0.970, 0.010], [0.184, 0.082, 0.010, 0.724], [0.286, 0.010, 0.041, 0.663], [0.898, 0.010, 0.020, 0.072], [0.010, 0.939, 0.041, 0.010], [0.551, 0.041, 0.010, 0.398], [0.143, 0.010, 0.551, 0.296], [0.102, 0.010, 0.020, 0.868], [0.143, 0.010, 0.429, 0.418], [0.061,…
M01151	Transfac	17605809	DMRT Domain Family	doublesex and mab-3 related transcription factor like family C2	Mus Musculus		71241	Dmrtc2	4933432E21Rik Dmrt7	NM_027732	50	[[[0.133, 0.033, 0.010, 0.824], [0.100, 0.033, 0.200, 0.667], [0.010, 0.010, 0.967, 0.013], [0.167, 0.200, 0.010, 0.623], [0.233, 0.133, 0.067, 0.567], [0.667, 0.010, 0.167, 0.156], [0.010, 0.767, 0.100, 0.123], [0.767, 0.100, 0.033, 0.100], [0.367, 0.010, 0.233, 0.390], [0.010, 0.133, 0.033, 0.824], [0.067, 0.010, 0.500, 0.423], [0.100, 0.133, 0.067, 0.700], [0.133, 0.067, 0.267, 0.533], [0.067,…
M01171	Transfac	P1481876. New matrix entries., Rel121 Book 0001 (2008)	BetaBetaAlpha-zinc finger Family	B-cell CLL/lymphoma 6	Homo Sapiens		604	BCL6	BCL5 BCL6A LAZ3 ZBTB27 ZNF51	NM_001130845|NM_001134738|NM_001706	279	[[[0.200, 0.200, 0.400, 0.200], [0.010, 0.200, 0.400, 0.390], [0.010, 0.010, 0.143, 0.837], [0.010, 0.143, 0.010, 0.837], [0.010, 0.857, 0.010, 0.123], [0.143, 0.143, 0.143, 0.571], [0.970, 0.010, 0.010, 0.010], [0.010, 0.010, 0.970, 0.010], [0.010, 0.010, 0.970, 0.010], [0.429, 0.010, 0.143, 0.418]]]
M01175	Transfac	P1481876. New matrix entries., Rel121 Book 0001 (2008)	BetaBetaAlpha-zinc finger Family	zinc finger and BTB domain containing 7B	Homo Sapiens		51043	ZBTB7B	DKFZp686G01254 THPOK ZBTB15 ZFP67 ZNF857B c-Krox hcKrox	NM_015872	150	[[[0.010, 0.400, 0.400, 0.190], [0.010, 0.970, 0.010, 0.010], [0.010, 0.970, 0.010, 0.010], [0.010, 0.970, 0.010, 0.010], [0.010, 0.010, 0.300, 0.680], [0.010, 0.880, 0.100, 0.010], [0.010, 0.970, 0.010, 0.010], [0.010, 0.970, 0.010, 0.010], [0.100, 0.600, 0.200, 0.100]]]
M01177	Transfac	P1481876. New matrix entries., Rel121 Book 0001 (2008)	Helix-Loop-Helix Family	sterol regulatory element binding transcription factor 2	Homo Sapiens		6721	SREBF2	SREBP2 bHLHd2	NM_004599	277	[[[0.333, 0.286, 0.190, 0.191], [0.143, 0.286, 0.381, 0.190], [0.238, 0.095, 0.571, 0.096], [0.010, 0.619, 0.010, 0.361], [0.010, 0.970, 0.010, 0.010], [0.970, 0.010, 0.010, 0.010], [0.010, 0.524, 0.238, 0.228], [0.190, 0.476, 0.095, 0.239], [0.143, 0.381, 0.190, 0.286], [0.095, 0.381, 0.381, 0.143], [0.429, 0.381, 0.095, 0.095], [0.150, 0.400, 0.300, 0.150]]]
M01195	Transfac	17846996	Transcription Factor T-Domain	T-box 22	Homo Sapiens		50945	TBX22	CLPA TBXX dJ795G23.1	NM_001109878|NM_001109879|NM_016954	104	[[[0.970, 0.010, 0.010, 0.010], [0.010, 0.010, 0.970, 0.010], [0.010, 0.010, 0.970, 0.010], [0.010, 0.010, 0.010, 0.970], [0.010, 0.010, 0.970, 0.010], [0.010, 0.125, 0.010, 0.855], [0.010, 0.010, 0.970, 0.010], [0.970, 0.010, 0.010, 0.010], [0.970, 0.010, 0.010, 0.010], [0.600, 0.067, 0.010, 0.323], [0.010, 0.010, 0.063, 0.917], [0.010, 0.010, 0.010, 0.970], [0.125, 0.313, 0.552, 0.010], [0.250,…
M01207	Transfac	P1481921. New matrix entries., Rel20091 Book 0001 (2009)	Ets Domain Family	v-ets erythroblastosis virus E26 oncogene homolog 2 (avian)	Homo Sapiens		2114	ETS2	ETS2IT1	NM_005239	343	[[[0.050, 0.650, 0.010, 0.290], [0.100, 0.200, 0.010, 0.690], [0.010, 0.010, 0.010, 0.970], [0.010, 0.970, 0.010, 0.010], [0.010, 0.970, 0.010, 0.010], [0.100, 0.200, 0.150, 0.550], [0.010, 0.150, 0.600, 0.240]]]
M01229	Transfac	15987678	GTF2I Domain Family	GTF2I repeat domain containing 1	Homo Sapiens		9569	GTF2IRD1	BEN CREAM1 GTF3 MUSTRD1 RBAP2 WBS WBSCR11 WBSCR12 hMusTRD1alpha1	NM_005685|NM_016328	29	[[[0.034, 0.172, 0.552, 0.242], [0.267, 0.067, 0.656, 0.010], [0.010, 0.010, 0.970, 0.010], [0.967, 0.010, 0.010, 0.013], [0.033, 0.033, 0.010, 0.924], [0.033, 0.010, 0.010, 0.947], [0.600, 0.010, 0.367, 0.023], [0.033, 0.300, 0.367, 0.300], [0.321, 0.071, 0.571, 0.037]]]
M01230	Transfac	15607024	BetaBetaAlpha-zinc finger Family	zinc finger protein 333	Homo Sapiens		84449	ZNF333	KIAA1806	NM_032433	117	[[[0.970, 0.010, 0.010, 0.010], [0.010, 0.010, 0.010, 0.970], [0.970, 0.010, 0.010, 0.010], [0.970, 0.010, 0.010, 0.010], [0.010, 0.010, 0.010, 0.970]]]
M01241	Transfac	18326499	GTF2I Domain Family	GTF2I repeat domain containing 1	Homo Sapiens		9569	GTF2IRD1	BEN CREAM1 GTF3 MUSTRD1 RBAP2 WBS WBSCR11 WBSCR12 hMusTRD1alpha1	NM_005685|NM_016328	186	[[[0.010, 0.970, 0.010, 0.010], [0.625, 0.010, 0.010, 0.355], [0.010, 0.010, 0.970, 0.010], [0.010, 0.970, 0.010, 0.010], [0.010, 0.010, 0.970, 0.010], [0.970, 0.010, 0.010, 0.010], [0.010, 0.625, 0.010, 0.355], [0.970, 0.010, 0.010, 0.010]]]
M01243	Transfac	15318811	BetaBetaAlpha-zinc finger Family	metal-regulatory transcription factor 1	Homo Sapiens		4520	MTF1	MGC23036 MTF-1 ZRF	NM_005955	124	[[[0.010, 0.010, 0.158, 0.822], [0.010, 0.158, 0.822, 0.010], [0.053, 0.832, 0.105, 0.010], [0.263, 0.158, 0.526, 0.053], [0.158, 0.822, 0.010, 0.010], [0.684, 0.158, 0.053, 0.105], [0.010, 0.822, 0.158, 0.010]]]
M01247	Transfac	18555785	Homeodomain Family	Nanog homeobox	Homo Sapiens		79923	NANOG	-	NM_024865	25	[[[0.182, 0.092, 0.228, 0.498], [0.230, 0.152, 0.158, 0.460], [0.366, 0.078, 0.162, 0.394], [0.372, 0.126, 0.370, 0.132], [0.420, 0.328, 0.174, 0.078], [0.654, 0.058, 0.158, 0.130], [0.348, 0.080, 0.276, 0.296], [0.584, 0.116, 0.258, 0.042], [0.894, 0.010, 0.012, 0.084], [0.016, 0.734, 0.228, 0.022], [0.970, 0.010, 0.010, 0.010], [0.968, 0.010, 0.010, 0.012], [0.602, 0.010, 0.032, 0.356], [0.354,…
M01248	Transfac	18358816	Hormone-nuclear Receptor Family	nuclear receptor subfamily 0, group B, member 1	Homo Sapiens		190	NR0B1	AHC AHCH AHX DAX-1 DAX1 DSS GTD HHG NROB1	NM_000475	154	[[[0.320, 0.190, 0.350, 0.140], [0.390, 0.270, 0.240, 0.100], [0.430, 0.060, 0.340, 0.170], [0.170, 0.270, 0.400, 0.160], [0.260, 0.240, 0.230, 0.270], [0.140, 0.240, 0.350, 0.270], [0.190, 0.450, 0.270, 0.090], [0.840, 0.010, 0.140, 0.010], [0.950, 0.010, 0.030, 0.010], [0.050, 0.010, 0.930, 0.010], [0.010, 0.010, 0.960, 0.020], [0.040, 0.110, 0.020, 0.830], [0.010, 0.870, 0.110, 0.010], [0.770,…
M01252	Transfac	17908821	Transcription Factor Family	E2F transcription factor 6	Homo Sapiens		1876	E2F6	E2F-6 MGC111545	NM_198256|NR_003092|NR_003093|NR_003094|NR_003095	272	[[[0.063, 0.640, 0.096, 0.201], [0.087, 0.234, 0.456, 0.223], [0.010, 0.010, 0.010, 0.970], [0.010, 0.010, 0.010, 0.970], [0.010, 0.010, 0.010, 0.970], [0.010, 0.769, 0.027, 0.194], [0.120, 0.303, 0.315, 0.262], [0.010, 0.010, 0.010, 0.970]]]
M01262	Transfac	17584735	Transcription Factor T-Domain	T-box 18	Homo Sapiens		9096	TBX18	-	NM_001080508	104	[[[0.717, 0.010, 0.263, 0.010], [0.010, 0.010, 0.970, 0.010], [0.010, 0.010, 0.970, 0.010], [0.010, 0.010, 0.010, 0.970], [0.010, 0.010, 0.970, 0.010], [0.010, 0.010, 0.010, 0.970], [0.010, 0.010, 0.970, 0.010], [0.970, 0.010, 0.010, 0.010], [0.970, 0.010, 0.010, 0.010], [0.970, 0.010, 0.010, 0.010], [0.286, 0.010, 0.010, 0.694], [0.010, 0.010, 0.010, 0.970], [0.105, 0.622, 0.263, 0.010], [0.105,…
M01268	Transfac	P1481927. New matrix entries., Rel20093 Book 0001 (2009)	Hormone-nuclear Receptor Family	nuclear receptor subfamily 1, group H, member 4	Homo Sapiens		9971	NR1H4	BAR FXR HRR-1 HRR1 MGC163445 RIP14	NM_005123	77	[[[0.717, 0.010, 0.263, 0.010], [0.010, 0.010, 0.970, 0.010], [0.010, 0.010, 0.895, 0.085], [0.158, 0.053, 0.053, 0.736], [0.010, 0.895, 0.010, 0.085], [0.970, 0.010, 0.010, 0.010], [0.211, 0.263, 0.158, 0.368]]]
M01282	Transfac	P1481927. New matrix entries., Rel20093 Book 0001 (2009)	Hormone-nuclear Receptor Family	peroxisome proliferator-activated receptor alpha	Homo Sapiens		5465	PPARA	MGC2237 MGC2452 NR1C1 PPAR PPARalpha hPPAR	NM_001001928|NM_005036	77	[[[0.010, 0.077, 0.010, 0.903], [0.010, 0.010, 0.970, 0.010], [0.769, 0.010, 0.154, 0.067], [0.010, 0.826, 0.154, 0.010], [0.010, 0.970, 0.010, 0.010], [0.010, 0.010, 0.010, 0.970], [0.077, 0.385, 0.077, 0.461]]]
M01288	Transfac	17761679	Helix-Loop-Helix Family	neurogenic differentiation 1	Homo Sapiens		4760	NEUROD1	BETA2 BHF-1 MODY6 NEUROD bHLHa3	NM_002500	353	[[[0.025, 0.383, 0.267, 0.325], [0.292, 0.105, 0.149, 0.454], [0.091, 0.361, 0.463, 0.085], [0.010, 0.970, 0.010, 0.010], [0.452, 0.010, 0.010, 0.528], [0.010, 0.010, 0.857, 0.123], [0.010, 0.970, 0.010, 0.010], [0.010, 0.010, 0.010, 0.970], [0.010, 0.146, 0.834, 0.010], [0.135, 0.207, 0.281, 0.377], [0.010, 0.394, 0.399, 0.197], [0.063, 0.479, 0.094, 0.364]]]
M01295	Transfac	19531563	Leucine Zipper Family	activating transcription factor 5	Homo Sapiens		22809	ATF5	ATFX FLJ34666 HMFN0395	NM_001193646|NM_012068	141	[[[0.172, 0.586, 0.034, 0.208], [0.034, 0.448, 0.103, 0.415], [0.010, 0.010, 0.010, 0.970], [0.010, 0.970, 0.010, 0.010], [0.069, 0.034, 0.034, 0.863], [0.069, 0.414, 0.010, 0.507], [0.010, 0.966, 0.010, 0.014], [0.069, 0.911, 0.010, 0.010], [0.010, 0.010, 0.010, 0.970], [0.034, 0.034, 0.010, 0.922], [0.655, 0.103, 0.010, 0.232]]]
M01300	Transfac	17956125	AT-hook Domain Family	high mobility group AT-hook 2	Homo Sapiens		8091	HMGA2	BABL HMGI-C HMGIC LIPO STQTL9	NM_003483|NM_003484	354	[[[0.930, 0.010, 0.010, 0.050], [0.268, 0.010, 0.010, 0.712], [0.930, 0.010, 0.010, 0.050], [0.183, 0.010, 0.014, 0.793], [0.042, 0.042, 0.010, 0.906], [0.010, 0.515, 0.465, 0.010], [0.014, 0.451, 0.521, 0.014], [0.014, 0.592, 0.366, 0.028], [0.010, 0.423, 0.557, 0.010], [0.437, 0.127, 0.268, 0.168], [0.479, 0.010, 0.014, 0.497], [0.394, 0.010, 0.010, 0.586], [0.845, 0.010, 0.010, 0.135], [0.268,…
M01305	Transfac	9571041	Leucine Zipper Family	thyrotrophic embryonic factor	Homo Sapiens		7008	TEF	KIAA1655	NM_001145398|NM_003216	209	[[[0.083, 0.500, 0.083, 0.334], [0.730, 0.010, 0.250, 0.010], [0.010, 0.970, 0.010, 0.010], [0.970, 0.010, 0.010, 0.010], [0.010, 0.010, 0.010, 0.970], [0.010, 0.010, 0.010, 0.970], [0.010, 0.970, 0.010, 0.010], [0.010, 0.917, 0.010, 0.063], [0.417, 0.010, 0.010, 0.563], [0.083, 0.574, 0.333, 0.010], [0.167, 0.333, 0.250, 0.250], [0.010, 0.167, 0.667, 0.156]]]
M01306	Transfac	17259635	BetaBetaAlpha-zinc finger Family	zinc finger protein 217	Homo Sapiens		7764	ZNF217	ZABC1	NM_006526	355	[[[0.711, 0.155, 0.010, 0.124], [0.062, 0.010, 0.010, 0.918], [0.021, 0.010, 0.010, 0.959], [0.010, 0.970, 0.010, 0.010], [0.113, 0.691, 0.010, 0.186], [0.320, 0.186, 0.330, 0.164], [0.649, 0.155, 0.134, 0.062], [0.062, 0.897, 0.031, 0.010]]]
M01312	Transfac	18585359	Homeodomain Family	NK2 homeobox 1	Homo Sapiens		7080	NKX2-1	BCH BHC NK-2 NKX2.1 NKX2A TEBP TITF1 TTF-1 TTF1	XM_002344771|NM_001079668|NM_003317	112	[[[0.140, 0.320, 0.150, 0.390], [0.404, 0.232, 0.232, 0.132], [0.680, 0.040, 0.180, 0.100], [0.140, 0.200, 0.470, 0.190], [0.070, 0.830, 0.090, 0.010], [0.010, 0.880, 0.010, 0.100], [0.900, 0.020, 0.010, 0.070], [0.020, 0.960, 0.010, 0.010], [0.010, 0.010, 0.010, 0.970], [0.010, 0.160, 0.010, 0.820], [0.190, 0.120, 0.670, 0.020], [0.889, 0.010, 0.010, 0.091], [0.455, 0.333, 0.182, 0.030], [0.340,…
M01326	Transfac	18585359	Homeodomain Family	GS homeobox 2	Homo Sapiens		170825	GSX2	GSH2	NM_133267	148	[[[0.470, 0.180, 0.230, 0.120], [0.180, 0.320, 0.330, 0.170], [0.250, 0.090, 0.550, 0.110], [0.130, 0.260, 0.240, 0.370], [0.010, 0.100, 0.010, 0.880], [0.950, 0.030, 0.010, 0.010], [0.970, 0.010, 0.010, 0.010], [0.020, 0.010, 0.010, 0.960], [0.010, 0.010, 0.030, 0.950], [0.880, 0.010, 0.100, 0.010], [0.202, 0.131, 0.556, 0.111], [0.110, 0.550, 0.090, 0.250], [0.168, 0.277, 0.228, 0.327], [0.180,…
M01334	Transfac	18585359	Homeodomain Family	NK1 transcription factor related, locus 1 (Drosophila)	Mus Musculus		672284	Nkx1-1	Nkx-1.1 Sax2	XM_001473635|XM_987021	63	[[[0.350, 0.070, 0.120, 0.460], [0.168, 0.248, 0.545, 0.039], [0.260, 0.480, 0.130, 0.130], [0.354, 0.202, 0.404, 0.040], [0.050, 0.630, 0.130, 0.190], [0.010, 0.416, 0.010, 0.564], [0.869, 0.111, 0.010, 0.010], [0.960, 0.010, 0.010, 0.020], [0.040, 0.010, 0.010, 0.940], [0.010, 0.010, 0.111, 0.869], [0.564, 0.010, 0.416, 0.010], [0.190, 0.130, 0.630, 0.050], [0.010, 0.460, 0.060, 0.470], [0.110,…
M01364	Transfac	18585359	Homeodomain Family	oocyte specific homeobox 2	Mus Musculus		246792	Obox2	-	NM_145708|NR_003269	85	[[[0.290, 0.130, 0.140, 0.440], [0.121, 0.141, 0.414, 0.324], [0.450, 0.150, 0.310, 0.090], [0.150, 0.060, 0.650, 0.140], [0.188, 0.040, 0.723, 0.049], [0.071, 0.020, 0.869, 0.040], [0.060, 0.010, 0.920, 0.010], [0.020, 0.010, 0.950, 0.020], [0.960, 0.020, 0.010, 0.010], [0.010, 0.010, 0.010, 0.970], [0.020, 0.010, 0.010, 0.960], [0.939, 0.010, 0.010, 0.041], [0.690, 0.020, 0.080, 0.210], [0.293,…
M01399	Transfac	18585359	Homeodomain Family	H2.0-like homeobox	Mus Musculus		15284	Hlx	Hlx1	NM_008250	86	[[[0.180, 0.490, 0.160, 0.170], [0.270, 0.440, 0.130, 0.160], [0.450, 0.220, 0.160, 0.170], [0.070, 0.130, 0.050, 0.750], [0.760, 0.080, 0.050, 0.110], [0.717, 0.010, 0.071, 0.202], [0.040, 0.060, 0.020, 0.880], [0.160, 0.120, 0.030, 0.690], [0.630, 0.030, 0.250, 0.090], [0.880, 0.020, 0.060, 0.040], [0.202, 0.071, 0.010, 0.717], [0.110, 0.050, 0.080, 0.760], [0.750, 0.050, 0.130, 0.070], [0.160,…
M01425	Transfac	18585359	Homeodomain Family	HNF1 homeobox B	Homo Sapiens		6928	HNF1B	FJHN HNF1beta HNF2 HPC11 LF-B3 LFB3 MODY5 TCF2 VHNF1	NM_000458|NM_001165923	198	[[[0.313, 0.141, 0.263, 0.283], [0.160, 0.180, 0.370, 0.290], [0.140, 0.400, 0.140, 0.320], [0.172, 0.192, 0.293, 0.343], [0.060, 0.050, 0.840, 0.050], [0.060, 0.030, 0.020, 0.890], [0.010, 0.010, 0.010, 0.970], [0.970, 0.010, 0.010, 0.010], [0.970, 0.010, 0.010, 0.010], [0.010, 0.950, 0.010, 0.030], [0.010, 0.150, 0.020, 0.820], [0.900, 0.010, 0.030, 0.060], [0.280, 0.130, 0.560, 0.030], [0.162,…
M01435	Transfac	18585359	Homeodomain Family	reproductive homeobox 6	Mus Musculus		19202	Rhox6	AV213605 AW548842 Psx1	NM_008955	63	[[[0.360, 0.050, 0.050, 0.540], [0.310, 0.210, 0.400, 0.080], [0.238, 0.426, 0.149, 0.187], [0.280, 0.390, 0.180, 0.150], [0.080, 0.360, 0.040, 0.520], [0.030, 0.030, 0.010, 0.930], [0.869, 0.051, 0.010, 0.070], [0.930, 0.030, 0.030, 0.010], [0.010, 0.030, 0.030, 0.930], [0.071, 0.010, 0.051, 0.868], [0.930, 0.010, 0.030, 0.030], [0.520, 0.040, 0.360, 0.080], [0.070, 0.220, 0.120, 0.590], [0.080,…
M01445	Transfac	18585359	Homeodomain Family	oocyte specific homeobox 6	Mus Musculus		252830	Obox6	D17Ertd599e	NM_145710	31	[[[0.510, 0.240, 0.110, 0.140], [0.300, 0.210, 0.200, 0.290], [0.690, 0.040, 0.140, 0.130], [0.680, 0.090, 0.040, 0.190], [0.347, 0.119, 0.347, 0.187], [0.140, 0.610, 0.190, 0.060], [0.040, 0.010, 0.940, 0.010], [0.010, 0.010, 0.970, 0.010], [0.950, 0.030, 0.010, 0.010], [0.010, 0.010, 0.010, 0.970], [0.010, 0.010, 0.010, 0.970], [0.970, 0.010, 0.010, 0.010], [0.440, 0.020, 0.080, 0.460], [0.253,…
M01450	Transfac	18585359	Homeodomain Family	oocyte specific homeobox 1	Mus Musculus		71468	Obox1	7420700M11Rik AU015708 AU024152	NM_027802	85	[[[0.240, 0.130, 0.240, 0.390], [0.218, 0.109, 0.208, 0.465], [0.650, 0.110, 0.160, 0.080], [0.450, 0.110, 0.370, 0.070], [0.248, 0.020, 0.683, 0.049], [0.090, 0.010, 0.880, 0.020], [0.050, 0.010, 0.930, 0.010], [0.010, 0.010, 0.960, 0.020], [0.950, 0.030, 0.010, 0.010], [0.010, 0.010, 0.010, 0.970], [0.010, 0.010, 0.010, 0.970], [0.950, 0.010, 0.010, 0.030], [0.710, 0.020, 0.050, 0.220], [0.232,…
M01453	Transfac	18585359	Homeodomain Family	ALX homeobox 1	Homo Sapiens		8092	ALX1	CART1 FND3	NM_006982	86	[[[0.170, 0.410, 0.200, 0.220], [0.333, 0.212, 0.354, 0.101], [0.293, 0.465, 0.101, 0.141], [0.323, 0.202, 0.263, 0.212], [0.020, 0.238, 0.010, 0.732], [0.010, 0.040, 0.010, 0.940], [0.970, 0.010, 0.010, 0.010], [0.970, 0.010, 0.010, 0.010], [0.010, 0.010, 0.010, 0.970], [0.010, 0.010, 0.010, 0.970], [0.940, 0.010, 0.040, 0.010], [0.733, 0.010, 0.238, 0.019], [0.158, 0.218, 0.198, 0.426], [0.172,…
M01466	Transfac	18585359	Homeodomain Family	oocyte specific homeobox 3	Mus Musculus		246791	Obox3	-	NM_145707	85	[[[0.270, 0.170, 0.150, 0.410], [0.130, 0.270, 0.350, 0.250], [0.343, 0.212, 0.333, 0.112], [0.152, 0.162, 0.586, 0.100], [0.260, 0.030, 0.630, 0.080], [0.110, 0.040, 0.770, 0.080], [0.080, 0.010, 0.900, 0.010], [0.010, 0.010, 0.970, 0.010], [0.970, 0.010, 0.010, 0.010], [0.010, 0.010, 0.010, 0.970], [0.010, 0.010, 0.010, 0.970], [0.960, 0.010, 0.010, 0.020], [0.713, 0.020, 0.129, 0.138], [0.140,…
M01479	Transfac	18585359	Homeodomain Family	POU class 6 homeobox 1	Homo Sapiens		5463	POU6F1	BRN5 MPOU TCFB1	NM_002702|NR_026893	345	[[[0.280, 0.280, 0.340, 0.100], [0.430, 0.240, 0.080, 0.250], [0.277, 0.297, 0.218, 0.208], [0.188, 0.267, 0.455, 0.090], [0.495, 0.069, 0.020, 0.416], [0.010, 0.010, 0.010, 0.970], [0.970, 0.010, 0.010, 0.010], [0.970, 0.010, 0.010, 0.010], [0.010, 0.010, 0.010, 0.970], [0.010, 0.010, 0.700, 0.280], [0.970, 0.010, 0.010, 0.010], [0.010, 0.010, 0.950, 0.030], [0.080, 0.400, 0.400, 0.120], [0.208,…
M01480	Transfac	18585359	Homeodomain Family	oocyte specific homeobox 5	Mus Musculus		252829	Obox5	C87544	NM_145709	85	[[[0.280, 0.190, 0.140, 0.390], [0.340, 0.040, 0.330, 0.290], [0.270, 0.230, 0.330, 0.170], [0.394, 0.141, 0.384, 0.081], [0.111, 0.061, 0.818, 0.010], [0.090, 0.010, 0.890, 0.010], [0.010, 0.010, 0.970, 0.010], [0.970, 0.010, 0.010, 0.010], [0.010, 0.010, 0.010, 0.970], [0.010, 0.010, 0.010, 0.970], [0.970, 0.010, 0.010, 0.010], [0.808, 0.010, 0.020, 0.162], [0.380, 0.180, 0.080, 0.360], [0.071,…
M01483	Transfac	18585359	Homeodomain Family	developing brain homeobox 1	Mus Musculus		13172	Dbx1	AI426026 Dbx	NM_001005232	86	[[[0.190, 0.230, 0.160, 0.420], [0.610, 0.070, 0.050, 0.270], [0.455, 0.059, 0.307, 0.179], [0.228, 0.129, 0.099, 0.544], [0.240, 0.230, 0.070, 0.460], [0.620, 0.140, 0.080, 0.160], [0.740, 0.030, 0.050, 0.180], [0.110, 0.100, 0.070, 0.720], [0.130, 0.110, 0.040, 0.720], [0.730, 0.030, 0.090, 0.150], [0.540, 0.100, 0.050, 0.310], [0.198, 0.149, 0.099, 0.554], [0.590, 0.070, 0.170, 0.170], [0.500,…
M01590	Transfac	18555785	MH1 Domain Family	SMAD family member 1	Homo Sapiens		4086	SMAD1	BSP1 JV4-1 JV41 MADH1 MADR1	NM_001003688|NM_005900	25	[[[0.390, 0.346, 0.168, 0.096], [0.682, 0.024, 0.096, 0.198], [0.352, 0.038, 0.326, 0.284], [0.510, 0.184, 0.286, 0.020], [0.956, 0.010, 0.016, 0.018], [0.032, 0.684, 0.268, 0.016], [0.970, 0.010, 0.010, 0.010], [0.958, 0.010, 0.022, 0.010], [0.668, 0.010, 0.064, 0.258], [0.334, 0.024, 0.604, 0.038], [0.232, 0.148, 0.588, 0.032], [0.370, 0.310, 0.218, 0.102]]]
M01592	Transfac	18555785	Grainyhead	transcription factor CP2-like 1	Homo Sapiens		29842	TFCP2L1	CRTR1 LBP-9 LBP9	NM_014553	111	[[[0.010, 0.920, 0.060, 0.010], [0.128, 0.654, 0.010, 0.208], [0.474, 0.010, 0.446, 0.070], [0.010, 0.036, 0.944, 0.010], [0.240, 0.344, 0.066, 0.350], [0.154, 0.340, 0.108, 0.398], [0.230, 0.276, 0.194, 0.300], [0.360, 0.184, 0.380, 0.076], [0.748, 0.036, 0.188, 0.028], [0.560, 0.010, 0.292, 0.138], [0.010, 0.954, 0.026, 0.010], [0.092, 0.712, 0.010, 0.186], [0.432, 0.010, 0.530, 0.028], [0.010,…
M01596	Transfac	18832070	BetaBetaAlpha-zinc finger Family	GLI family zinc finger 3	Homo Sapiens		2737	GLI3	ACLS GCPS PAP-A PAPA PAPA1 PAPB PHS PPDIV	NM_000168	27	[[[0.061, 0.434, 0.391, 0.114], [0.152, 0.038, 0.010, 0.800], [0.035, 0.010, 0.945, 0.010], [0.010, 0.010, 0.778, 0.202], [0.010, 0.010, 0.970, 0.010], [0.101, 0.010, 0.030, 0.859], [0.010, 0.010, 0.970, 0.010], [0.010, 0.010, 0.970, 0.010], [0.010, 0.323, 0.121, 0.546], [0.043, 0.884, 0.030, 0.043], [0.149, 0.313, 0.048, 0.490]]]
M01650	Transfac	15634773	Hormone-nuclear Receptor Family	nuclear receptor subfamily 2, group E, member 3	Homo Sapiens		10002	NR2E3	ESCS MGC49976 PNR RNR RP37 rd7	NM_014249|NM_016346	46	[[[0.391, 0.087, 0.478, 0.044], [0.730, 0.043, 0.217, 0.010], [0.130, 0.130, 0.696, 0.044], [0.391, 0.010, 0.565, 0.034], [0.010, 0.010, 0.010, 0.970], [0.010, 0.957, 0.010, 0.023], [0.970, 0.010, 0.010, 0.010], [0.826, 0.010, 0.087, 0.077], [0.970, 0.010, 0.010, 0.010], [0.348, 0.010, 0.609, 0.033], [0.348, 0.010, 0.609, 0.033], [0.010, 0.010, 0.010, 0.970], [0.010, 0.913, 0.010, 0.067], [0.970,…
M01656	Transfac	17563751	Loop-Sheet-Helix Family	transformation related protein 63	Mus Musculus		22061	Trp63	AI462811 Ket MGC115972 P51/P63 P63 P73l Tp63 Trp53rp1	NM_001127259|NM_001127260|NM_001127261|NM_001127262|NM_001127263|NM_001127264|NM_001127265|NM_011641	45	[[[0.340, 0.090, 0.440, 0.130], [0.450, 0.010, 0.450, 0.090], [0.710, 0.010, 0.260, 0.020], [0.010, 0.970, 0.010, 0.010], [0.723, 0.010, 0.238, 0.029], [0.250, 0.010, 0.020, 0.720], [0.010, 0.010, 0.970, 0.010], [0.010, 0.130, 0.010, 0.850], [0.020, 0.733, 0.010, 0.237], [0.130, 0.400, 0.150, 0.320], [0.290, 0.140, 0.470, 0.100], [0.208, 0.010, 0.743, 0.039], [0.880, 0.010, 0.100, 0.010], [0.010,…
M01694	Transfac	17478514	BetaBetaAlpha-zinc finger Family	Yy2 transcription factor	Mus Musculus		100073351	Yy2	-	NM_001098723	189	[[[0.010, 0.970, 0.010, 0.010], [0.010, 0.970, 0.010, 0.010], [0.970, 0.010, 0.010, 0.010], [0.010, 0.010, 0.010, 0.970], [0.244, 0.133, 0.044, 0.579], [0.511, 0.044, 0.156, 0.289], [0.200, 0.289, 0.111, 0.400]]]
M01709	Transfac	P1481883. New matrix entries., Rel20102 Book 0001 (2010)	Leucine Zipper Family	v-maf musculoaponeurotic fibrosarcoma oncogene homolog A (avian)	Homo Sapiens		389692	MAFA	RIPE3b1 hMafA	NM_201589	73	[[[0.100, 0.010, 0.010, 0.880], [0.050, 0.790, 0.150, 0.010], [0.900, 0.010, 0.050, 0.040], [0.010, 0.100, 0.880, 0.010], [0.010, 0.970, 0.010, 0.010], [0.650, 0.150, 0.050, 0.150], [0.200, 0.200, 0.400, 0.200]]]
M01714	Transfac	P1481883. New matrix entries., Rel20102 Book 0001 (2010)	BetaBetaAlpha-zinc finger Family	Kruppel-like factor 15	Homo Sapiens		28999	KLF15	DKFZp779M1320 KKLF	NM_014079	372	[[[0.111, 0.111, 0.667, 0.111], [0.600, 0.100, 0.200, 0.100], [0.182, 0.010, 0.636, 0.172], [0.091, 0.273, 0.364, 0.272], [0.273, 0.182, 0.273, 0.272], [0.010, 0.010, 0.970, 0.010], [0.010, 0.010, 0.970, 0.010], [0.010, 0.010, 0.970, 0.010], [0.010, 0.010, 0.909, 0.071], [0.364, 0.364, 0.091, 0.181], [0.010, 0.091, 0.889, 0.010], [0.091, 0.010, 0.182, 0.717], [0.273, 0.010, 0.364, 0.353], [0.182,…
M01722	Transfac	P1481883. New matrix entries., Rel20102 Book 0001 (2010)	Hormone-nuclear Receptor Family	RAR-related orphan receptor B	Homo Sapiens		6096	RORB	NR1F2 ROR-BETA RZR-BETA RZRB bA133M9.1	NM_006914	77	[[[0.010, 0.010, 0.010, 0.970], [0.010, 0.010, 0.970, 0.010], [0.970, 0.010, 0.010, 0.010], [0.010, 0.970, 0.010, 0.010], [0.010, 0.970, 0.010, 0.010], [0.010, 0.500, 0.010, 0.480], [0.970, 0.010, 0.010, 0.010]]]
M01723	Transfac	P1481883. New matrix entries., Rel20102 Book 0001 (2010)	Homeodomain Family	SATB homeobox 1	Homo Sapiens		6304	SATB1	-	NM_001131010|NM_001195470|NM_002971	322	[[[0.625, 0.010, 0.125, 0.240], [0.125, 0.010, 0.375, 0.490], [0.500, 0.010, 0.010, 0.480], [0.625, 0.125, 0.010, 0.240], [0.500, 0.125, 0.010, 0.365], [0.010, 0.010, 0.010, 0.970], [0.970, 0.010, 0.010, 0.010], [0.970, 0.010, 0.010, 0.010], [0.250, 0.250, 0.010, 0.490], [0.010, 0.010, 0.970, 0.010], [0.605, 0.010, 0.375, 0.010], [0.143, 0.429, 0.010, 0.418], [0.551, 0.429, 0.010, 0.010], [0.143,…
M01728	Transfac	P1481883. New matrix entries., Rel20102 Book 0001 (2010)	Hormone-nuclear Receptor Family	nuclear receptor subfamily 2, group F, member 6	Homo Sapiens		2063	NR2F6	EAR-2 EAR2 ERBAL2	NM_005234	46	[[[0.010, 0.333, 0.010, 0.647], [0.111, 0.111, 0.556, 0.222], [0.444, 0.222, 0.111, 0.223], [0.222, 0.444, 0.111, 0.223], [0.010, 0.970, 0.010, 0.010], [0.010, 0.010, 0.010, 0.970], [0.010, 0.222, 0.010, 0.758], [0.010, 0.010, 0.010, 0.970], [0.111, 0.010, 0.869, 0.010], [0.222, 0.444, 0.111, 0.223], [0.111, 0.778, 0.010, 0.101], [0.010, 0.778, 0.010, 0.202], [0.111, 0.222, 0.010, 0.657], [0.111,…
M01733	Transfac	P1481883. New matrix entries., Rel20102 Book 0001 (2010)	BetaBetaAlpha-zinc finger Family	myeloid zinc finger 1	Homo Sapiens		7593	MZF1	MZF-1 MZF1B ZNF42 ZSCAN6 Zfp98	NM_003422|NM_198055	230	[[[0.125, 0.063, 0.188, 0.624], [0.010, 0.010, 0.970, 0.010], [0.010, 0.010, 0.970, 0.010], [0.031, 0.010, 0.938, 0.021], [0.010, 0.010, 0.970, 0.010], [0.969, 0.010, 0.010, 0.011], [0.281, 0.156, 0.500, 0.063]]]
M01734	Transfac	P1481883. New matrix entries., Rel20102 Book 0001 (2010)	Rel Homology Region Family	nuclear factor of activated T-cells, cytoplasmic, calcineurin-dependent 4	Homo Sapiens		4776	NFATC4	NF-ATc4 NFAT3	NM_001136022|NM_004554	231	[[[0.400, 0.133, 0.067, 0.400], [0.267, 0.267, 0.267, 0.199], [0.400, 0.133, 0.200, 0.267], [0.067, 0.133, 0.200, 0.600], [0.010, 0.010, 0.010, 0.970], [0.010, 0.010, 0.010, 0.970], [0.010, 0.010, 0.010, 0.970], [0.010, 0.970, 0.010, 0.010], [0.067, 0.867, 0.010, 0.056], [0.267, 0.200, 0.010, 0.523]]]
M01742	Transfac	19740739	BetaBetaAlpha-zinc finger Family	zinc finger and SCAN domain containing 10	Mus Musculus		332221	Zscan10	BC068284 Zfp206 Zkscan10 Znf206	NM_001033425	164	[[[0.010, 0.214, 0.028, 0.748], [0.052, 0.010, 0.928, 0.010], [0.022, 0.958, 0.010, 0.010], [0.010, 0.010, 0.970, 0.010], [0.010, 0.968, 0.012, 0.010], [0.864, 0.054, 0.066, 0.016], [0.048, 0.108, 0.379, 0.465], [0.012, 0.028, 0.946, 0.014], [0.010, 0.952, 0.010, 0.028], [0.010, 0.024, 0.862, 0.104], [0.010, 0.866, 0.018, 0.106]]]
M01744	Transfac	18358816	BetaBetaAlpha-zinc finger Family	zinc finger protein 42 homolog (mouse)	Homo Sapiens		132625	ZFP42	REX1 ZNF754	NM_174900	103	[[[0.655, 0.092, 0.232, 0.021], [0.581, 0.117, 0.160, 0.142], [0.291, 0.241, 0.414, 0.054], [0.845, 0.086, 0.041, 0.028], [0.018, 0.010, 0.022, 0.950], [0.010, 0.010, 0.970, 0.010], [0.010, 0.010, 0.970, 0.010], [0.068, 0.896, 0.025, 0.011], [0.086, 0.043, 0.424, 0.447], [0.079, 0.090, 0.761, 0.070], [0.146, 0.608, 0.147, 0.099], [0.092, 0.498, 0.223, 0.187]]]
M01783	Transfac	14726517	BetaBetaAlpha-zinc finger Family	Sp2 transcription factor	Homo Sapiens		6668	SP2	-	NM_003110	222	[[[0.286, 0.010, 0.694, 0.010], [0.048, 0.048, 0.894, 0.010], [0.010, 0.010, 0.970, 0.010], [0.010, 0.837, 0.143, 0.010], [0.048, 0.095, 0.847, 0.010], [0.010, 0.010, 0.970, 0.010], [0.048, 0.010, 0.905, 0.037], [0.837, 0.010, 0.143, 0.010], [0.010, 0.970, 0.010, 0.010]]]
MA0014	JASPAR	8406007	Homeodomain Family	paired box 5	Homo Sapiens		5079	PAX5	BSAP	NM_016734	126	[[[0.333, 0.083, 0.333, 0.251], [0.333, 0.010, 0.647, 0.010], [0.333, 0.250, 0.250, 0.167], [0.083, 0.167, 0.417, 0.333], [0.167, 0.583, 0.083, 0.167], [0.583, 0.167, 0.083, 0.167], [0.167, 0.417, 0.250, 0.166], [0.010, 0.250, 0.167, 0.573], [0.083, 0.167, 0.667, 0.083], [0.500, 0.083, 0.250, 0.167], [0.500, 0.010, 0.167, 0.323], [0.010, 0.010, 0.970, 0.010], [0.167, 0.667, 0.083, 0.083], [0.250,…
MA0017	JASPAR	8496174	Hormone-nuclear Receptor Family	nuclear receptor subfamily 2, group F, member 1	Homo Sapiens		7025	NR2F1	COUP-TFI EAR-3 EAR3 ERBAL3 NR2F2 SVP44 TCFCOUP1 TFCOUP1	NM_005654	46	[[[0.010, 0.010, 0.154, 0.826], [0.077, 0.010, 0.903, 0.010], [0.903, 0.010, 0.077, 0.010], [0.462, 0.518, 0.010, 0.010], [0.010, 0.970, 0.010, 0.010], [0.010, 0.231, 0.010, 0.749], [0.010, 0.154, 0.010, 0.826], [0.077, 0.010, 0.010, 0.903], [0.154, 0.010, 0.826, 0.010], [0.451, 0.308, 0.231, 0.010], [0.462, 0.385, 0.077, 0.076], [0.077, 0.769, 0.077, 0.077], [0.231, 0.462, 0.010, 0.297], [0.010,…
MA0030	JASPAR	7957066	Forkhead Domain Family	forkhead box F2	Homo Sapiens		2295	FOXF2	FKHL6 FREAC2	NM_001452	18	[[[0.037, 0.370, 0.259, 0.334], [0.370, 0.259, 0.185, 0.186], [0.630, 0.148, 0.074, 0.148], [0.464, 0.179, 0.179, 0.178], [0.136, 0.490, 0.364, 0.010], [0.259, 0.010, 0.721, 0.010], [0.010, 0.010, 0.010, 0.970], [0.970, 0.010, 0.010, 0.010], [0.970, 0.010, 0.010, 0.010], [0.970, 0.010, 0.010, 0.010], [0.010, 0.926, 0.010, 0.054], [0.970, 0.010, 0.010, 0.010], [0.593, 0.148, 0.074, 0.185], [0.259,…
MA0031	JASPAR	7957066	Forkhead Domain Family	forkhead box D1	Homo Sapiens		2297	FOXD1	FKHL8 FREAC4	NM_004472	18	[[[0.050, 0.050, 0.850, 0.050], [0.010, 0.010, 0.010, 0.970], [0.930, 0.050, 0.010, 0.010], [0.970, 0.010, 0.010, 0.010], [0.890, 0.050, 0.050, 0.010], [0.050, 0.900, 0.010, 0.040], [0.970, 0.010, 0.010, 0.010], [0.350, 0.100, 0.150, 0.400]]]
MA0040	JASPAR	8139574	Forkhead Domain Family	forkhead box Q1	Mus Musculus		15220	Foxq1	HFH-1 Hfh1 Hfh1l sa	NM_008239	57	[[[0.222, 0.222, 0.167, 0.389], [0.722, 0.056, 0.167, 0.055], [0.278, 0.111, 0.010, 0.601], [0.167, 0.010, 0.010, 0.813], [0.010, 0.010, 0.970, 0.010], [0.010, 0.010, 0.010, 0.970], [0.010, 0.010, 0.010, 0.970], [0.010, 0.010, 0.010, 0.970], [0.924, 0.010, 0.056, 0.010], [0.010, 0.056, 0.222, 0.712], [0.333, 0.010, 0.167, 0.490]]]
MA0041	JASPAR	8139574	Forkhead Domain Family	forkhead box D3	Homo Sapiens		27022	FOXD3	AIS1 Genesis HFH2	NM_012183	57	[[[0.234, 0.064, 0.553, 0.149], [0.638, 0.043, 0.010, 0.309], [0.511, 0.021, 0.010, 0.458], [0.021, 0.085, 0.010, 0.884], [0.255, 0.010, 0.723, 0.012], [0.010, 0.010, 0.010, 0.970], [0.021, 0.010, 0.010, 0.959], [0.106, 0.010, 0.213, 0.671], [0.298, 0.010, 0.447, 0.245], [0.128, 0.149, 0.010, 0.713], [0.021, 0.043, 0.085, 0.851], [0.010, 0.255, 0.010, 0.725]]]
MA0051	JASPAR	7687740	Interferon Regulatory Factor	interferon regulatory factor 2	Homo Sapiens		3660	IRF2	DKFZp686F0244 IRF-2	NM_002199	349	[[[0.010, 0.333, 0.583, 0.074], [0.167, 0.010, 0.813, 0.010], [0.970, 0.010, 0.010, 0.010], [0.917, 0.010, 0.010, 0.063], [0.970, 0.010, 0.010, 0.010], [0.167, 0.010, 0.813, 0.010], [0.010, 0.500, 0.010, 0.480], [0.010, 0.010, 0.970, 0.010], [0.970, 0.010, 0.010, 0.010], [0.970, 0.010, 0.010, 0.010], [0.970, 0.010, 0.010, 0.010], [0.010, 0.480, 0.500, 0.010], [0.010, 0.583, 0.167, 0.240], [0.417,…
MA0066	JASPAR	11139380	Hormone-nuclear Receptor Family	peroxisome proliferator-activated receptor gamma	Homo Sapiens		5468	PPARG	CIMT1 GLM1 NR1C3 PPARG1 PPARG2 PPARgamma	NM_005037|NM_015869|NM_138711|NM_138712	197	[[[0.107, 0.286, 0.500, 0.107], [0.107, 0.010, 0.010, 0.873], [0.659, 0.010, 0.321, 0.010], [0.010, 0.036, 0.944, 0.010], [0.036, 0.010, 0.929, 0.025], [0.010, 0.036, 0.143, 0.811], [0.071, 0.812, 0.107, 0.010], [0.929, 0.036, 0.010, 0.025], [0.179, 0.536, 0.143, 0.142], [0.179, 0.250, 0.357, 0.214], [0.143, 0.071, 0.643, 0.143], [0.036, 0.010, 0.071, 0.883], [0.071, 0.179, 0.714, 0.036], [0.786,…
MA0067	JASPAR	8132558	Homeodomain Family	paired box 2	Homo Sapiens		5076	PAX2	-	NM_000278|NM_003987|NM_003988|NM_003989|NM_003990	261	[[[0.323, 0.226, 0.161, 0.290], [0.226, 0.032, 0.677, 0.065], [0.097, 0.065, 0.010, 0.828], [0.010, 0.903, 0.032, 0.055], [0.839, 0.032, 0.097, 0.032], [0.065, 0.548, 0.032, 0.355], [0.065, 0.010, 0.613, 0.312], [0.032, 0.355, 0.355, 0.258]]]
MA0073	JASPAR	8816445	BetaBetaAlpha-zinc finger Family	ras responsive element binding protein 1	Homo Sapiens		6239	RREB1	FINB HNT LZ321 RREB-1 Zep-1	NM_001003698|NM_001003699|NM_001003700|NM_001168344	366	[[[0.273, 0.707, 0.010, 0.010], [0.091, 0.889, 0.010, 0.010], [0.273, 0.707, 0.010, 0.010], [0.010, 0.970, 0.010, 0.010], [0.616, 0.364, 0.010, 0.010], [0.798, 0.182, 0.010, 0.010], [0.707, 0.273, 0.010, 0.010], [0.364, 0.545, 0.010, 0.081], [0.010, 0.970, 0.010, 0.010], [0.970, 0.010, 0.010, 0.010], [0.364, 0.616, 0.010, 0.010], [0.091, 0.889, 0.010, 0.010], [0.273, 0.707, 0.010, 0.010], [0.364,…
MA0081	JASPAR	7624145	Ets Domain Family	Spi-B transcription factor (Spi-1/PU.1 related)	Homo Sapiens		6689	SPIB	SPI-B	NM_003121	146	[[[0.633, 0.010, 0.010, 0.347], [0.082, 0.286, 0.592, 0.040], [0.490, 0.327, 0.143, 0.040], [0.041, 0.010, 0.939, 0.010], [0.020, 0.010, 0.959, 0.011], [0.970, 0.010, 0.010, 0.010], [0.959, 0.010, 0.010, 0.021]]]
MA0084	JASPAR	8190643	High Mobility Group (Box) Family	sex determining region Y	Homo Sapiens		6736	SRY	TDF TDY	NM_003140	13	[[[0.179, 0.179, 0.357, 0.285], [0.286, 0.107, 0.143, 0.464], [0.536, 0.010, 0.107, 0.347], [0.643, 0.107, 0.107, 0.143], [0.893, 0.010, 0.010, 0.087], [0.010, 0.929, 0.010, 0.051], [0.970, 0.010, 0.010, 0.010], [0.944, 0.010, 0.036, 0.010], [0.250, 0.010, 0.071, 0.669]]]
MA0101	JASPAR	1406630	Rel Homology Region Family	v-rel reticuloendotheliosis viral oncogene homolog (avian)	Homo Sapiens		5966	REL	C-Rel	NM_002908	257	[[[0.010, 0.294, 0.471, 0.225], [0.010, 0.059, 0.882, 0.049], [0.059, 0.010, 0.882, 0.049], [0.294, 0.059, 0.529, 0.118], [0.353, 0.294, 0.176, 0.177], [0.294, 0.059, 0.059, 0.588], [0.059, 0.010, 0.010, 0.921], [0.118, 0.010, 0.010, 0.862], [0.010, 0.882, 0.010, 0.098], [0.059, 0.921, 0.010, 0.010]]]
MA0103	JASPAR	8065305	BetaBetaAlpha-zinc finger Family	zinc finger E-box binding homeobox 1	Homo Sapiens		6935	ZEB1	AREB6 BZP DELTAEF1 FECD6 MGC133261 NIL2A TCF8 ZFHEP ZFHX1A	NM_001128128|NM_001174093|NM_001174094|NM_001174095|NM_001174096|NM_030751|NR_024285|NR_024286|NR_024287	17	[[[0.024, 0.829, 0.024, 0.123], [0.927, 0.010, 0.049, 0.014], [0.010, 0.956, 0.024, 0.010], [0.010, 0.907, 0.073, 0.010], [0.010, 0.024, 0.010, 0.956], [0.244, 0.024, 0.390, 0.342]]]
MA0108	JASPAR	2329577	TATA box-binding Family	TATA box binding protein	Homo Sapiens		6908	TBP	GTF2D GTF2D1 MGC117320 MGC126054 MGC126055 SCA17 TFIID	NM_001172085|NM_003194	68	[[[0.157, 0.373, 0.391, 0.079], [0.041, 0.118, 0.046, 0.795], [0.905, 0.010, 0.010, 0.075], [0.010, 0.026, 0.010, 0.954], [0.910, 0.010, 0.013, 0.067], [0.689, 0.010, 0.010, 0.291], [0.925, 0.010, 0.051, 0.014], [0.571, 0.010, 0.113, 0.306], [0.398, 0.113, 0.404, 0.085], [0.144, 0.347, 0.386, 0.123], [0.213, 0.378, 0.329, 0.080], [0.211, 0.326, 0.329, 0.134], [0.211, 0.303, 0.329, 0.157], [0.175,…
MA0116	JASPAR	9774661	BetaBetaAlpha-zinc finger Family	zinc finger protein 423	Mus Musculus		94187	Zfp423	Ebfaz Roaz Zfp104 Znf423 ataxia1 mKIAA0760 nur12	NM_033327	202	[[[0.212, 0.121, 0.657, 0.010], [0.010, 0.485, 0.495, 0.010], [0.485, 0.495, 0.010, 0.010], [0.495, 0.485, 0.010, 0.010], [0.010, 0.970, 0.010, 0.010], [0.010, 0.970, 0.010, 0.010], [0.030, 0.515, 0.010, 0.445], [0.727, 0.010, 0.010, 0.253], [0.394, 0.010, 0.485, 0.111], [0.010, 0.010, 0.970, 0.010], [0.010, 0.010, 0.970, 0.010], [0.010, 0.010, 0.515, 0.465], [0.010, 0.010, 0.485, 0.495], [0.010,…
MA0125	JASPAR	16997917	Homeodomain Family	NOBOX oogenesis homeobox	Mus Musculus		18291	Nobox	OG2 Og2x	NM_130869	12	[[[0.010, 0.026, 0.010, 0.954], [0.947, 0.010, 0.010, 0.033], [0.970, 0.010, 0.010, 0.010], [0.026, 0.026, 0.053, 0.895], [0.053, 0.010, 0.105, 0.832], [0.395, 0.010, 0.579, 0.016], [0.105, 0.316, 0.474, 0.105], [0.053, 0.342, 0.158, 0.447]]]
MA0130	JASPAR	15555547	BetaBetaAlpha-zinc finger Family	zinc finger protein 354C	Homo Sapiens		30832	ZNF354C	KID3	NM_014594	248	[[[0.427, 0.375, 0.188, 0.010], [0.188, 0.125, 0.010, 0.677], [0.010, 0.970, 0.010, 0.010], [0.010, 0.970, 0.010, 0.010], [0.970, 0.010, 0.010, 0.010], [0.010, 0.917, 0.063, 0.010]]]
MA0131	JASPAR	14752047	BetaBetaAlpha-zinc finger Family	histone H4 transcription factor	Homo Sapiens		25988	HINFP	DKFZp434F162 HiNF-P MIZF ZNF743	NM_015517|NM_198971	379	[[[0.100, 0.300, 0.250, 0.350], [0.650, 0.050, 0.010, 0.290], [0.970, 0.010, 0.010, 0.010], [0.100, 0.840, 0.050, 0.010], [0.010, 0.010, 0.950, 0.030], [0.010, 0.050, 0.010, 0.930], [0.010, 0.950, 0.010, 0.030], [0.010, 0.880, 0.100, 0.010], [0.010, 0.010, 0.950, 0.030], [0.100, 0.650, 0.050, 0.200]]]
MA0145	JASPAR	18555785	CP2 Transcription Factor Domain Family	transcription factor CP2-like 1	Mus Musculus		81879	Tcfcp2l1	1810030F05Rik 4932442M07Rik AA575098 Cp2l1 Crtr-1 D930018N21Rik LBP-9	NM_023755	111	[[[0.010, 0.917, 0.063, 0.010], [0.070, 0.808, 0.010, 0.112], [0.595, 0.010, 0.276, 0.119], [0.010, 0.024, 0.956, 0.010], [0.175, 0.336, 0.026, 0.463], [0.098, 0.289, 0.062, 0.551], [0.174, 0.397, 0.151, 0.278], [0.357, 0.225, 0.252, 0.166], [0.632, 0.070, 0.191, 0.107], [0.394, 0.051, 0.310, 0.245], [0.010, 0.925, 0.055, 0.010], [0.062, 0.812, 0.010, 0.116], [0.537, 0.010, 0.306, 0.147], [0.012,…
MA0152	JASPAR	17916232	Rel Homology Region Family	nuclear factor of activated T-cells, cytoplasmic, calcineurin-dependent 2	Homo Sapiens		4773	NFATC2	NFAT1 NFATP	NM_001136021|NM_012340|NM_173091	231	[[[0.115, 0.038, 0.077, 0.770], [0.038, 0.077, 0.077, 0.808], [0.038, 0.038, 0.010, 0.914], [0.010, 0.010, 0.010, 0.970], [0.038, 0.942, 0.010, 0.010], [0.010, 0.970, 0.010, 0.010], [0.692, 0.115, 0.038, 0.155]]]
MA0155	JASPAR	17916232	BetaBetaAlpha-zinc finger Family	insulinoma-associated 1	Homo Sapiens		3642	INSM1	IA-1 IA1	NM_002196	123	[[[0.042, 0.010, 0.167, 0.781], [0.010, 0.010, 0.833, 0.147], [0.010, 0.333, 0.125, 0.532], [0.250, 0.625, 0.010, 0.115], [0.667, 0.010, 0.010, 0.313], [0.010, 0.010, 0.970, 0.010], [0.010, 0.042, 0.938, 0.010], [0.010, 0.010, 0.970, 0.010], [0.010, 0.010, 0.970, 0.010], [0.010, 0.083, 0.667, 0.240], [0.125, 0.667, 0.010, 0.198], [0.417, 0.010, 0.500, 0.073]]]
MA0161	JASPAR	12101405	Nuclear Factor I-CCAAT-binding Transcription Factor (NFI-CTF) Family	nuclear factor I/C (CCAAT-binding transcription factor)	Homo Sapiens		4782	NFIC	CTF CTF5 MGC20153 NF-I NFI	NM_005597|NM_205843	10	[[[0.052, 0.265, 0.025, 0.658], [0.012, 0.010, 0.043, 0.935], [0.012, 0.010, 0.968, 0.010], [0.013, 0.013, 0.961, 0.013], [0.177, 0.776, 0.023, 0.024], [0.477, 0.142, 0.172, 0.209]]]
MA0163	JASPAR	16041365	BetaBetaAlpha-zinc finger Family	pleiomorphic adenoma gene 1	Homo Sapiens		5324	PLAG1	PSA SGPA ZNF912	NM_001114634|NM_001114635|NM_002655	8	[[[0.010, 0.010, 0.970, 0.010], [0.167, 0.010, 0.778, 0.045], [0.010, 0.010, 0.970, 0.010], [0.010, 0.010, 0.944, 0.036], [0.010, 0.758, 0.222, 0.010], [0.010, 0.833, 0.056, 0.101], [0.222, 0.556, 0.056, 0.166], [0.667, 0.010, 0.010, 0.313], [0.601, 0.278, 0.111, 0.010], [0.111, 0.010, 0.778, 0.101], [0.010, 0.010, 0.970, 0.010], [0.010, 0.010, 0.970, 0.010], [0.010, 0.010, 0.889, 0.091], [0.111,…
MA0164	JASPAR	15634773	Hormone-nuclear Receptor Family	nuclear receptor subfamily 2, group E, member 3	Homo Sapiens		10002	NR2E3	ESCS MGC49976 PNR RNR RP37 rd7	NM_014249|NM_016346	35	[[[0.174, 0.522, 0.087, 0.217], [0.970, 0.010, 0.010, 0.010], [0.970, 0.010, 0.010, 0.010], [0.010, 0.043, 0.937, 0.010], [0.010, 0.970, 0.010, 0.010], [0.010, 0.010, 0.010, 0.970], [0.010, 0.010, 0.010, 0.970]]]
MA0319	JASPAR	19111667	Transcription Factor Family	heat shock transcription factor 1	Homo Sapiens		3297	HSF1	HSTF1	NM_005526	393	[[[0.683, 0.129, 0.129, 0.059], [0.020, 0.020, 0.020, 0.940], [0.190, 0.010, 0.790, 0.010], [0.010, 0.010, 0.970, 0.010], [0.970, 0.010, 0.010, 0.010], [0.970, 0.010, 0.010, 0.010], [0.060, 0.560, 0.190, 0.190], [0.485, 0.111, 0.232, 0.172]]]
MA0365	JASPAR	19111667	RFX Domain Family	regulatory factor X, 1 (influences HLA class II expression)	Homo Sapiens		5989	RFX1	EFC RFX	NM_002918	328	[[[0.120, 0.270, 0.420, 0.190], [0.010, 0.010, 0.970, 0.010], [0.010, 0.010, 0.010, 0.970], [0.010, 0.010, 0.010, 0.970], [0.310, 0.010, 0.670, 0.010], [0.010, 0.970, 0.010, 0.010], [0.020, 0.480, 0.020, 0.480], [0.880, 0.040, 0.040, 0.040]]]
MA0386	JASPAR	18842628	TATA box-binding Family	TATA box binding protein	Homo Sapiens		6908	TBP	GTF2D GTF2D1 MGC117320 MGC126054 MGC126055 SCA17 TFIID	NM_001172085|NM_003194	274	[[[0.278, 0.251, 0.387, 0.084], [0.338, 0.191, 0.147, 0.324], [0.253, 0.345, 0.088, 0.314], [0.160, 0.200, 0.154, 0.486], [0.546, 0.139, 0.154, 0.161], [0.115, 0.098, 0.702, 0.085], [0.288, 0.198, 0.267, 0.247], [0.333, 0.110, 0.027, 0.530], [0.909, 0.010, 0.025, 0.056], [0.012, 0.010, 0.023, 0.955], [0.970, 0.010, 0.010, 0.010], [0.038, 0.010, 0.010, 0.942], [0.970, 0.010, 0.010, 0.010], [0.044,…
MA0442	JASPAR	17916232	High Mobility Group (Box) Family	SRY (sex determining region Y)-box 10	Homo Sapiens		6663	SOX10	DOM MGC15649 PCWH WS2E WS4 WS4C	NM_006941	42	[[[0.010, 0.864, 0.010, 0.116], [0.364, 0.091, 0.091, 0.454], [0.010, 0.045, 0.182, 0.763], [0.010, 0.010, 0.010, 0.970], [0.010, 0.136, 0.844, 0.010], [0.010, 0.010, 0.045, 0.935]]]
MC00104	Cistrome	20442865	Forkhead Domain Family	forkhead box A1	Mus Musculus	Hepatocyte	15375	Foxa1		NM_008259		[[[0.135, 0.210, 0.362, 0.293], [0.159, 0.322, 0.234, 0.286], [0.076, 0.482, 0.266, 0.176], [0.203, 0.287, 0.160, 0.351], [0.007, 0.009, 0.009, 0.975], [0.201, 0.008, 0.786, 0.005], [0.008, 0.010, 0.002, 0.980], [0.006, 0.003, 0.066, 0.925], [0.005, 0.002, 0.252, 0.741], [0.800, 0.010, 0.182, 0.008], [0.012, 0.744, 0.008, 0.236], [0.249, 0.185, 0.005, 0.561], [0.022, 0.286, 0.078, 0.614], [0.379,…
MC00105	Cistrome	20442865	Forkhead Domain Family	forkhead box A2	Mus Musculus	Hepatocyte	15376	Foxa2		NM_010446		[[[0.009, 0.003, 0.007, 0.981], [0.302, 0.000, 0.698, 0.000], [0.002, 0.003, 0.001, 0.994], [0.008, 0.005, 0.045, 0.942], [0.001, 0.003, 0.290, 0.706], [0.936, 0.002, 0.059, 0.003], [0.004, 0.865, 0.000, 0.131], [0.370, 0.132, 0.004, 0.494], [0.046, 0.326, 0.081, 0.547], [0.492, 0.009, 0.030, 0.468], [0.165, 0.088, 0.547, 0.200], [0.157, 0.286, 0.331, 0.226]]]
MC00109	Cistrome	18555785	BetaBetaAlpha-zinc finger Family	Kruppel-like factor 4 (gut)	Mus Musculus	E14	16600	Klf4		NM_010637		[[[0.192, 0.220, 0.433, 0.155], [0.253, 0.312, 0.250, 0.184], [0.373, 0.021, 0.203, 0.402], [0.009, 0.002, 0.985, 0.004], [0.005, 0.002, 0.983, 0.010], [0.016, 0.002, 0.978, 0.004], [0.017, 0.475, 0.002, 0.506], [0.014, 0.003, 0.982, 0.001], [0.011, 0.007, 0.384, 0.598], [0.046, 0.011, 0.927, 0.016], [0.022, 0.028, 0.886, 0.064], [0.058, 0.579, 0.052, 0.311]]]
MC00110	Cistrome	20508144	BetaBetaAlpha-zinc finger Family	Kruppel-like factor 1 (erythroid)	Mus Musculus	Erythroblast	16596	Klf1		NM_010635		[[[0.330, 0.077, 0.549, 0.044], [0.143, 0.797, 0.038, 0.022], [0.055, 0.835, 0.017, 0.093], [0.615, 0.374, 0.005, 0.005], [0.044, 0.951, 0.000, 0.005], [0.621, 0.011, 0.313, 0.055], [0.005, 0.973, 0.005, 0.017], [0.011, 0.973, 0.005, 0.011], [0.011, 0.951, 0.000, 0.038], [0.451, 0.181, 0.005, 0.363], [0.170, 0.203, 0.368, 0.258], [0.214, 0.352, 0.214, 0.220]]]
MC00111	Cistrome	22158971	BetaBetaAlpha-zinc finger Family	B-cell leukemia/lymphoma 6	Mus Musculus	Hepatocyte	12053	Bcl6		NM_009744		[[[0.172, 0.635, 0.044, 0.148], [0.073, 0.151, 0.029, 0.747], [0.048, 0.260, 0.104, 0.588], [0.034, 0.027, 0.020, 0.919], [0.015, 0.914, 0.015, 0.056], [0.037, 0.527, 0.040, 0.396], [0.852, 0.015, 0.015, 0.118], [0.137, 0.013, 0.799, 0.051], [0.021, 0.037, 0.842, 0.100], [0.785, 0.030, 0.141, 0.043], [0.812, 0.059, 0.018, 0.112], [0.331, 0.263, 0.124, 0.282], [0.234, 0.164, 0.197, 0.405], [0.231,…
MC00113	Cistrome	None	BetaBetaAlpha-zinc finger Family	Sp1 transcription factor	Homo Sapiens	H1	6667	SP1		NM_003109|NM_138473		[[[0.203, 0.297, 0.289, 0.211], [0.159, 0.405, 0.064, 0.372], [0.099, 0.174, 0.290, 0.438], [0.101, 0.547, 0.203, 0.150], [0.023, 0.338, 0.060, 0.580], [0.038, 0.329, 0.475, 0.158], [0.934, 0.023, 0.021, 0.023], [0.015, 0.021, 0.018, 0.946], [0.010, 0.010, 0.014, 0.965], [0.015, 0.007, 0.956, 0.022], [0.027, 0.008, 0.952, 0.013], [0.107, 0.499, 0.053, 0.340], [0.032, 0.372, 0.109, 0.487], [0.302,…
MC00117	Cistrome	21074721	GATA Domain Family	GATA binding protein 6	Homo Sapiens	Caco-2	2627	GATA6		NM_005257		[[[0.284, 0.290, 0.290, 0.136], [0.750, 0.023, 0.001, 0.225], [0.005, 0.001, 0.994, 0.000], [0.981, 0.006, 0.004, 0.009], [0.001, 0.003, 0.000, 0.996], [0.955, 0.002, 0.004, 0.038], [0.979, 0.006, 0.007, 0.008], [0.013, 0.172, 0.794, 0.020], [0.756, 0.018, 0.212, 0.014], [0.192, 0.127, 0.211, 0.471]]]
MC00118	Cistrome	22036566	GATA Domain Family	GATA binding protein 2	Homo Sapiens	K562	2624	GATA2		NM_001145661|NM_001145662|NM_032638		[[[0.173, 0.232, 0.157, 0.437], [0.018, 0.355, 0.209, 0.418], [0.022, 0.648, 0.151, 0.178], [0.000, 0.008, 0.002, 0.990], [0.008, 0.001, 0.000, 0.991], [0.992, 0.003, 0.004, 0.001], [0.002, 0.005, 0.001, 0.992], [0.001, 0.996, 0.001, 0.002], [0.257, 0.003, 0.040, 0.700], [0.025, 0.394, 0.329, 0.252]]]
MC00119	Cistrome	21878914	GATA Domain Family	GATA binding protein 3	Homo Sapiens	MCF-7	2625	GATA3		NM_001002295|NM_002051		[[[0.262, 0.469, 0.227, 0.042], [0.678, 0.028, 0.006, 0.287], [0.016, 0.010, 0.957, 0.017], [0.963, 0.011, 0.011, 0.015], [0.007, 0.013, 0.009, 0.971], [0.945, 0.013, 0.020, 0.023], [0.722, 0.045, 0.215, 0.018], [0.282, 0.289, 0.404, 0.025], [0.577, 0.174, 0.226, 0.024], [0.514, 0.078, 0.089, 0.318]]]
MC00120	Cistrome	19941826	GATA Domain Family	GATA binding protein 1 (globin transcription factor 1)	Homo Sapiens	K562	2623	GATA1		NM_002049		[[[0.023, 0.452, 0.201, 0.324], [0.026, 0.722, 0.122, 0.129], [0.005, 0.014, 0.006, 0.975], [0.012, 0.008, 0.009, 0.971], [0.978, 0.010, 0.007, 0.005], [0.003, 0.005, 0.001, 0.991], [0.000, 0.988, 0.001, 0.011], [0.283, 0.007, 0.065, 0.645], [0.034, 0.403, 0.460, 0.102], [0.161, 0.368, 0.145, 0.327]]]
MC00121	Cistrome	20513432	Leucine Zipper Family	CCAAT/enhancer binding protein (C/EBP), beta	Mus Musculus	PUER	12608	Cebpb		NM_009883		[[[0.214, 0.281, 0.311, 0.193], [0.345, 0.134, 0.280, 0.241], [0.437, 0.118, 0.405, 0.040], [0.001, 0.000, 0.006, 0.993], [0.001, 0.002, 0.199, 0.798], [0.268, 0.000, 0.540, 0.192], [0.150, 0.285, 0.069, 0.496], [0.000, 0.031, 0.963, 0.006], [0.026, 0.892, 0.000, 0.082], [0.999, 0.001, 0.000, 0.000], [0.996, 0.004, 0.000, 0.000], [0.035, 0.283, 0.175, 0.506], [0.382, 0.393, 0.126, 0.100], [0.289,…
MC00122	Cistrome	20378774	Leucine Zipper Family	CCAAT/enhancer binding protein (C/EBP), alpha	Mus Musculus	Hepatocyte	12606	Cebpa		NM_007678		[[[0.275, 0.215, 0.334, 0.176], [0.268, 0.137, 0.204, 0.391], [0.140, 0.095, 0.392, 0.374], [0.674, 0.097, 0.207, 0.022], [0.004, 0.005, 0.001, 0.990], [0.008, 0.002, 0.009, 0.981], [0.057, 0.005, 0.841, 0.097], [0.012, 0.952, 0.007, 0.029], [0.594, 0.065, 0.227, 0.114], [0.198, 0.571, 0.005, 0.226], [0.795, 0.201, 0.003, 0.001], [0.992, 0.002, 0.003, 0.003], [0.012, 0.451, 0.088, 0.448]]]
MC00124	Cistrome		Helix-Loop-Helix Family	MYC associated factor X	Homo Sapiens	Huvec	4149	MAX	MGC10775 MGC11225 MGC18164 MGC34679 MGC36767 bHLHd4 bHLHd5 bHLHd6 bHLHd7 bHLHd8 orf1	NM_002382|NM_145112|NM_145113|NM_145114|NM_145116|NM_197957	127	[[[0.416, 0.337, 0.148, 0.099], [0.100, 0.317, 0.401, 0.182], [0.003, 0.996, 0.000, 0.001], [0.997, 0.002, 0.001, 0.000], [0.000, 0.996, 0.002, 0.002], [0.039, 0.000, 0.960, 0.001], [0.028, 0.056, 0.000, 0.915], [0.000, 0.002, 0.990, 0.008], [0.257, 0.075, 0.582, 0.086], [0.098, 0.636, 0.089, 0.177]]]
MC00125	Cistrome	22297846	BetaBetaAlpha-zinc finger Family	RE1-silencing transcription factor	Mus Musculus	V6.5	19712	Rest		NM_011263		[[[0.312, 0.440, 0.027, 0.221], [0.112, 0.077, 0.650, 0.161], [0.021, 0.920, 0.027, 0.031], [0.025, 0.030, 0.027, 0.917], [0.031, 0.139, 0.803, 0.027], [0.047, 0.033, 0.100, 0.820], [0.025, 0.927, 0.021, 0.027], [0.015, 0.931, 0.020, 0.034], [0.465, 0.079, 0.306, 0.151], [0.167, 0.145, 0.119, 0.569], [0.064, 0.030, 0.876, 0.029], [0.017, 0.013, 0.951, 0.019], [0.028, 0.018, 0.015, 0.939], [0.095,…
MC00126	Cistrome	None	Helix-Loop-Helix Family	transcription factor 12	Homo Sapiens	H1	6938	TCF12		NM_003205|NM_207036|NM_207037|NM_207038|NM_207040		[[[0.174, 0.522, 0.288, 0.015], [0.007, 0.975, 0.003, 0.015], [0.980, 0.006, 0.010, 0.004], [0.015, 0.012, 0.965, 0.007], [0.037, 0.313, 0.638, 0.012], [0.008, 0.016, 0.006, 0.969], [0.016, 0.002, 0.974, 0.008], [0.018, 0.480, 0.031, 0.471], [0.275, 0.028, 0.332, 0.365], [0.153, 0.267, 0.399, 0.181]]]
MC00128	Cistrome	20299549	BetaBetaAlpha-zinc finger Family	CCCTC-binding factor (zinc finger protein)	Homo Sapiens	GM19240	10664	CTCF		NM_001191022|NM_006565		[[[0.056, 0.297, 0.276, 0.370], [0.389, 0.100, 0.405, 0.105], [0.053, 0.382, 0.515, 0.049], [0.016, 0.525, 0.013, 0.445], [0.048, 0.012, 0.839, 0.101], [0.056, 0.889, 0.026, 0.029], [0.003, 0.980, 0.002, 0.015], [0.387, 0.562, 0.023, 0.028], [0.009, 0.619, 0.006, 0.366], [0.007, 0.983, 0.006, 0.004], [0.037, 0.054, 0.030, 0.879], [0.306, 0.071, 0.484, 0.138], [0.014, 0.361, 0.598, 0.027], [0.077,…
MC00129	Cistrome	21867929	Ets Domain Family	Friend leukemia integration 1	Mus Musculus	CD8+	14247	Fli1		NM_008026		[[[0.631, 0.051, 0.213, 0.105], [0.085, 0.786, 0.117, 0.011], [0.435, 0.554, 0.004, 0.007], [0.007, 0.006, 0.971, 0.015], [0.002, 0.002, 0.986, 0.010], [0.987, 0.004, 0.004, 0.005], [0.867, 0.008, 0.002, 0.122], [0.279, 0.014, 0.703, 0.004], [0.016, 0.240, 0.072, 0.671]]]
MC00130	Cistrome	22028663	Hormone-nuclear Receptor Family	peroxisome proliferator activated receptor gamma	Mus Musculus	3T3-L1	19016	Pparg		NM_001127330|NM_011146		[[[0.582, 0.026, 0.091, 0.300], [0.077, 0.400, 0.459, 0.064], [0.050, 0.143, 0.095, 0.712], [0.453, 0.015, 0.514, 0.018], [0.086, 0.002, 0.814, 0.098], [0.150, 0.023, 0.816, 0.010], [0.131, 0.168, 0.453, 0.249], [0.070, 0.656, 0.214, 0.060], [0.899, 0.025, 0.043, 0.033], [0.539, 0.055, 0.340, 0.066], [0.748, 0.010, 0.234, 0.008], [0.048, 0.006, 0.925, 0.021], [0.086, 0.014, 0.783, 0.117], [0.059,…
MC00132	Cistrome	21459846	Loop-Sheet-Helix Family	tumor protein p73	Homo Sapiens	Saos-2	7161	TP73		NM_001126240|NM_001126241|NM_001126242|NM_005427		[[[0.326, 0.150, 0.377, 0.147], [0.305, 0.040, 0.462, 0.193], [0.423, 0.012, 0.460, 0.105], [0.003, 0.971, 0.006, 0.020], [0.806, 0.049, 0.057, 0.088], [0.449, 0.016, 0.055, 0.480], [0.002, 0.005, 0.991, 0.002], [0.013, 0.361, 0.003, 0.623], [0.079, 0.690, 0.031, 0.199], [0.139, 0.398, 0.072, 0.391], [0.359, 0.198, 0.328, 0.115], [0.328, 0.048, 0.525, 0.099], [0.530, 0.003, 0.369, 0.098], [0.001,…
MC00134	Cistrome	22158963	Hormone-nuclear Receptor Family	peroxisome proliferator activated receptor alpha	Mus Musculus	Hepatocyte	19013	Ppara		NM_001113418|NM_011144		[[[0.080, 0.045, 0.059, 0.815], [0.155, 0.168, 0.614, 0.063], [0.605, 0.253, 0.109, 0.033], [0.141, 0.808, 0.004, 0.047], [0.010, 0.883, 0.003, 0.104], [0.005, 0.131, 0.007, 0.856], [0.035, 0.288, 0.047, 0.630], [0.011, 0.023, 0.017, 0.949], [0.105, 0.224, 0.594, 0.078], [0.300, 0.428, 0.137, 0.134], [0.030, 0.797, 0.013, 0.160], [0.083, 0.793, 0.004, 0.120], [0.074, 0.412, 0.023, 0.491], [0.580,…
MC00135	Cistrome	21106671	Rel Homology Region Family	v-rel reticuloendotheliosis viral oncogene homolog A (avian)	Mus Musculus	Macrophage	19697	Rela		NM_009045		[[[0.021, 0.024, 0.579, 0.376], [0.032, 0.015, 0.928, 0.025], [0.025, 0.024, 0.916, 0.035], [0.727, 0.032, 0.207, 0.034], [0.940, 0.025, 0.020, 0.015], [0.771, 0.019, 0.029, 0.181], [0.151, 0.198, 0.224, 0.427], [0.032, 0.307, 0.043, 0.618], [0.056, 0.883, 0.026, 0.035], [0.037, 0.906, 0.014, 0.042]]]
MC00136	Cistrome		Homeodomain Family	homeobox B4	Mus Musculus	Embryonic Stem	15412	Hoxb4	Hox-2.6	NM_010459	48	[[[0.352, 0.177, 0.276, 0.195], [0.193, 0.299, 0.329, 0.179], [0.339, 0.165, 0.333, 0.163], [0.361, 0.079, 0.375, 0.184], [0.163, 0.023, 0.042, 0.772], [0.040, 0.024, 0.907, 0.029], [0.933, 0.016, 0.029, 0.022], [0.033, 0.076, 0.035, 0.856], [0.085, 0.019, 0.290, 0.606], [0.356, 0.014, 0.588, 0.042], [0.924, 0.025, 0.028, 0.023], [0.025, 0.047, 0.038, 0.890], [0.064, 0.071, 0.611, 0.254], [0.353,…
MC00140	Cistrome	20962846	Stat Protein Family	signal transducer and activator of transcription 3	Mus Musculus	CD4+	20848	Stat3		NM_011486|NM_213659|NM_213660		[[[0.169, 0.335, 0.239, 0.257], [0.144, 0.337, 0.154, 0.365], [0.105, 0.407, 0.288, 0.200], [0.342, 0.217, 0.227, 0.215], [0.113, 0.349, 0.204, 0.334], [0.006, 0.009, 0.006, 0.978], [0.006, 0.008, 0.036, 0.950], [0.081, 0.903, 0.006, 0.009], [0.004, 0.937, 0.008, 0.050], [0.135, 0.446, 0.011, 0.409], [0.359, 0.023, 0.608, 0.010], [0.045, 0.037, 0.704, 0.214], [0.549, 0.387, 0.015, 0.048], [0.809,…
MC00141	Cistrome	22171011	Stat Protein Family	signal transducer and activator of transcription 1	Mus Musculus	Macrophage /	20846	Stat1	2010005J02Rik AA408197	NM_009283	302	[[[0.354, 0.020, 0.592, 0.034], [0.570, 0.019, 0.389, 0.022], [0.944, 0.017, 0.023, 0.017], [0.927, 0.020, 0.023, 0.030], [0.413, 0.227, 0.154, 0.206], [0.285, 0.160, 0.152, 0.403], [0.053, 0.032, 0.898, 0.017], [0.919, 0.022, 0.041, 0.019], [0.936, 0.009, 0.020, 0.034], [0.933, 0.013, 0.027, 0.027], [0.042, 0.630, 0.288, 0.040], [0.162, 0.214, 0.038, 0.587], [0.298, 0.121, 0.373, 0.208]]]
MC00142	Cistrome	None	Hormone-nuclear Receptor Family	peroxisome proliferator-activated receptor gamma	Homo Sapiens	/ THP-1	5468	PPARG	CIMT1 GLM1 NR1C3 PPARG1 PPARG2 PPARgamma	NM_005037|NM_015869|NM_138711|NM_138712	46	[[[0.206, 0.197, 0.432, 0.164], [0.266, 0.211, 0.324, 0.200], [0.546, 0.196, 0.170, 0.087], [0.571, 0.038, 0.078, 0.313], [0.089, 0.308, 0.499, 0.103], [0.117, 0.161, 0.157, 0.566], [0.481, 0.024, 0.454, 0.041], [0.054, 0.007, 0.827, 0.112], [0.068, 0.029, 0.877, 0.026], [0.094, 0.136, 0.426, 0.344], [0.081, 0.530, 0.324, 0.065], [0.919, 0.025, 0.036, 0.020], [0.523, 0.028, 0.403, 0.047], [0.779,…
MC00144	Cistrome	21106759	RFX Domain Family	regulatory factor X, 1 (influences HLA class II expression)	Mus Musculus	Neural Progenitor Cell	19724	Rfx1		NM_009055		[[[0.017, 0.713, 0.147, 0.122], [0.079, 0.467, 0.285, 0.170], [0.051, 0.025, 0.902, 0.022], [0.021, 0.135, 0.065, 0.779], [0.048, 0.323, 0.064, 0.566], [0.126, 0.110, 0.602, 0.162], [0.009, 0.869, 0.015, 0.107], [0.005, 0.851, 0.012, 0.132], [0.586, 0.209, 0.080, 0.125], [0.161, 0.105, 0.038, 0.696], [0.172, 0.018, 0.807, 0.003], [0.082, 0.021, 0.891, 0.006], [0.197, 0.597, 0.087, 0.119], [0.558,…
MC00146	Cistrome	22036565	MH1 Domain Family		Mus Musculus	Embryonic Stem Cell (ESC) / V6.5		Smad2/3			6	[[[0.523, 0.159, 0.134, 0.184], [0.068, 0.070, 0.045, 0.818], [0.100, 0.195, 0.071, 0.634], [0.284, 0.023, 0.028, 0.665], [0.254, 0.095, 0.622, 0.029], [0.185, 0.757, 0.023, 0.035], [0.936, 0.029, 0.012, 0.023], [0.168, 0.034, 0.047, 0.752], [0.401, 0.169, 0.223, 0.207], [0.541, 0.045, 0.030, 0.384], [0.105, 0.531, 0.270, 0.094], [0.827, 0.069, 0.017, 0.088], [0.859, 0.042, 0.075, 0.024], [0.500,…
MC00151	Cistrome	20517297	Ets Domain Family	spleen focus forming virus (SFFV) proviral integration oncogene spi1	Homo Sapiens	LNCaP	6688	SPI1		NM_001080547|NM_003120		[[[0.585, 0.041, 0.347, 0.027], [0.904, 0.012, 0.057, 0.027], [0.933, 0.002, 0.040, 0.025], [0.761, 0.002, 0.027, 0.209], [0.122, 0.055, 0.819, 0.004], [0.683, 0.041, 0.273, 0.003], [0.028, 0.001, 0.969, 0.002], [0.004, 0.001, 0.991, 0.004], [0.998, 0.001, 0.000, 0.001], [0.993, 0.003, 0.003, 0.001], [0.028, 0.155, 0.814, 0.003], [0.029, 0.029, 0.008, 0.934], [0.007, 0.173, 0.815, 0.005]]]
MC00154	Cistrome	None	Leucine Zipper Family	Jun proto-oncogene related gene d	Mus Musculus	CH12	16478	Jund		NM_010592		[[[0.084, 0.024, 0.198, 0.693], [0.127, 0.340, 0.173, 0.360], [0.205, 0.288, 0.066, 0.440], [0.285, 0.354, 0.098, 0.262], [0.344, 0.073, 0.445, 0.138], [0.399, 0.059, 0.277, 0.265], [0.389, 0.027, 0.159, 0.425], [0.635, 0.104, 0.060, 0.201], [0.028, 0.007, 0.007, 0.958], [0.013, 0.023, 0.855, 0.108], [0.936, 0.016, 0.021, 0.026], [0.053, 0.440, 0.487, 0.020], [0.027, 0.020, 0.009, 0.943], [0.153,…
MC00157	Cistrome		Homeodomain Family	TEA domain family member 4	Mus Musculus	trophoblast stem	21679	Tead4	ETFR-2 Etfr2 FR-19 TEAD-4 TEF-3 Tcf13r1 Tef3 Tefr Tefr1 Tefr1a	NM_001080979|NM_011567	209	[[[0.472, 0.184, 0.211, 0.133], [0.146, 0.148, 0.250, 0.456], [0.095, 0.231, 0.439, 0.236], [0.045, 0.556, 0.257, 0.142], [0.100, 0.680, 0.088, 0.132], [0.417, 0.044, 0.021, 0.518], [0.045, 0.008, 0.933, 0.013], [0.010, 0.021, 0.937, 0.032], [0.907, 0.017, 0.017, 0.060], [0.948, 0.017, 0.019, 0.017], [0.018, 0.018, 0.018, 0.946], [0.051, 0.038, 0.714, 0.197], [0.026, 0.356, 0.015, 0.603]]]
MC00158	Cistrome	None	Transcription Factor Family	E2F transcription factor 4	Mus Musculus	MEL	104394	E2f4		NM_148952		[[[0.235, 0.096, 0.337, 0.332], [0.052, 0.180, 0.166, 0.602], [0.061, 0.044, 0.034, 0.862], [0.034, 0.105, 0.004, 0.857], [0.004, 0.712, 0.281, 0.003], [0.002, 0.515, 0.478, 0.005], [0.005, 0.990, 0.001, 0.004], [0.003, 0.000, 0.989, 0.008], [0.008, 0.746, 0.240, 0.005], [0.004, 0.603, 0.298, 0.095]]]
MC00160	Cistrome	22028470	Ets Domain Family	ets variant 3	Homo Sapiens	293T	2117	ETV3		NM_001145312|NM_005240		[[[0.482, 0.105, 0.320, 0.093], [0.110, 0.533, 0.302, 0.054], [0.119, 0.775, 0.052, 0.055], [0.034, 0.017, 0.911, 0.038], [0.011, 0.010, 0.960, 0.019], [0.959, 0.020, 0.009, 0.012], [0.942, 0.012, 0.019, 0.027], [0.039, 0.011, 0.942, 0.007], [0.019, 0.280, 0.017, 0.685], [0.171, 0.129, 0.593, 0.106]]]
MC00162	Cistrome		Homeodomain Family	LIM domain only 2 (rhombotin-like 1)	Homo Sapiens	CCRF-CEM	4005	LMO2	RBTN2 RBTNL1 RHOM2 TTG2	NM_001142315|NM_001142316|NM_005574	122	[[[0.338, 0.142, 0.360, 0.160], [0.196, 0.359, 0.332, 0.114], [0.684, 0.023, 0.014, 0.279], [0.014, 0.012, 0.961, 0.014], [0.906, 0.034, 0.047, 0.013], [0.018, 0.043, 0.068, 0.871], [0.919, 0.022, 0.037, 0.022], [0.853, 0.020, 0.118, 0.009], [0.180, 0.180, 0.578, 0.062], [0.347, 0.234, 0.331, 0.088], [0.407, 0.177, 0.245, 0.171]]]
MC00163	Cistrome	20393465	Leucine Zipper Family	cAMP responsive element binding protein 1	Mus Musculus	Cortical Neuron	12912	Creb1		NM_001037726|NM_009952|NM_133828		[[[0.129, 0.185, 0.090, 0.596], [0.099, 0.083, 0.490, 0.329], [0.694, 0.028, 0.198, 0.082], [0.005, 0.987, 0.003, 0.005], [0.090, 0.008, 0.893, 0.009], [0.008, 0.006, 0.003, 0.983], [0.007, 0.984, 0.003, 0.006], [0.986, 0.008, 0.005, 0.001], [0.034, 0.494, 0.089, 0.384]]]
MC00165	Cistrome	20551221	Homeodomain Family	pancreatic and duodenal homeobox 1	Mus Musculus		18609	Pdx1		NM_008814		[[[0.381, 0.149, 0.197, 0.273], [0.315, 0.128, 0.304, 0.254], [0.261, 0.302, 0.291, 0.146], [0.259, 0.319, 0.034, 0.388], [0.315, 0.507, 0.081, 0.097], [0.911, 0.033, 0.030, 0.026], [0.027, 0.024, 0.022, 0.927], [0.137, 0.424, 0.020, 0.420], [0.754, 0.045, 0.012, 0.189], [0.889, 0.038, 0.034, 0.038], [0.030, 0.036, 0.030, 0.904], [0.035, 0.736, 0.010, 0.219], [0.835, 0.024, 0.010, 0.131]]]
MC00168	Cistrome	20478527	Ets Domain Family	v-ets erythroblastosis virus E26 oncogene homolog (avian)	Homo Sapiens	VCaP	2078	ERG		NM_001136154|NM_001136155|NM_004449|NM_182918		[[[0.075, 0.616, 0.152, 0.157], [0.633, 0.055, 0.275, 0.036], [0.001, 0.845, 0.012, 0.142], [0.025, 0.002, 0.004, 0.969], [0.001, 0.002, 0.001, 0.996], [0.002, 0.996, 0.000, 0.002], [0.004, 0.992, 0.002, 0.002], [0.003, 0.003, 0.777, 0.217], [0.006, 0.125, 0.828, 0.041], [0.070, 0.380, 0.152, 0.398], [0.099, 0.320, 0.284, 0.297], [0.089, 0.418, 0.247, 0.245]]]
MC00169	Cistrome	None	Helix-Loop-Helix Family	upstream transcription factor 2	Mus Musculus	CH12	22282	Usf2		NM_011680		[[[0.206, 0.125, 0.531, 0.138], [0.179, 0.006, 0.815, 0.000], [0.006, 0.025, 0.011, 0.958], [0.002, 0.997, 0.001, 0.000], [0.997, 0.001, 0.000, 0.002], [0.001, 0.971, 0.012, 0.016], [0.157, 0.007, 0.832, 0.004], [0.002, 0.000, 0.005, 0.993], [0.001, 0.002, 0.996, 0.001], [0.441, 0.136, 0.340, 0.084], [0.060, 0.444, 0.173, 0.323], [0.168, 0.399, 0.211, 0.221]]]
MC00170	Cistrome		Hormone-nuclear Receptor Family	progesterone receptor	Homo Sapiens	T47D	5241	PGR	NR3C3 PR	NM_000926	194	[[[0.169, 0.012, 0.815, 0.003], [0.373, 0.224, 0.189, 0.214], [0.858, 0.022, 0.083, 0.037], [0.020, 0.938, 0.022, 0.019], [0.670, 0.008, 0.183, 0.139], [0.127, 0.324, 0.266, 0.284], [0.326, 0.262, 0.152, 0.260], [0.222, 0.597, 0.095, 0.086], [0.183, 0.048, 0.048, 0.721], [0.013, 0.042, 0.935, 0.010], [0.039, 0.018, 0.033, 0.910], [0.157, 0.318, 0.247, 0.278], [0.137, 0.624, 0.015, 0.225]]]
MC00174	Cistrome	None	BetaBetaAlpha-zinc finger Family	RE1-silencing transcription factor	Homo Sapiens	HepG2	5978	REST		NM_001193508|NM_005612		[[[0.153, 0.389, 0.256, 0.201], [0.181, 0.264, 0.290, 0.264], [0.188, 0.089, 0.425, 0.297], [0.119, 0.010, 0.775, 0.096], [0.047, 0.165, 0.689, 0.099], [0.384, 0.401, 0.015, 0.199], [0.121, 0.057, 0.709, 0.113], [0.001, 0.989, 0.000, 0.010], [0.000, 0.000, 0.000, 1.000], [0.031, 0.107, 0.859, 0.003], [0.025, 0.001, 0.038, 0.936], [0.001, 0.996, 0.000, 0.003], [0.001, 0.989, 0.000, 0.010], [0.553,…
MC00178	Cistrome	21415370	Homeodomain Family	NK2 transcription factor related, locus 5 (Drosophila)	Mus Musculus	HL-1	18091	Nkx2-5		NM_008700		[[[0.165, 0.268, 0.099, 0.469], [0.003, 0.022, 0.003, 0.972], [0.028, 0.001, 0.950, 0.021], [0.958, 0.023, 0.018, 0.002], [0.028, 0.012, 0.931, 0.028], [0.000, 0.020, 0.007, 0.973], [0.021, 0.005, 0.960, 0.015]]]
MC00180	Cistrome	20513432	Ets Domain Family	SFFV proviral integration 1	Mus Musculus	Macrophage /	20375	Sfpi1	Dis-1 Dis1 PU.1 Sfpi-1 Spi-1 Spi1 Tcfpu1 Tfpu.1	NM_011355	36	[[[0.009, 0.834, 0.143, 0.014], [0.926, 0.016, 0.020, 0.038], [0.003, 0.825, 0.148, 0.024], [0.001, 0.002, 0.001, 0.996], [0.003, 0.003, 0.003, 0.991], [0.003, 0.993, 0.002, 0.002], [0.000, 0.965, 0.002, 0.033], [0.005, 0.194, 0.047, 0.754], [0.008, 0.803, 0.097, 0.092], [0.198, 0.069, 0.004, 0.729], [0.049, 0.113, 0.018, 0.820], [0.073, 0.117, 0.015, 0.795], [0.079, 0.348, 0.082, 0.490]]]
MC00182	Cistrome	20622854	Transcription Factor Family	E2F transcription factor 1	Homo Sapiens	Epithelial / HeLa	1869	E2F1	E2F-1 RBAP1 RBBP3 RBP3	NM_005225	145	[[[0.252, 0.066, 0.371, 0.311], [0.063, 0.166, 0.155, 0.617], [0.088, 0.052, 0.055, 0.805], [0.053, 0.135, 0.005, 0.807], [0.008, 0.713, 0.275, 0.004], [0.008, 0.499, 0.480, 0.013], [0.013, 0.962, 0.003, 0.022], [0.009, 0.005, 0.974, 0.011], [0.008, 0.694, 0.291, 0.006], [0.005, 0.588, 0.265, 0.141]]]
MC00183	Cistrome		BetaBetaAlpha-zinc finger Family	snail homolog 1 (Drosophila)	Mus Musculus	myoblasts	20613	Snai1	AI194338 Sna Sna1 Snail Snail1	NM_011427	80	[[[0.113, 0.388, 0.086, 0.412], [0.010, 0.010, 0.949, 0.031], [0.021, 0.031, 0.924, 0.024], [0.863, 0.065, 0.031, 0.041], [0.010, 0.928, 0.045, 0.017], [0.938, 0.024, 0.031, 0.007], [0.017, 0.014, 0.928, 0.041], [0.034, 0.859, 0.041, 0.065], [0.179, 0.017, 0.399, 0.406], [0.106, 0.667, 0.210, 0.017], [0.103, 0.780, 0.014, 0.103], [0.240, 0.450, 0.131, 0.179], [0.272, 0.223, 0.357, 0.148]]]
MC00186	Cistrome		Hormone-nuclear Receptor Family	nuclear receptor subfamily 1, group D, member 2	Mus Musculus	Epithelial	353187	Nr1d2	RVR Rev-erb	NM_011584	77	[[[0.029, 0.702, 0.022, 0.247], [0.477, 0.189, 0.079, 0.255], [0.161, 0.363, 0.314, 0.162], [0.013, 0.024, 0.018, 0.945], [0.026, 0.018, 0.938, 0.019], [0.946, 0.026, 0.009, 0.019], [0.015, 0.956, 0.011, 0.018], [0.013, 0.956, 0.015, 0.016], [0.015, 0.347, 0.016, 0.622], [0.452, 0.194, 0.137, 0.217]]]
MC00187	Cistrome	22170606	BetaBetaAlpha-zinc finger Family	CCCTC-binding factor	Mus Musculus	Embryonic Stem Cell (ESC)	13018	Ctcf		NM_007794|NM_181322		[[[0.261, 0.063, 0.554, 0.122], [0.073, 0.869, 0.029, 0.029], [0.009, 0.986, 0.004, 0.001], [0.746, 0.025, 0.163, 0.066], [0.026, 0.630, 0.334, 0.010], [0.123, 0.483, 0.050, 0.344], [0.921, 0.020, 0.028, 0.031], [0.005, 0.002, 0.991, 0.002], [0.337, 0.003, 0.653, 0.007], [0.035, 0.035, 0.634, 0.296], [0.005, 0.001, 0.990, 0.004], [0.047, 0.013, 0.888, 0.052], [0.068, 0.891, 0.005, 0.036], [0.300,…
MC00190	Cistrome	20064451	Interferon Regulatory Factor	interferon regulatory factor 4	Mus Musculus	CD4+	16364	Irf4		NM_013674		[[[0.044, 0.311, 0.378, 0.267], [0.050, 0.028, 0.040, 0.882], [0.104, 0.340, 0.033, 0.523], [0.110, 0.187, 0.061, 0.641], [0.118, 0.559, 0.070, 0.253], [0.348, 0.135, 0.295, 0.222], [0.273, 0.125, 0.287, 0.316], [0.279, 0.017, 0.108, 0.596], [0.414, 0.209, 0.032, 0.345], [0.020, 0.014, 0.018, 0.947], [0.032, 0.101, 0.712, 0.155], [0.919, 0.025, 0.015, 0.041], [0.068, 0.438, 0.444, 0.049], [0.045,…
MC00191	Cistrome	22179133	NF-Y CCAAT-Binding Protein Family	nuclear transcription factor-Y alpha	Mus Musculus	Neuron	18044	Nfya		NM_001110832|NM_010913		[[[0.196, 0.294, 0.278, 0.231], [0.162, 0.398, 0.067, 0.373], [0.092, 0.174, 0.280, 0.455], [0.096, 0.530, 0.197, 0.177], [0.013, 0.345, 0.052, 0.590], [0.026, 0.278, 0.539, 0.157], [0.953, 0.017, 0.015, 0.015], [0.011, 0.021, 0.032, 0.936], [0.019, 0.007, 0.013, 0.961], [0.012, 0.019, 0.942, 0.027], [0.012, 0.018, 0.950, 0.020], [0.082, 0.475, 0.036, 0.407], [0.023, 0.332, 0.097, 0.549], [0.315,…
MC00192	Cistrome		BetaBetaAlpha-zinc finger Family	zinc finger protein 263	Homo Sapiens	K562	10127	ZNF263	FPM315 ZKSCAN12	NM_005741	259	[[[0.055, 0.428, 0.155, 0.362], [0.153, 0.601, 0.221, 0.025], [0.010, 0.617, 0.365, 0.008], [0.007, 0.006, 0.001, 0.986], [0.005, 0.760, 0.232, 0.003], [0.015, 0.970, 0.004, 0.011], [0.003, 0.000, 0.003, 0.994], [0.004, 0.971, 0.023, 0.002], [0.004, 0.990, 0.005, 0.001], [0.026, 0.833, 0.001, 0.139], [0.144, 0.419, 0.072, 0.364], [0.121, 0.469, 0.296, 0.114]]]
MC00193	Cistrome	20299548	Rel Homology Region Family	v-rel reticuloendotheliosis viral oncogene homolog A (avian)	Homo Sapiens	GM12891	5970	RELA		NM_001145138|NM_021975		[[[0.038, 0.009, 0.939, 0.014], [0.021, 0.005, 0.961, 0.013], [0.765, 0.014, 0.212, 0.009], [0.979, 0.009, 0.008, 0.004], [0.842, 0.004, 0.016, 0.138], [0.119, 0.133, 0.304, 0.444], [0.046, 0.503, 0.010, 0.440], [0.053, 0.936, 0.005, 0.006], [0.013, 0.980, 0.004, 0.003], [0.012, 0.966, 0.012, 0.010]]]
MC00195	Cistrome		Helix-Loop-Helix Family	myogenic factor 5	Mus Musculus	myoblasts	17877	Myf5	B130010J22Rik Myf-5 bHLHc2	NM_008656	17	[[[0.014, 0.971, 0.014, 0.000], [0.929, 0.014, 0.029, 0.029], [0.071, 0.057, 0.871, 0.000], [0.029, 0.143, 0.814, 0.014], [0.014, 0.029, 0.043, 0.914], [0.029, 0.314, 0.629, 0.029], [0.029, 0.700, 0.029, 0.243]]]
MC00203	Cistrome	20378718	RFX Domain Family	regulatory factor X, 3 (influences HLA class II expression)	Homo Sapiens	K562	5991	RFX3		NM_002919|NM_134428		[[[0.108, 0.337, 0.386, 0.169], [0.124, 0.041, 0.778, 0.057], [0.019, 0.097, 0.097, 0.787], [0.055, 0.375, 0.028, 0.541], [0.178, 0.121, 0.443, 0.258], [0.014, 0.834, 0.053, 0.099], [0.003, 0.953, 0.007, 0.037], [0.621, 0.193, 0.032, 0.154], [0.069, 0.103, 0.046, 0.782], [0.298, 0.009, 0.692, 0.001], [0.106, 0.005, 0.885, 0.004], [0.072, 0.824, 0.017, 0.088], [0.812, 0.026, 0.130, 0.031], [0.956,…
MC00204	Cistrome	22158971	Stat Protein Family	signal transducer and activator of transcription 5B	Mus Musculus	Hepatocyte	20851	Stat5b		NM_001113563|NM_011489		[[[0.134, 0.149, 0.154, 0.564], [0.026, 0.019, 0.009, 0.945], [0.047, 0.015, 0.009, 0.929], [0.013, 0.979, 0.004, 0.004], [0.019, 0.636, 0.013, 0.332], [0.288, 0.191, 0.069, 0.451], [0.274, 0.018, 0.677, 0.030], [0.011, 0.006, 0.963, 0.020], [0.930, 0.013, 0.017, 0.040], [0.968, 0.009, 0.007, 0.016]]]
MC00205	Cistrome	21427703	Stat Protein Family	signal transducer and activator of transcription 5A	Mus Musculus	3T3-L1	20850	Stat5a		NM_001164062|NM_011488		[[[0.290, 0.245, 0.206, 0.259], [0.252, 0.315, 0.132, 0.302], [0.321, 0.143, 0.159, 0.377], [0.197, 0.011, 0.107, 0.685], [0.002, 0.008, 0.004, 0.986], [0.034, 0.013, 0.006, 0.947], [0.006, 0.986, 0.004, 0.004], [0.013, 0.415, 0.007, 0.564], [0.391, 0.001, 0.254, 0.354], [0.333, 0.005, 0.643, 0.019], [0.010, 0.003, 0.977, 0.010], [0.964, 0.004, 0.010, 0.022], [0.990, 0.001, 0.005, 0.004], [0.325,…
MC00206	Cistrome	21126370	Ets Domain Family	ELK1, member of ETS oncogene family	Homo Sapiens	HeLa	2002	ELK1		NM_001114123|NM_005229		[[[0.105, 0.607, 0.139, 0.149], [0.759, 0.024, 0.191, 0.026], [0.003, 0.907, 0.022, 0.068], [0.009, 0.002, 0.001, 0.988], [0.002, 0.001, 0.002, 0.995], [0.004, 0.995, 0.000, 0.001], [0.006, 0.990, 0.003, 0.001], [0.006, 0.002, 0.884, 0.107], [0.005, 0.097, 0.860, 0.037], [0.068, 0.338, 0.178, 0.416], [0.097, 0.304, 0.280, 0.319], [0.128, 0.386, 0.266, 0.220]]]
MC00207	Cistrome	21126370	Ets Domain Family	ELK4, ETS-domain protein (SRF accessory protein 1)	Homo Sapiens	HeLa	2005	ELK4		NM_001973|NM_021795		[[[0.339, 0.268, 0.250, 0.143], [0.250, 0.232, 0.286, 0.232], [0.107, 0.304, 0.429, 0.161], [0.286, 0.232, 0.161, 0.321], [0.732, 0.018, 0.250, 0.000], [0.018, 0.607, 0.107, 0.268], [0.143, 0.000, 0.036, 0.821], [0.000, 0.018, 0.000, 0.982], [0.000, 0.964, 0.036, 0.000], [0.000, 0.946, 0.018, 0.036], [0.071, 0.000, 0.732, 0.196], [0.018, 0.018, 0.857, 0.107], [0.179, 0.161, 0.089, 0.571], [0.304,…
MC00211	Cistrome	20378718	Rel Homology Region Family	nuclear factor of activated T-cells, cytoplasmic, calcineurin-dependent 1	Homo Sapiens	Jurkat	4772	NFATC1		NM_006162|NM_172387|NM_172388|NM_172389|NM_172390		[[[0.301, 0.195, 0.269, 0.235], [0.240, 0.195, 0.374, 0.191], [0.263, 0.229, 0.332, 0.176], [0.523, 0.114, 0.248, 0.114], [0.513, 0.078, 0.345, 0.063], [0.078, 0.068, 0.033, 0.821], [0.016, 0.003, 0.967, 0.013], [0.005, 0.005, 0.976, 0.014], [0.964, 0.013, 0.012, 0.010], [0.978, 0.007, 0.012, 0.003], [0.917, 0.046, 0.019, 0.017], [0.498, 0.194, 0.203, 0.106], [0.400, 0.048, 0.034, 0.518], [0.317,…
MC00215	Cistrome	22187159	Runt Domain Family	runt-related transcription factor 2	Homo Sapiens	C4-2B	860	RUNX2		NM_001015051|NM_001024630|NM_004348		[[[0.576, 0.109, 0.064, 0.251], [0.729, 0.015, 0.213, 0.043], [0.749, 0.095, 0.156, 0.000], [0.003, 0.993, 0.003, 0.001], [0.001, 0.995, 0.004, 0.000], [0.875, 0.010, 0.079, 0.037], [0.002, 0.988, 0.009, 0.001], [0.983, 0.001, 0.007, 0.009], [0.370, 0.041, 0.518, 0.070], [0.426, 0.228, 0.226, 0.120], [0.245, 0.373, 0.247, 0.135]]]
MC00217	Cistrome		Forkhead Domain Family	forkhead box A2	Homo Sapiens	Liver	3170	FOXA2	HNF3B MGC19807 TCF3B	XM_002345401|NM_021784|NM_153675	18	[[[0.153, 0.447, 0.242, 0.157], [0.281, 0.239, 0.163, 0.316], [0.015, 0.005, 0.005, 0.975], [0.313, 0.006, 0.679, 0.001], [0.008, 0.006, 0.003, 0.983], [0.009, 0.008, 0.015, 0.968], [0.003, 0.005, 0.223, 0.769], [0.962, 0.002, 0.028, 0.008], [0.011, 0.937, 0.004, 0.048], [0.395, 0.142, 0.006, 0.457], [0.037, 0.303, 0.139, 0.520], [0.456, 0.017, 0.044, 0.483], [0.206, 0.179, 0.437, 0.177]]]
MC00219	Cistrome	21152096	Helix-Loop-Helix Family	transcription factor 4	Homo Sapiens	LS174T	6925	TCF4		NM_001083962|NM_003199		[[[0.084, 0.481, 0.205, 0.230], [0.013, 0.927, 0.026, 0.034], [0.006, 0.018, 0.001, 0.975], [0.008, 0.012, 0.012, 0.968], [0.008, 0.009, 0.005, 0.978], [0.008, 0.137, 0.827, 0.027], [0.929, 0.017, 0.014, 0.040], [0.291, 0.006, 0.014, 0.689], [0.014, 0.546, 0.431, 0.009], [0.057, 0.065, 0.021, 0.857]]]
MC00221	Cistrome		Transcription Factor T-Domain	T-box 3	Mus Musculus	Myocytes	21386	Tbx3	D5Ertd189e	XM_001477632|NM_011535|NM_198052	43	[[[0.038, 0.394, 0.529, 0.040], [0.041, 0.869, 0.043, 0.048], [0.050, 0.035, 0.873, 0.042], [0.030, 0.406, 0.531, 0.032], [0.009, 0.955, 0.023, 0.013], [0.039, 0.221, 0.252, 0.488], [0.028, 0.457, 0.492, 0.023], [0.041, 0.866, 0.048, 0.045], [0.057, 0.066, 0.826, 0.051], [0.031, 0.608, 0.328, 0.033]]]
MC00223	Cistrome	21741376	MH1 Domain Family		Homo Sapiens	Embryonic Stem Cell (ESC) / H9		SMAD2/3			37	[[[0.306, 0.031, 0.563, 0.100], [0.039, 0.048, 0.875, 0.038], [0.130, 0.085, 0.031, 0.754], [0.019, 0.013, 0.945, 0.022], [0.281, 0.305, 0.159, 0.256], [0.034, 0.537, 0.278, 0.150], [0.960, 0.013, 0.009, 0.017], [0.019, 0.011, 0.955, 0.014], [0.743, 0.172, 0.015, 0.070], [0.018, 0.928, 0.026, 0.028]]]
MC00224	Cistrome	None	Helix-Loop-Helix Family	endothelial PAS domain protein 1	Homo Sapiens	786-O	2034	EPAS1		NM_001430		[[[0.292, 0.246, 0.264, 0.199], [0.301, 0.123, 0.359, 0.217], [0.129, 0.072, 0.511, 0.289], [0.002, 0.994, 0.003, 0.001], [0.991, 0.002, 0.003, 0.004], [0.010, 0.979, 0.003, 0.008], [0.009, 0.007, 0.973, 0.010], [0.011, 0.106, 0.002, 0.880], [0.525, 0.244, 0.069, 0.163], [0.077, 0.425, 0.256, 0.243]]]
MC00226	Cistrome	18692474	Homeodomain Family	Nanog homeobox	Mus Musculus	V6.5	71950	Nanog		XM_001471588|NM_028016		[[[0.077, 0.457, 0.211, 0.255], [0.104, 0.484, 0.044, 0.368], [0.416, 0.048, 0.036, 0.500], [0.037, 0.030, 0.030, 0.904], [0.114, 0.014, 0.050, 0.821], [0.115, 0.328, 0.435, 0.122], [0.425, 0.027, 0.052, 0.496], [0.275, 0.207, 0.174, 0.344], [0.741, 0.052, 0.059, 0.148], [0.045, 0.018, 0.021, 0.915], [0.027, 0.018, 0.847, 0.108], [0.047, 0.573, 0.077, 0.303], [0.605, 0.012, 0.021, 0.362], [0.743,…
MC00227	Cistrome		Interferon Regulatory Factor	interferon regulatory factor 4	Homo Sapiens	GM12878	3662	IRF4	LSIRF MUM1	NM_001195286|NM_002460|NR_036585	5	[[[0.390, 0.346, 0.182, 0.081], [0.060, 0.038, 0.037, 0.865], [0.027, 0.028, 0.725, 0.220], [0.931, 0.021, 0.022, 0.027], [0.047, 0.456, 0.424, 0.072], [0.059, 0.028, 0.024, 0.890], [0.187, 0.756, 0.031, 0.026], [0.941, 0.024, 0.018, 0.018], [0.269, 0.035, 0.155, 0.541], [0.541, 0.051, 0.018, 0.389], [0.282, 0.200, 0.138, 0.380], [0.184, 0.423, 0.123, 0.270], [0.290, 0.182, 0.317, 0.210], [0.525,…
MC00231	Cistrome		MADS Box Family	myocyte enhancer factor 2C	Homo Sapiens	GM12878	4208	MEF2C	C5DELq14.3; DEL5q14.3	NM_001131005|NM_001193347|NM_001193348|NM_001193349|NM_001193350|NM_002397	161	[[[0.139, 0.087, 0.395, 0.379], [0.029, 0.643, 0.078, 0.251], [0.003, 0.016, 0.005, 0.975], [0.973, 0.003, 0.011, 0.012], [0.033, 0.008, 0.004, 0.955], [0.112, 0.006, 0.008, 0.874], [0.038, 0.027, 0.012, 0.923], [0.183, 0.085, 0.015, 0.717], [0.121, 0.013, 0.080, 0.785], [0.588, 0.003, 0.403, 0.006], [0.167, 0.042, 0.638, 0.153], [0.389, 0.383, 0.080, 0.148], [0.370, 0.238, 0.082, 0.310]]]
MC00232	Cistrome	None	MADS Box Family	myocyte enhancer factor 2A	Homo Sapiens	K562	4205	MEF2A		NM_001130926|NM_001130927|NM_001130928|NM_001171894|NM_005587		[[[0.314, 0.211, 0.202, 0.274], [0.285, 0.140, 0.297, 0.279], [0.285, 0.154, 0.321, 0.240], [0.313, 0.078, 0.256, 0.353], [0.114, 0.076, 0.441, 0.369], [0.028, 0.760, 0.049, 0.163], [0.010, 0.019, 0.005, 0.966], [0.949, 0.013, 0.016, 0.022], [0.073, 0.023, 0.014, 0.890], [0.067, 0.013, 0.010, 0.910], [0.066, 0.034, 0.007, 0.893], [0.288, 0.059, 0.010, 0.644], [0.117, 0.017, 0.033, 0.833], [0.698,…
MC00233	Cistrome	18692474	Homeodomain Family	POU domain, class 5, transcription factor 1	Mus Musculus	V6.5	18999	Pou5f1		NM_013633		[[[0.646, 0.123, 0.095, 0.136], [0.025, 0.033, 0.018, 0.923], [0.053, 0.200, 0.024, 0.722], [0.289, 0.014, 0.008, 0.689], [0.197, 0.072, 0.717, 0.013], [0.074, 0.919, 0.001, 0.005], [0.978, 0.008, 0.007, 0.007], [0.056, 0.027, 0.009, 0.907], [0.416, 0.141, 0.227, 0.216], [0.580, 0.035, 0.011, 0.374], [0.070, 0.550, 0.288, 0.092], [0.897, 0.042, 0.006, 0.054], [0.948, 0.014, 0.029, 0.009], [0.473,…
MC00248	Cistrome	None	Helix-Loop-Helix Family	upstream transcription factor 1	Homo Sapiens	HepG2	7391	USF1		NM_007122|NM_207005		[[[0.125, 0.017, 0.854, 0.004], [0.005, 0.057, 0.006, 0.932], [0.000, 1.000, 0.000, 0.000], [0.997, 0.000, 0.000, 0.003], [0.001, 0.922, 0.012, 0.065], [0.111, 0.017, 0.872, 0.000], [0.003, 0.004, 0.003, 0.990], [0.001, 0.001, 0.996, 0.002], [0.357, 0.155, 0.433, 0.054], [0.051, 0.518, 0.258, 0.172]]]
MC00250	Cistrome		Homeodomain Family	NK-3 transcription factor, locus 1 (Drosophila)	Mus Musculus	prostate	18095	Nkx3-1	Bax NKX3.1 NKX3A Nkx-3.1 bagpipe	NM_010921	18	[[[0.386, 0.132, 0.156, 0.326], [0.257, 0.274, 0.299, 0.170], [0.025, 0.030, 0.008, 0.937], [0.261, 0.005, 0.730, 0.004], [0.015, 0.010, 0.009, 0.965], [0.005, 0.010, 0.262, 0.722], [0.007, 0.009, 0.022, 0.962], [0.612, 0.020, 0.356, 0.012], [0.015, 0.778, 0.014, 0.192], [0.282, 0.176, 0.026, 0.516], [0.026, 0.360, 0.197, 0.417], [0.524, 0.017, 0.049, 0.411], [0.260, 0.202, 0.405, 0.133]]]
MC00252	Cistrome	21232103	Hormone-nuclear Receptor Family	retinoic acid receptor, alpha	Mus Musculus	HBG3	19401	Rara		NM_001176528|NM_001177302|NM_001177303|NM_009024		[[[0.047, 0.080, 0.069, 0.804], [0.040, 0.152, 0.763, 0.045], [0.557, 0.195, 0.098, 0.149], [0.190, 0.708, 0.045, 0.058], [0.053, 0.829, 0.057, 0.061], [0.065, 0.332, 0.050, 0.553], [0.125, 0.419, 0.208, 0.248], [0.170, 0.299, 0.233, 0.297], [0.249, 0.303, 0.316, 0.133], [0.155, 0.305, 0.312, 0.228], [0.230, 0.287, 0.262, 0.221], [0.049, 0.102, 0.079, 0.771], [0.097, 0.136, 0.726, 0.040], [0.828,…
MC00254	Cistrome	None	Transcription Factor Family	E2F transcription factor 6	Homo Sapiens	K562	1876	E2F6		NM_198256|NR_003092|NR_003093|NR_003094|NR_003095		[[[0.005, 0.978, 0.009, 0.008], [0.539, 0.013, 0.432, 0.016], [0.007, 0.955, 0.016, 0.021], [0.015, 0.026, 0.947, 0.011], [0.009, 0.293, 0.008, 0.690], [0.008, 0.008, 0.971, 0.012], [0.076, 0.697, 0.222, 0.004], [0.186, 0.247, 0.250, 0.317], [0.013, 0.498, 0.484, 0.005], [0.075, 0.622, 0.290, 0.012]]]
MC00257	Cistrome		Homeodomain Family	paired box gene 5	Mus Musculus	B Lymphocyte	18507	Pax5	BSAP EBB-1 KLP Pax-5	NM_008782	32	[[[0.324, 0.177, 0.399, 0.100], [0.295, 0.148, 0.253, 0.304], [0.435, 0.056, 0.452, 0.057], [0.310, 0.135, 0.334, 0.221], [0.030, 0.261, 0.410, 0.299], [0.049, 0.792, 0.009, 0.150], [0.837, 0.048, 0.068, 0.047], [0.185, 0.163, 0.520, 0.132], [0.024, 0.714, 0.181, 0.080], [0.141, 0.650, 0.158, 0.051], [0.707, 0.021, 0.238, 0.034], [0.573, 0.038, 0.154, 0.235], [0.010, 0.311, 0.664, 0.015], [0.022,…
MC00258	Cistrome		Homeodomain Family	paired box gene 7	Mus Musculus	primary myoblasts	18509	Pax7	Pax-7	NM_011039	142	[[[0.306, 0.198, 0.176, 0.321], [0.089, 0.013, 0.016, 0.881], [0.971, 0.007, 0.009, 0.013], [0.972, 0.005, 0.008, 0.015], [0.008, 0.013, 0.002, 0.977], [0.007, 0.506, 0.013, 0.474], [0.470, 0.013, 0.502, 0.014], [0.971, 0.007, 0.010, 0.012], [0.010, 0.006, 0.008, 0.976], [0.009, 0.007, 0.008, 0.976], [0.908, 0.011, 0.013, 0.068], [0.326, 0.108, 0.182, 0.385], [0.144, 0.566, 0.150, 0.140]]]
MC00260	Cistrome		Homeodomain Family	paired box gene 3	Mus Musculus	primary myoblasts	18505	Pax3	Pax-3 Sp splotch	NM_001159520|NM_008781	143	[[[0.920, 0.045, 0.007, 0.028], [0.026, 0.019, 0.019, 0.936], [0.038, 0.393, 0.024, 0.546], [0.351, 0.014, 0.579, 0.057], [0.911, 0.019, 0.038, 0.033], [0.014, 0.019, 0.042, 0.925], [0.031, 0.009, 0.002, 0.958]]]
MC00262	Cistrome	None	Helix-Loop-Helix Family	aryl hydrocarbon receptor nuclear translocator	Homo Sapiens	786-O	405	ARNT		NM_001668|NM_178426|NM_178427		[[[0.115, 0.350, 0.494, 0.042], [0.034, 0.103, 0.299, 0.564], [0.744, 0.009, 0.230, 0.016], [0.018, 0.941, 0.028, 0.013], [0.015, 0.027, 0.941, 0.017], [0.002, 0.012, 0.012, 0.973], [0.003, 0.004, 0.989, 0.004], [0.342, 0.591, 0.034, 0.034], [0.150, 0.445, 0.230, 0.175], [0.205, 0.249, 0.239, 0.306]]]
MC00265	Cistrome	20543837	Helix-Loop-Helix Family	transcription factor 3	Mus Musculus	Lymphocyte	21423	Tcf3		NM_001164147|NM_001164148|NM_001164149|NM_001164150|NM_001164151|NM_001164152|NM_001164153|NM_011548		[[[0.318, 0.423, 0.158, 0.101], [0.423, 0.271, 0.002, 0.304], [0.400, 0.169, 0.422, 0.009], [0.008, 0.950, 0.034, 0.008], [0.988, 0.004, 0.006, 0.002], [0.014, 0.284, 0.687, 0.014], [0.015, 0.953, 0.012, 0.019], [0.002, 0.007, 0.007, 0.984], [0.011, 0.005, 0.976, 0.008], [0.018, 0.410, 0.236, 0.335]]]
MC00269	Cistrome		High Mobility Group (Box) Family	SRY (sex determining region Y)-box 2	Homo Sapiens	H1	6657	SOX2	ANOP3 MCOPS3 MGC2413	NM_003106	6	[[[0.115, 0.458, 0.081, 0.347], [0.499, 0.038, 0.041, 0.422], [0.025, 0.021, 0.040, 0.914], [0.066, 0.012, 0.019, 0.903], [0.162, 0.234, 0.469, 0.135], [0.344, 0.018, 0.030, 0.608], [0.216, 0.224, 0.125, 0.435], [0.879, 0.017, 0.028, 0.076], [0.035, 0.017, 0.012, 0.935], [0.025, 0.009, 0.913, 0.053], [0.031, 0.596, 0.113, 0.261], [0.720, 0.010, 0.014, 0.256], [0.687, 0.041, 0.204, 0.069], [0.913,…
MC00272	Cistrome	22108803	Leucine Zipper Family	CCAAT/enhancer binding protein (C/EBP), beta	Homo Sapiens	LS180	1051	CEBPB		NM_005194		[[[0.322, 0.135, 0.377, 0.166], [0.285, 0.206, 0.303, 0.206], [0.110, 0.080, 0.414, 0.396], [0.552, 0.111, 0.327, 0.010], [0.000, 0.001, 0.000, 0.999], [0.000, 0.000, 0.026, 0.974], [0.066, 0.000, 0.934, 0.000], [0.054, 0.715, 0.030, 0.200], [0.371, 0.025, 0.548, 0.056], [0.218, 0.476, 0.000, 0.306], [0.769, 0.230, 0.001, 0.000], [0.999, 0.001, 0.000, 0.000], [0.017, 0.384, 0.134, 0.465]]]
MC00273	Cistrome	20219941	Leucine Zipper Family	CCAAT/enhancer binding protein (C/EBP), alpha	Homo Sapiens	Epithelial / HepG2	1050	CEBPA	C/EBP-alpha CEBP	NM_004364	220	[[[0.230, 0.222, 0.496, 0.052], [0.244, 0.185, 0.305, 0.265], [0.425, 0.133, 0.421, 0.020], [0.003, 0.006, 0.000, 0.991], [0.006, 0.002, 0.085, 0.907], [0.158, 0.000, 0.703, 0.139], [0.032, 0.651, 0.026, 0.290], [0.278, 0.025, 0.660, 0.036], [0.089, 0.826, 0.006, 0.080], [0.940, 0.046, 0.006, 0.008], [0.991, 0.003, 0.002, 0.004], [0.019, 0.374, 0.127, 0.480], [0.316, 0.347, 0.168, 0.169]]]
MC00276	Cistrome	21245162	Transcription Factor T-Domain	eomesodermin	Homo Sapiens	H9	8320	EOMES		NM_005442		[[[0.370, 0.083, 0.319, 0.228], [0.532, 0.111, 0.211, 0.146], [0.316, 0.021, 0.455, 0.207], [0.022, 0.010, 0.952, 0.016], [0.024, 0.073, 0.011, 0.892], [0.024, 0.010, 0.955, 0.010], [0.406, 0.133, 0.024, 0.438], [0.023, 0.028, 0.359, 0.590], [0.968, 0.004, 0.010, 0.018], [0.959, 0.013, 0.010, 0.018]]]
MC00278	Cistrome	20019798	Ets Domain Family	v-ets erythroblastosis virus E26 oncogene homolog 1 (avian)	Homo Sapiens	Jurkat	2113	ETS1		NM_001143820|NM_001162422|NM_005238		[[[0.870, 0.061, 0.043, 0.026], [0.026, 0.923, 0.027, 0.024], [0.034, 0.107, 0.042, 0.816], [0.789, 0.084, 0.072, 0.055], [0.032, 0.903, 0.039, 0.026], [0.772, 0.075, 0.113, 0.039], [0.480, 0.117, 0.114, 0.290], [0.107, 0.420, 0.122, 0.351], [0.101, 0.087, 0.048, 0.764], [0.046, 0.875, 0.044, 0.034], [0.019, 0.938, 0.018, 0.026], [0.039, 0.898, 0.032, 0.031], [0.719, 0.029, 0.223, 0.029], [0.115,…
MC00280	Cistrome	None	Hormone-nuclear Receptor Family	nuclear receptor subfamily 4, group A, member 1	Homo Sapiens	K562	3164	NR4A1		NM_002135|NM_173157		[[[0.154, 0.337, 0.246, 0.263], [0.028, 0.031, 0.024, 0.918], [0.107, 0.027, 0.839, 0.028], [0.586, 0.027, 0.238, 0.149], [0.032, 0.905, 0.026, 0.037], [0.035, 0.912, 0.025, 0.028], [0.035, 0.032, 0.029, 0.904], [0.028, 0.047, 0.016, 0.909], [0.017, 0.274, 0.336, 0.373], [0.154, 0.310, 0.278, 0.258]]]
MC00281	Cistrome		Homeodomain Family	pre-B-cell leukemia homeobox 3	Homo Sapiens	GM12878	5090	PBX3	-	NM_001134778|NM_006195|NR_024122|NR_024123	326	[[[0.165, 0.063, 0.046, 0.726], [0.020, 0.015, 0.949, 0.017], [0.963, 0.011, 0.022, 0.004], [0.020, 0.206, 0.332, 0.442], [0.031, 0.039, 0.076, 0.854], [0.010, 0.014, 0.961, 0.014], [0.610, 0.011, 0.372, 0.006], [0.023, 0.907, 0.012, 0.058], [0.591, 0.028, 0.227, 0.155], [0.022, 0.078, 0.791, 0.109]]]
MC00287	Cistrome	None	Homeodomain Family	POU class 2 homeobox 2	Homo Sapiens	GM12891	5452	POU2F2		NM_002698		[[[0.181, 0.218, 0.048, 0.552], [0.959, 0.016, 0.007, 0.017], [0.016, 0.014, 0.031, 0.939], [0.017, 0.016, 0.947, 0.019], [0.040, 0.901, 0.015, 0.043], [0.943, 0.006, 0.024, 0.028], [0.903, 0.008, 0.034, 0.055], [0.964, 0.010, 0.018, 0.007], [0.100, 0.063, 0.123, 0.715], [0.241, 0.246, 0.270, 0.243]]]
MC00288	Cistrome	20526341	Homeodomain Family	POU class 2 homeobox 1	Homo Sapiens	Embryonic Stem Cell (ESC) / H1	5451	POU2F1	OCT1 OTF1	NM_002697	6	[[[0.077, 0.147, 0.038, 0.738], [0.152, 0.249, 0.093, 0.507], [0.151, 0.042, 0.017, 0.791], [0.144, 0.084, 0.755, 0.017], [0.084, 0.887, 0.017, 0.012], [0.960, 0.011, 0.008, 0.021], [0.038, 0.018, 0.007, 0.936], [0.464, 0.100, 0.273, 0.163], [0.599, 0.016, 0.015, 0.370], [0.062, 0.603, 0.265, 0.071], [0.885, 0.031, 0.006, 0.078], [0.951, 0.013, 0.022, 0.014], [0.478, 0.036, 0.025, 0.460], [0.300,…
MC00289	Cistrome	21655096	Transcription Factor Family	heat shock transcription factor 1	Homo Sapiens	Adipocyte	3297	HSF1		NM_005526		[[[0.041, 0.044, 0.871, 0.044], [0.798, 0.085, 0.030, 0.086], [0.667, 0.065, 0.161, 0.107], [0.239, 0.267, 0.314, 0.180], [0.164, 0.291, 0.275, 0.271], [0.062, 0.046, 0.094, 0.797], [0.085, 0.072, 0.073, 0.769], [0.045, 0.844, 0.072, 0.039], [0.034, 0.417, 0.070, 0.479], [0.570, 0.035, 0.319, 0.077], [0.029, 0.042, 0.891, 0.038], [0.765, 0.085, 0.098, 0.052], [0.643, 0.081, 0.205, 0.071]]]
MC00293	Cistrome	20887958	BetaBetaAlpha-zinc finger Family	growth factor independent 1B	Mus Musculus	HPC-7	14582	Gfi1b		NM_001160406|NM_008114		[[[0.222, 0.305, 0.259, 0.214], [0.328, 0.160, 0.254, 0.258], [0.120, 0.312, 0.334, 0.234], [0.544, 0.282, 0.118, 0.056], [0.955, 0.014, 0.014, 0.016], [0.966, 0.009, 0.020, 0.004], [0.015, 0.193, 0.021, 0.770], [0.011, 0.971, 0.008, 0.010], [0.547, 0.021, 0.029, 0.403], [0.029, 0.668, 0.285, 0.017], [0.471, 0.018, 0.104, 0.407], [0.029, 0.019, 0.921, 0.030], [0.126, 0.709, 0.019, 0.145]]]
MC00295	Cistrome		Hormone-nuclear Receptor Family	estrogen receptor 1 (alpha)	Mus Musculus	Uterus	13982	Esr1	AA420328 AU041214 ER-alpha ER[a] ERa ERalpha ESR Estr Estra Nr3a1	NM_007956	307	[[[0.423, 0.239, 0.198, 0.140], [0.615, 0.052, 0.266, 0.067], [0.060, 0.004, 0.832, 0.104], [0.050, 0.012, 0.923, 0.015], [0.078, 0.048, 0.139, 0.734], [0.008, 0.903, 0.031, 0.058], [0.862, 0.013, 0.096, 0.029], [0.110, 0.400, 0.339, 0.150], [0.181, 0.340, 0.312, 0.167], [0.162, 0.344, 0.347, 0.147], [0.026, 0.083, 0.014, 0.877], [0.045, 0.018, 0.933, 0.004], [0.802, 0.132, 0.030, 0.035], [0.024,…
MC00299	Cistrome		Ring finger domain family	breast cancer 1, early onset	Homo Sapiens	H1	672	BRCA1	BRCAI BRCC1 BROVCA1 IRIS PNCA4 PSCP RNF53	NM_007294|NM_007295|NM_007296|NM_007297|NM_007298|NM_007299|NM_007300|NM_007302|NM_007303|NM_007304|NM_007305|NR_027676	311	[[[0.090, 0.474, 0.367, 0.069], [0.609, 0.085, 0.172, 0.135], [0.373, 0.181, 0.398, 0.048], [0.265, 0.260, 0.281, 0.194], [0.054, 0.151, 0.072, 0.723], [0.174, 0.736, 0.072, 0.017], [0.056, 0.124, 0.055, 0.764], [0.020, 0.910, 0.048, 0.021], [0.029, 0.043, 0.897, 0.032], [0.025, 0.895, 0.033, 0.048], [0.025, 0.021, 0.935, 0.018], [0.767, 0.074, 0.107, 0.052], [0.025, 0.069, 0.714, 0.193], [0.680,…
MC00303	Cistrome	18555785	High Mobility Group (Box) Family	SRY-box containing gene 2	Mus Musculus	E14	20674	Sox2		NM_011443		[[[0.109, 0.073, 0.102, 0.716], [0.135, 0.200, 0.094, 0.571], [0.268, 0.054, 0.062, 0.617], [0.211, 0.130, 0.607, 0.051], [0.191, 0.676, 0.090, 0.043], [0.889, 0.025, 0.050, 0.037], [0.129, 0.065, 0.153, 0.654], [0.517, 0.107, 0.276, 0.099], [0.827, 0.012, 0.010, 0.150], [0.024, 0.745, 0.156, 0.075], [0.966, 0.009, 0.004, 0.021], [0.971, 0.010, 0.009, 0.009], [0.472, 0.009, 0.005, 0.513], [0.307,…
MC00304	Cistrome	21741376	Forkhead Domain Family	forkhead box H1	Homo Sapiens	H9	8928	FOXH1		NM_003923		[[[0.229, 0.200, 0.351, 0.220], [0.268, 0.203, 0.316, 0.213], [0.224, 0.198, 0.368, 0.210], [0.273, 0.138, 0.366, 0.223], [0.316, 0.195, 0.228, 0.261], [0.058, 0.022, 0.033, 0.887], [0.012, 0.003, 0.974, 0.011], [0.009, 0.028, 0.004, 0.959], [0.017, 0.007, 0.889, 0.087], [0.008, 0.005, 0.714, 0.273], [0.972, 0.006, 0.006, 0.016], [0.024, 0.019, 0.011, 0.946], [0.005, 0.030, 0.012, 0.953], [0.115,…
MC00305	Cistrome	21985497	High Mobility Group (Box) Family	SRY-box containing gene 6	Mus Musculus	Myoblast	20679	Sox6		NM_001025559|NM_001025560|NM_011445		[[[0.243, 0.207, 0.366, 0.184], [0.266, 0.235, 0.275, 0.225], [0.517, 0.106, 0.358, 0.019], [0.593, 0.007, 0.381, 0.019], [0.012, 0.952, 0.014, 0.021], [0.968, 0.007, 0.012, 0.012], [0.032, 0.014, 0.939, 0.015], [0.037, 0.895, 0.036, 0.032], [0.014, 0.016, 0.013, 0.956], [0.024, 0.008, 0.963, 0.005]]]
MC00309	Cistrome	None	High Mobility Group (Box) Family	transcription factor 7-like 2 (T-cell specific, HMG-box)	Homo Sapiens	HCT-116	6934	TCF7L2		NM_001146274|NM_001146283|NM_001146284|NM_001146285|NM_001146286|NM_030756		[[[0.694, 0.050, 0.163, 0.092], [0.029, 0.443, 0.502, 0.027], [0.668, 0.015, 0.015, 0.301], [0.152, 0.016, 0.006, 0.826], [0.040, 0.779, 0.167, 0.013], [0.981, 0.012, 0.005, 0.002], [0.974, 0.009, 0.011, 0.005], [0.956, 0.000, 0.027, 0.018], [0.088, 0.044, 0.865, 0.003], [0.201, 0.242, 0.467, 0.089]]]
MC00311	Cistrome	20478527	Forkhead Domain Family	forkhead box A1	Homo Sapiens	LNCaP	3169	FOXA1		NM_004496		[[[0.006, 0.004, 0.006, 0.984], [0.315, 0.006, 0.677, 0.002], [0.009, 0.005, 0.004, 0.982], [0.006, 0.007, 0.026, 0.961], [0.004, 0.005, 0.212, 0.779], [0.964, 0.006, 0.026, 0.004], [0.006, 0.957, 0.005, 0.032], [0.432, 0.144, 0.004, 0.419], [0.049, 0.345, 0.043, 0.563], [0.512, 0.013, 0.022, 0.453], [0.175, 0.151, 0.477, 0.197], [0.120, 0.297, 0.296, 0.287], [0.292, 0.238, 0.213, 0.257]]]
MC00312	Cistrome	20959602	Runt Domain Family	runt-related transcription factor 1	Homo Sapiens	K562	861	RUNX1		NM_001001890|NM_001122607|NM_001754		[[[0.506, 0.127, 0.025, 0.342], [0.717, 0.020, 0.243, 0.019], [0.961, 0.011, 0.023, 0.004], [0.005, 0.987, 0.002, 0.006], [0.005, 0.982, 0.006, 0.007], [0.682, 0.003, 0.305, 0.010], [0.005, 0.983, 0.006, 0.006], [0.970, 0.007, 0.013, 0.010], [0.430, 0.018, 0.508, 0.044], [0.350, 0.251, 0.270, 0.129]]]
MC00316	Cistrome	21447827	Helix-Loop-Helix Family	hypoxia inducible factor 1, alpha subunit (basic helix-loop-helix transcription factor)	Homo Sapiens	MCF-7	3091	HIF1A		NM_001530|NM_181054		[[[0.240, 0.388, 0.300, 0.071], [0.262, 0.213, 0.311, 0.213], [0.137, 0.044, 0.623, 0.197], [0.000, 1.000, 0.000, 0.000], [1.000, 0.000, 0.000, 0.000], [0.005, 0.973, 0.005, 0.016], [0.000, 0.000, 1.000, 0.000], [0.011, 0.076, 0.000, 0.913], [0.492, 0.311, 0.038, 0.159], [0.066, 0.475, 0.306, 0.153]]]
MC00319	Cistrome		BetaBetaAlpha-zinc finger Family	early growth response 2	Homo Sapiens	macrophage	1959	EGR2	AT591 CMT1D CMT4E DKFZp686J1957 FLJ14547 KROX20	NM_000399|NM_001136177|NM_001136178|NM_001136179	30	[[[0.027, 0.028, 0.934, 0.010], [0.210, 0.634, 0.020, 0.136], [0.004, 0.012, 0.984, 0.000], [0.007, 0.014, 0.409, 0.570], [0.020, 0.012, 0.958, 0.010], [0.001, 0.007, 0.990, 0.002], [0.005, 0.011, 0.978, 0.006], [0.159, 0.577, 0.002, 0.262], [0.009, 0.012, 0.968, 0.011], [0.024, 0.017, 0.791, 0.167]]]
MC00320	Cistrome	None	BetaBetaAlpha-zinc finger Family	early growth response 1	Homo Sapiens	K562	1958	EGR1		NM_001964		[[[0.180, 0.773, 0.019, 0.027], [0.006, 0.985, 0.005, 0.004], [0.240, 0.002, 0.658, 0.100], [0.005, 0.991, 0.004, 0.000], [0.000, 0.996, 0.003, 0.001], [0.003, 0.978, 0.002, 0.017], [0.477, 0.516, 0.005, 0.002], [0.000, 0.997, 0.003, 0.000], [0.079, 0.007, 0.812, 0.102], [0.007, 0.952, 0.015, 0.026], [0.372, 0.325, 0.169, 0.134], [0.098, 0.453, 0.274, 0.175], [0.138, 0.409, 0.239, 0.214]]]
MC00321	Cistrome	20139302	Leucine Zipper Family	jun proto-oncogene	Homo Sapiens	Erythroblast / K562	3725	JUN	AP-1 AP1 c-Jun	XM_002342087|XM_002345343|XM_002346389|NM_002228	76	[[[0.193, 0.124, 0.452, 0.231], [0.393, 0.313, 0.280, 0.015], [0.008, 0.015, 0.013, 0.964], [0.013, 0.005, 0.965, 0.017], [0.960, 0.011, 0.014, 0.015], [0.016, 0.420, 0.548, 0.016], [0.006, 0.016, 0.014, 0.964], [0.017, 0.964, 0.013, 0.006], [0.965, 0.014, 0.013, 0.008], [0.009, 0.432, 0.008, 0.551], [0.151, 0.447, 0.182, 0.220], [0.178, 0.470, 0.173, 0.180], [0.130, 0.345, 0.137, 0.388]]]
MC00324	Cistrome	21415370	GATA Domain Family	GATA binding protein 4	Mus Musculus	HL-1	14463	Gata4		NM_008092		[[[0.377, 0.133, 0.302, 0.187], [0.210, 0.317, 0.351, 0.122], [0.703, 0.016, 0.003, 0.278], [0.002, 0.000, 0.997, 0.001], [0.992, 0.001, 0.003, 0.004], [0.002, 0.004, 0.018, 0.976], [0.986, 0.003, 0.001, 0.010], [0.895, 0.009, 0.094, 0.002], [0.214, 0.175, 0.555, 0.056], [0.400, 0.164, 0.361, 0.074], [0.372, 0.194, 0.248, 0.186]]]
MC00325	Cistrome	20887958	GATA Domain Family	GATA binding protein 2	Mus Musculus	HPC-7	14461	Gata2		NM_008090		[[[0.166, 0.234, 0.192, 0.408], [0.051, 0.376, 0.205, 0.367], [0.045, 0.580, 0.200, 0.175], [0.008, 0.082, 0.006, 0.904], [0.007, 0.000, 0.002, 0.991], [0.985, 0.008, 0.003, 0.004], [0.001, 0.003, 0.001, 0.995], [0.001, 0.997, 0.000, 0.002], [0.288, 0.008, 0.019, 0.684], [0.108, 0.352, 0.367, 0.173], [0.172, 0.355, 0.137, 0.336]]]
MC00326	Cistrome	21867929	GATA Domain Family	GATA binding protein 3	Mus Musculus	CD8+	14462	Gata3		NM_008091		[[[0.350, 0.136, 0.310, 0.204], [0.208, 0.379, 0.302, 0.111], [0.679, 0.029, 0.006, 0.286], [0.008, 0.008, 0.976, 0.007], [0.982, 0.005, 0.009, 0.004], [0.003, 0.010, 0.016, 0.970], [0.967, 0.003, 0.006, 0.024], [0.862, 0.007, 0.124, 0.006], [0.238, 0.186, 0.513, 0.063], [0.415, 0.194, 0.319, 0.072], [0.429, 0.178, 0.199, 0.194]]]
MC00327	Cistrome	21795386	GATA Domain Family	GATA binding protein 1	Mus Musculus	Erythroblast	14460	Gata1		NM_008089		[[[0.335, 0.140, 0.340, 0.185], [0.166, 0.400, 0.313, 0.121], [0.711, 0.014, 0.003, 0.272], [0.002, 0.000, 0.996, 0.002], [0.995, 0.001, 0.002, 0.002], [0.001, 0.002, 0.008, 0.989], [0.991, 0.001, 0.002, 0.006], [0.940, 0.004, 0.054, 0.002], [0.136, 0.142, 0.678, 0.043], [0.367, 0.205, 0.370, 0.057], [0.380, 0.211, 0.285, 0.125]]]
MC00328	Cistrome	18555785	BetaBetaAlpha-zinc finger Family	zinc finger protein X-linked	Mus Musculus	E14	22764	Zfx		NM_001044386|NM_011768		[[[0.114, 0.373, 0.455, 0.058], [0.179, 0.357, 0.289, 0.175], [0.043, 0.548, 0.405, 0.004], [0.082, 0.538, 0.135, 0.245], [0.817, 0.014, 0.163, 0.006], [0.003, 0.002, 0.994, 0.001], [0.004, 0.001, 0.990, 0.005], [0.016, 0.966, 0.002, 0.015], [0.004, 0.985, 0.002, 0.009], [0.031, 0.209, 0.428, 0.332], [0.136, 0.599, 0.136, 0.128], [0.276, 0.026, 0.646, 0.052], [0.056, 0.376, 0.544, 0.024], [0.182,…
MC00329	Cistrome	20393465	MADS Box Family	serum response factor	Mus Musculus	Cortical Neuron	20807	Srf		NM_020493		[[[0.022, 0.931, 0.029, 0.017], [0.007, 0.920, 0.007, 0.066], [0.474, 0.016, 0.021, 0.488], [0.217, 0.033, 0.021, 0.729], [0.701, 0.030, 0.029, 0.239], [0.191, 0.035, 0.019, 0.755], [0.648, 0.028, 0.020, 0.304], [0.375, 0.022, 0.034, 0.569], [0.109, 0.010, 0.869, 0.012], [0.015, 0.008, 0.951, 0.025]]]
MC00330	Cistrome	None	Leucine Zipper Family	FBJ murine osteosarcoma viral oncogene homolog	Homo Sapiens	K562	2353	FOS		NM_005252		[[[0.170, 0.155, 0.488, 0.186], [0.177, 0.192, 0.429, 0.201], [0.577, 0.080, 0.335, 0.008], [0.001, 0.004, 0.002, 0.993], [0.004, 0.001, 0.985, 0.010], [0.995, 0.001, 0.001, 0.003], [0.012, 0.404, 0.572, 0.012], [0.004, 0.007, 0.003, 0.986], [0.009, 0.989, 0.002, 0.000], [0.996, 0.000, 0.002, 0.002], [0.008, 0.453, 0.069, 0.470], [0.224, 0.432, 0.110, 0.234], [0.216, 0.247, 0.303, 0.234]]]
MC00332	Cistrome		Homeodomain Family	paired box 5	Homo Sapiens	GM12878	5079	PAX5	BSAP	NM_016734	32	[[[0.181, 0.325, 0.201, 0.292], [0.244, 0.274, 0.311, 0.171], [0.066, 0.035, 0.701, 0.198], [0.086, 0.228, 0.054, 0.633], [0.018, 0.884, 0.044, 0.055], [0.862, 0.045, 0.048, 0.044], [0.062, 0.515, 0.065, 0.358], [0.076, 0.072, 0.831, 0.021], [0.020, 0.680, 0.283, 0.018], [0.239, 0.267, 0.041, 0.453], [0.043, 0.290, 0.052, 0.614], [0.040, 0.339, 0.533, 0.087], [0.342, 0.162, 0.471, 0.026], [0.128,…
MC00333	Cistrome	21235772	Hormone-nuclear Receptor Family	estrogen receptor 2 (ER beta)	Homo Sapiens	MCF-7	2100	ESR2		NM_001040275|NM_001040276|NM_001437		[[[0.282, 0.234, 0.321, 0.164], [0.260, 0.185, 0.323, 0.232], [0.133, 0.353, 0.318, 0.196], [0.197, 0.461, 0.132, 0.210], [0.268, 0.443, 0.127, 0.162], [0.624, 0.068, 0.200, 0.109], [0.091, 0.016, 0.781, 0.112], [0.076, 0.060, 0.793, 0.071], [0.098, 0.136, 0.189, 0.577], [0.014, 0.757, 0.147, 0.081], [0.754, 0.045, 0.096, 0.104], [0.126, 0.552, 0.179, 0.142], [0.145, 0.557, 0.086, 0.211], [0.156,…
MC00334	Cistrome	None	Homeodomain Family	SIX homeobox 5	Homo Sapiens	H1	147912	SIX5		NM_175875		[[[0.973, 0.015, 0.006, 0.006], [0.003, 0.986, 0.006, 0.005], [0.006, 0.026, 0.007, 0.961], [0.924, 0.027, 0.022, 0.027], [0.008, 0.973, 0.011, 0.008], [0.885, 0.028, 0.078, 0.009], [0.451, 0.083, 0.063, 0.402], [0.069, 0.324, 0.090, 0.516], [0.053, 0.052, 0.019, 0.876], [0.014, 0.966, 0.006, 0.014], [0.004, 0.985, 0.005, 0.006], [0.007, 0.979, 0.003, 0.011], [0.845, 0.008, 0.137, 0.010], [0.068,…
MC00335	Cistrome	20219941	Hormone-nuclear Receptor Family	estrogen receptor 1	Homo Sapiens	Epithelial / MCF-7	2099	ESR1	DKFZp686N23123 ER ESR ESRA Era NR3A1	NM_000125 NM_001122740 NM_001122741 NM_001122742	307	[[[0.203, 0.346, 0.163, 0.287], [0.593, 0.079, 0.243, 0.085], [0.101, 0.009, 0.753, 0.137], [0.033, 0.016, 0.925, 0.025], [0.009, 0.040, 0.207, 0.744], [0.013, 0.892, 0.032, 0.063], [0.928, 0.022, 0.033, 0.016], [0.142, 0.399, 0.310, 0.150], [0.239, 0.308, 0.272, 0.181], [0.178, 0.322, 0.384, 0.116], [0.088, 0.107, 0.016, 0.788], [0.056, 0.047, 0.887, 0.011], [0.674, 0.168, 0.043, 0.115], [0.030,…
MC00337	Cistrome	22080921	BetaBetaAlpha-zinc finger Family	IKAROS family zinc finger 3	Mus Musculus	Thymocyte	22780	Ikzf3		NM_011771		[[[0.015, 0.597, 0.156, 0.233], [0.527, 0.015, 0.294, 0.164], [0.008, 0.813, 0.007, 0.172], [0.142, 0.009, 0.020, 0.829], [0.009, 0.006, 0.018, 0.967], [0.016, 0.960, 0.015, 0.010], [0.030, 0.947, 0.015, 0.008], [0.009, 0.046, 0.181, 0.764], [0.023, 0.272, 0.689, 0.016], [0.092, 0.402, 0.070, 0.436]]]
MC00339	Cistrome		Leucine Zipper Family	nuclear factor (erythroid-derived 2)-like 2	Homo Sapiens	GM11992, GM12763	4780	NFE2L2	NRF2	NM_001145412|NM_001145413|NM_006164	192	[[[0.413, 0.122, 0.233, 0.233], [0.407, 0.180, 0.186, 0.227], [0.366, 0.163, 0.157, 0.314], [0.180, 0.349, 0.256, 0.215], [0.064, 0.064, 0.012, 0.861], [0.012, 0.023, 0.942, 0.023], [0.029, 0.936, 0.023, 0.012], [0.029, 0.070, 0.012, 0.889], [0.023, 0.029, 0.901, 0.046], [0.831, 0.023, 0.012, 0.134], [0.017, 0.122, 0.843, 0.017], [0.000, 0.017, 0.023, 0.959], [0.023, 0.942, 0.012, 0.023], [0.971,…
MC00341	Cistrome	22081127	Helix-Loop-Helix Family	oligodendrocyte transcription factor 2	Mus Musculus	Ainv15	50913	Olig2		NM_016967		[[[0.428, 0.296, 0.240, 0.036], [0.247, 0.504, 0.231, 0.018], [0.009, 0.968, 0.009, 0.013], [0.957, 0.010, 0.028, 0.005], [0.015, 0.011, 0.584, 0.390], [0.249, 0.725, 0.008, 0.017], [0.008, 0.015, 0.008, 0.968], [0.016, 0.009, 0.960, 0.014], [0.015, 0.467, 0.240, 0.278], [0.027, 0.369, 0.002, 0.602]]]
MC00342	Cistrome	None	BetaBetaAlpha-zinc finger Family	YY1 transcription factor	Homo Sapiens	K562	7528	YY1		NM_003403		[[[0.852, 0.016, 0.126, 0.006], [0.829, 0.061, 0.035, 0.074], [0.225, 0.223, 0.520, 0.032], [0.983, 0.006, 0.009, 0.002], [0.001, 0.002, 0.001, 0.996], [0.001, 0.001, 0.996, 0.002], [0.000, 0.001, 0.998, 0.001], [0.029, 0.962, 0.002, 0.007], [0.035, 0.104, 0.688, 0.173], [0.082, 0.075, 0.787, 0.055], [0.086, 0.786, 0.053, 0.074], [0.092, 0.372, 0.378, 0.158]]]
MC00344	Cistrome		Hormone-nuclear Receptor Family	hepatic nuclear factor 4, alpha	Mus Musculus	liver	15378	Hnf4a	HNF-4 Hnf4 Hnf4alpha MODY1 Nr2a1 Tcf14	NM_008261	46	[[[0.136, 0.491, 0.207, 0.166], [0.371, 0.265, 0.117, 0.246], [0.356, 0.235, 0.317, 0.092], [0.513, 0.029, 0.283, 0.174], [0.035, 0.014, 0.908, 0.043], [0.169, 0.040, 0.488, 0.304], [0.191, 0.227, 0.304, 0.278], [0.012, 0.898, 0.011, 0.079], [0.945, 0.013, 0.024, 0.017], [0.561, 0.071, 0.307, 0.062], [0.824, 0.013, 0.133, 0.030], [0.019, 0.017, 0.947, 0.016], [0.031, 0.014, 0.346, 0.608], [0.124,…
MC00347	Cistrome	21516110	Stat Protein Family	signal transducer and activator of transcription 4	Homo Sapiens	Lymphocyte	6775	STAT4		NM_003151		[[[0.023, 0.024, 0.015, 0.939], [0.023, 0.013, 0.177, 0.787], [0.359, 0.608, 0.017, 0.017], [0.022, 0.475, 0.160, 0.342], [0.413, 0.059, 0.525, 0.002], [0.214, 0.007, 0.754, 0.024], [0.017, 0.013, 0.836, 0.135], [0.949, 0.018, 0.007, 0.026], [0.951, 0.013, 0.020, 0.016]]]
MC00348	Cistrome	17558387	Stat Protein Family	signal transducer and activator of transcription 1, 91kDa	Homo Sapiens	HeLa	6772	STAT1		NM_007315|NM_139266		[[[0.086, 0.539, 0.219, 0.156], [0.439, 0.236, 0.144, 0.181], [0.134, 0.247, 0.079, 0.540], [0.006, 0.005, 0.003, 0.986], [0.007, 0.004, 0.009, 0.980], [0.051, 0.934, 0.003, 0.011], [0.004, 0.918, 0.002, 0.076], [0.236, 0.416, 0.045, 0.302], [0.387, 0.017, 0.576, 0.020], [0.017, 0.013, 0.776, 0.194], [0.920, 0.057, 0.006, 0.017], [0.982, 0.005, 0.008, 0.005], [0.457, 0.139, 0.251, 0.153], [0.152,…
MC00349	Cistrome	None	Leucine Zipper Family	Jun oncogene	Mus Musculus	B Lymphocyte / CH12	16476	Jun	AP-1 Junc c-jun	NM_010591	76	[[[0.572, 0.079, 0.235, 0.114], [0.011, 0.009, 0.013, 0.966], [0.016, 0.010, 0.805, 0.168], [0.890, 0.009, 0.014, 0.086], [0.120, 0.368, 0.512, 0.000], [0.005, 0.007, 0.014, 0.973], [0.124, 0.862, 0.008, 0.006], [0.966, 0.008, 0.017, 0.008], [0.112, 0.134, 0.528, 0.226]]]
MC00351	Cistrome	None	Leucine Zipper Family	FOS-like antigen 1	Homo Sapiens	K562	8061	FOSL1		NM_005438		[[[0.433, 0.132, 0.431, 0.005], [0.009, 0.008, 0.008, 0.975], [0.001, 0.003, 0.986, 0.010], [0.984, 0.007, 0.006, 0.003], [0.012, 0.468, 0.513, 0.007], [0.003, 0.010, 0.005, 0.982], [0.006, 0.989, 0.002, 0.003], [0.980, 0.007, 0.007, 0.006], [0.009, 0.391, 0.187, 0.414], [0.185, 0.663, 0.060, 0.092]]]
MC00352	Cistrome	21852532	Hormone-nuclear Receptor Family	nuclear receptor subfamily 5, group A, member 2	Mus Musculus	Epithelial	26424	Nr5a2		NM_001159769|NM_030676		[[[0.099, 0.267, 0.282, 0.353], [0.040, 0.458, 0.028, 0.474], [0.005, 0.966, 0.021, 0.008], [0.964, 0.011, 0.009, 0.016], [0.957, 0.007, 0.014, 0.021], [0.011, 0.008, 0.969, 0.012], [0.008, 0.008, 0.968, 0.016], [0.132, 0.366, 0.030, 0.472], [0.022, 0.897, 0.010, 0.071], [0.843, 0.028, 0.089, 0.040]]]
MC00354	Cistrome		Helix-Loop-Helix Family	neurogenic differentiation 1	Mus Musculus	Epithelial	18012	Neurod1		NM_010894		[[[0.002, 0.989, 0.002, 0.007], [0.996, 0.002, 0.001, 0.001], [0.006, 0.001, 0.987, 0.006], [0.820, 0.171, 0.004, 0.005], [0.002, 0.001, 0.004, 0.993], [0.001, 0.000, 0.997, 0.002], [0.005, 0.009, 0.802, 0.184]]]
MC00355	Cistrome	None	MADS Box Family	serum response factor (c-fos serum response element-binding transcription factor)	Homo Sapiens	HepG2	6722	SRF		NM_003131		[[[0.256, 0.309, 0.209, 0.226], [0.230, 0.320, 0.211, 0.239], [0.287, 0.290, 0.164, 0.259], [0.166, 0.199, 0.089, 0.546], [0.071, 0.151, 0.286, 0.491], [0.141, 0.198, 0.338, 0.322], [0.014, 0.959, 0.020, 0.007], [0.006, 0.962, 0.014, 0.018], [0.289, 0.045, 0.021, 0.644], [0.097, 0.040, 0.026, 0.837], [0.570, 0.057, 0.081, 0.292], [0.016, 0.062, 0.014, 0.907], [0.433, 0.063, 0.038, 0.465], [0.163,…
MC00356	Cistrome	22195747	Transcription Factor T-Domain	T-box 21	Mus Musculus	CD4+	57765	Tbx21		NM_019507		[[[0.334, 0.176, 0.445, 0.046], [0.048, 0.050, 0.061, 0.841], [0.016, 0.065, 0.853, 0.067], [0.861, 0.083, 0.041, 0.016], [0.049, 0.400, 0.500, 0.051], [0.055, 0.089, 0.040, 0.816], [0.065, 0.843, 0.034, 0.059], [0.880, 0.036, 0.045, 0.040], [0.040, 0.293, 0.367, 0.300], [0.191, 0.628, 0.020, 0.161]]]
MC00357	Cistrome	20693478	Homeodomain Family	cone-rod homeobox containing gene	Mus Musculus		12951	Crx		NM_001113330|NM_007770		[[[0.214, 0.441, 0.199, 0.146], [0.079, 0.411, 0.205, 0.304], [0.166, 0.442, 0.102, 0.290], [0.037, 0.045, 0.013, 0.904], [0.900, 0.016, 0.052, 0.032], [0.971, 0.003, 0.011, 0.015], [0.016, 0.024, 0.200, 0.759], [0.062, 0.910, 0.016, 0.012], [0.034, 0.806, 0.022, 0.138], [0.148, 0.176, 0.148, 0.529], [0.199, 0.503, 0.138, 0.160], [0.078, 0.230, 0.051, 0.642], [0.116, 0.206, 0.122, 0.555], [0.493,…
MC00358	Cistrome	20451411	Helix-Loop-Helix Family	early B-cell factor 1	Mus Musculus	38B9	13591	Ebf1		NM_007897		[[[0.020, 0.338, 0.012, 0.630], [0.001, 0.993, 0.003, 0.003], [0.014, 0.760, 0.003, 0.223], [0.003, 0.979, 0.003, 0.015], [0.386, 0.203, 0.030, 0.380], [0.347, 0.024, 0.450, 0.179], [0.005, 0.004, 0.989, 0.002], [0.155, 0.003, 0.840, 0.002], [0.002, 0.004, 0.991, 0.003], [0.961, 0.027, 0.001, 0.011]]]
MC00359	Cistrome	21394211	Loop-Sheet-Helix Family	tumor protein p53	Homo Sapiens	U2OS	7157	TP53		NM_000546|NM_001126112|NM_001126113|NM_001126114|NM_001126115|NM_001126116|NM_001126117		[[[0.375, 0.079, 0.373, 0.173], [0.221, 0.054, 0.600, 0.125], [0.584, 0.024, 0.368, 0.023], [0.016, 0.939, 0.026, 0.018], [0.774, 0.030, 0.044, 0.151], [0.176, 0.011, 0.065, 0.748], [0.015, 0.005, 0.974, 0.006], [0.064, 0.452, 0.009, 0.475], [0.104, 0.620, 0.036, 0.240], [0.109, 0.413, 0.130, 0.347], [0.418, 0.046, 0.423, 0.113], [0.135, 0.022, 0.772, 0.071], [0.573, 0.008, 0.410, 0.008], [0.008,…
MC00362	Cistrome	21364973	Helix-Loop-Helix Family	aryl hydrocarbon receptor nuclear translocator-like	Mus Musculus	Hepatocyte	11865	Arntl		NM_007489		[[[0.147, 0.420, 0.431, 0.002], [0.033, 0.949, 0.011, 0.007], [0.940, 0.016, 0.018, 0.025], [0.033, 0.874, 0.025, 0.068], [0.035, 0.018, 0.934, 0.013], [0.025, 0.016, 0.007, 0.952], [0.012, 0.008, 0.962, 0.017], [0.357, 0.454, 0.009, 0.180]]]
MC00364	Cistrome	21822215	NF-Y CCAAT-Binding Protein Family	nuclear transcription factor Y, alpha	Homo Sapiens	K562	4800	NFYA		NM_002505|NM_021705		[[[0.281, 0.285, 0.257, 0.176], [0.130, 0.306, 0.234, 0.330], [0.095, 0.430, 0.190, 0.285], [0.490, 0.089, 0.406, 0.014], [0.341, 0.045, 0.528, 0.086], [0.003, 0.996, 0.000, 0.001], [0.005, 0.986, 0.005, 0.004], [0.981, 0.003, 0.006, 0.010], [0.985, 0.008, 0.004, 0.003], [0.004, 0.010, 0.004, 0.982], [0.141, 0.531, 0.319, 0.010], [0.575, 0.040, 0.376, 0.009], [0.123, 0.183, 0.603, 0.091], [0.458,…
MC00367	Cistrome	None	Ets Domain Family	GA binding protein transcription factor, alpha subunit 60kDa	Homo Sapiens	H1	2551	GABPA		NM_002040		[[[0.072, 0.605, 0.159, 0.163], [0.711, 0.037, 0.224, 0.028], [0.001, 0.906, 0.016, 0.076], [0.010, 0.001, 0.001, 0.988], [0.001, 0.000, 0.002, 0.997], [0.002, 0.998, 0.000, 0.000], [0.000, 0.999, 0.000, 0.001], [0.000, 0.002, 0.910, 0.088], [0.003, 0.135, 0.825, 0.037], [0.035, 0.377, 0.200, 0.388], [0.107, 0.244, 0.337, 0.312], [0.073, 0.445, 0.259, 0.223]]]
MC00368	Cistrome		Transcription Factor Family	heat shock factor 1	Mus Musculus	striatal	15499	Hsf1	AA960185	NM_008296	173	[[[0.354, 0.199, 0.219, 0.227], [0.308, 0.216, 0.230, 0.245], [0.191, 0.296, 0.270, 0.243], [0.185, 0.323, 0.197, 0.295], [0.090, 0.099, 0.055, 0.755], [0.037, 0.029, 0.027, 0.906], [0.009, 0.973, 0.007, 0.011], [0.021, 0.287, 0.029, 0.663], [0.652, 0.037, 0.295, 0.016], [0.010, 0.012, 0.971, 0.007], [0.902, 0.038, 0.014, 0.045], [0.860, 0.029, 0.038, 0.072], [0.184, 0.360, 0.236, 0.219], [0.207,…
[truncated: 742 more rows]
