# Supplementary material for: Lisa: inferring transcriptional regulators through integrative modeling of public chromatin accessibility and ChIP-seq data
Source: Genome Biol. 2020 Feb 7;21:32. doi: 10.1186/s13059-020-1934-6 (PMC7007693; doi:10.1186/s13059-020-1934-6)
Supplement: Supplementary file 3 — Additional file 3: Table S2. DNase-seq and H3K27ac sample annotation table for mouse and human. [file 13059_2020_1934_MOESM3_ESM.xlsx]

## Sheet: human DNase-seq
Table S2: DNase-seq and H3K27ac sample annotation table for mouse and human.
cistromeDB_id	species	factor	factor_type	cell_line	cell_type	tissue	GSMID
1798	Homo sapiens	DNase	ca	IMR90	Fibroblast	Lung	GSM530666
1799	Homo sapiens	DNase	ca	IMR90	Fibroblast	Lung	GSM530665
1800	Homo sapiens	DNase	ca	IMR90	Fibroblast	Lung	GSM468801
1801	Homo sapiens	DNase	ca	IMR90	Fibroblast	Lung	GSM468792
1890	Homo sapiens	DNase	ca	iPS DF 19.11	iPSC	Foreskin	GSM665801
1898	Homo sapiens	DNase	ca	iPS DF 19.7	iPSC		GSM665800
1899	Homo sapiens	DNase	ca	iPS DF 4.7	iPSC		GSM665803
1900	Homo sapiens	DNase	ca	iPS DF 6.9	iPSC		GSM665802
3090	Homo sapiens	DNase	ca		Monocyte	Blood	GSM701541
3091	Homo sapiens	DNase	ca		T Lymphocyte	Blood	GSM701540
3092	Homo sapiens	DNase	ca		T Lymphocyte	Blood	GSM701539
3093	Homo sapiens	DNase	ca			Fetal Stomach	GSM701538
3094	Homo sapiens	DNase	ca		T Lymphocyte	Fetal Thymus	GSM701537
3095	Homo sapiens	DNase	ca			Fetal Muscle Back	GSM701536
3096	Homo sapiens	DNase	ca			Fetal Muscle Arm	GSM701535
3097	Homo sapiens	DNase	ca		Epithelium	Fetal Lung Left	GSM701534
3098	Homo sapiens	DNase	ca			Fetal Muscle Trunk	GSM701533
3099	Homo sapiens	DNase	ca		Cortex	Fetal Kidney	GSM701532
3100	Homo sapiens	DNase	ca		Epithelium	Fetal Large Intestine	GSM701531
3101	Homo sapiens	DNase	ca		Epithelium	Fetal Small Intestine	GSM701530
3102	Homo sapiens	DNase	ca		Cortex	Fetal Kidney	GSM701529
3103	Homo sapiens	DNase	ca			Fetal Stomach	GSM701528
3104	Homo sapiens	DNase	ca		Epithelium	Fetal Lung Left	GSM701527
3105	Homo sapiens	DNase	ca		T Lymphocyte	Cord blood	GSM701526
3106	Homo sapiens	DNase	ca		T Lymphocyte	Cord blood	GSM701525
3107	Homo sapiens	DNase	ca		Epithelium	Fetal Lung Left	GSM701524
3108	Homo sapiens	DNase	ca		Epithelium	Fetal Lung Right	GSM701523
3109	Homo sapiens	DNase	ca		Epithelium	Upper Limb Muscle	GSM701522
3110	Homo sapiens	DNase	ca			Fetal Stomach	GSM701521
3111	Homo sapiens	DNase	ca			Fetal Renal Pelvis Left	GSM701520
3112	Homo sapiens	DNase	ca		Cortex	Fetal Kidney Left	GSM701519
3113	Homo sapiens	DNase	ca			Fetal Renal Pelvis Right	GSM701518
3114	Homo sapiens	DNase	ca		Cortex	Fetal Kidney Right	GSM701517
3115	Homo sapiens	DNase	ca		T Lymphocyte	Blood	GSM701516
3116	Homo sapiens	DNase	ca		Epithelium	Kidney	GSM701515
3117	Homo sapiens	DNase	ca		Epithelium	Fetal Large Intestine	GSM701514
3118	Homo sapiens	DNase	ca		T Lymphocyte	Fetal Thymus	GSM701513
3119	Homo sapiens	DNase	ca		Epithelium	Fetal Lung Left	GSM701512
3120	Homo sapiens	DNase	ca		Cortex	Fetal Kidney	GSM701511
3121	Homo sapiens	DNase	ca			Fetal Renal Pelvis	GSM701510
3122	Homo sapiens	DNase	ca		Lymphocyte	Spleen	GSM701509
3123	Homo sapiens	DNase	ca		Natural Killer Cell	Blood	GSM701508
3124	Homo sapiens	DNase	ca		B Lymphocyte	Spleen	GSM701507
3125	Homo sapiens	DNase	ca			Fetal Muscle Arm	GSM701506
3126	Homo sapiens	DNase	ca			Fetal Muscle Leg	GSM701505
3127	Homo sapiens	DNase	ca		Epithelium	Fetal Small Intestine	GSM701504
3128	Homo sapiens	DNase	ca		Monocyte	Blood	GSM701503
3129	Homo sapiens	DNase	ca		Cortex	Fetal Kidney	GSM701502
3130	Homo sapiens	DNase	ca			Fetal Renal Pelvis	GSM701501
3131	Homo sapiens	DNase	ca		B Lymphocyte	Blood	GSM701500
3132	Homo sapiens	DNase	ca		T Lymphocyte	Blood	GSM701499
3133	Homo sapiens	DNase	ca			Fetal Stomach	GSM701498
3134	Homo sapiens	DNase	ca		T Lymphocyte	Fetal Thymus	GSM701497
3135	Homo sapiens	DNase	ca		Epithelium	Fetal Small Intestine	GSM701496
3136	Homo sapiens	DNase	ca		Epithelium	Fetal Large Intestine	GSM701495
3137	Homo sapiens	DNase	ca		Cortex	Fetal Kidney	GSM701494
3138	Homo sapiens	DNase	ca		B Lymphocyte	Spleen	GSM701493
3139	Homo sapiens	DNase	ca		B Lymphocyte	Spleen	GSM701492
3140	Homo sapiens	DNase	ca		T Lymphocyte	Blood	GSM701491
3141	Homo sapiens	DNase	ca		Epithelium	Fetal Large Intestine	GSM701490
3142	Homo sapiens	DNase	ca		T Lymphocyte	Blood	GSM701489
3143	Homo sapiens	DNase	ca		T Lymphocyte	Blood	GSM701488
3144	Homo sapiens	DNase	ca		Epithelium	Fetal Small Intestine	GSM701487
3145	Homo sapiens	DNase	ca		Monocyte	Blood	GSM665840
3146	Homo sapiens	DNase	ca		T Lymphocyte	Blood	GSM665839
3147	Homo sapiens	DNase	ca		T Lymphocyte	Blood	GSM665838
3148	Homo sapiens	DNase	ca		T Lymphocyte	Blood	GSM665837
3149	Homo sapiens	DNase	ca		Natural Killer Cell	Blood	GSM665836
3150	Homo sapiens	DNase	ca		Epithelium	Small Intestine	GSM665835
3151	Homo sapiens	DNase	ca		Epithelium	Kidney	GSM665834
3152	Homo sapiens	DNase	ca		Epithelium	Fetal Kidney Right	GSM665833
3153	Homo sapiens	DNase	ca		Epithelium	Lung	GSM665832
3154	Homo sapiens	DNase	ca		Epithelium	Fetal Heart	GSM665831
3155	Homo sapiens	DNase	ca		Epithelium	Fetal Heart	GSM665830
3156	Homo sapiens	DNase	ca		Epithelium	Kidney	GSM665829
3157	Homo sapiens	DNase	ca		Epithelium	Lung	GSM665828
3158	Homo sapiens	DNase	ca		Epithelium	Lung	GSM665827
3159	Homo sapiens	DNase	ca		Epithelium	Large Intestine	GSM665826
3160	Homo sapiens	DNase	ca		Epithelium	Small Intestine	GSM665825
3161	Homo sapiens	DNase	ca		Epithelium	Fetal Heart	GSM665824
3162	Homo sapiens	DNase	ca		T Lymphocyte	Fetal Thymus	GSM665823
3163	Homo sapiens	DNase	ca		Epithelium	Kidney	GSM665822
3164	Homo sapiens	DNase	ca		Epithelium	Fetal Kidney Right	GSM665821
3165	Homo sapiens	DNase	ca		Natural Killer Cell	Blood	GSM665820
3166	Homo sapiens	DNase	ca			Fetal Brain	GSM665819
3167	Homo sapiens	DNase	ca		Epithelium	Large Intestine	GSM665818
3168	Homo sapiens	DNase	ca		Epithelium	Fetal Heart	GSM665817
3169	Homo sapiens	DNase	ca		Epithelium	Kidney	GSM665816
3170	Homo sapiens	DNase	ca		Epithelium	Large Intestine	GSM665815
3171	Homo sapiens	DNase	ca		Epithelium	Fetal Heart	GSM665814
3172	Homo sapiens	DNase	ca		T Lymphocyte	Blood	GSM665813
3173	Homo sapiens	DNase	ca		T Lymphocyte	Blood	GSM665812
3174	Homo sapiens	DNase	ca		Epithelium	Fetal Heart	GSM665811
3175	Homo sapiens	DNase	ca		Epithelium	Fetal Kidney Right	GSM665810
3176	Homo sapiens	DNase	ca		Epithelium	Fetal Heart	GSM665809
3177	Homo sapiens	DNase	ca		Epithelium	Lung	GSM665808
3178	Homo sapiens	DNase	ca		Epithelium	Lung	GSM665807
3179	Homo sapiens	DNase	ca		Epithelium	Lung	GSM665806
3180	Homo sapiens	DNase	ca		Epithelium	Lung	GSM665805
3181	Homo sapiens	DNase	ca			Fetal Brain	GSM665804
3182	Homo sapiens	DNase	ca			Fetal Adrenal Gland	GSM665799
3183	Homo sapiens	DNase	ca		Haematopoietic Progenitor Cell	Blood	GSM665798
3184	Homo sapiens	DNase	ca		Epithelium	Lung	GSM595930
3185	Homo sapiens	DNase	ca		Epithelium	Lung	GSM595929
3186	Homo sapiens	DNase	ca			Fetal Brain	GSM595928
3187	Homo sapiens	DNase	ca		Epithelium	Lung	GSM595927
3188	Homo sapiens	DNase	ca			Fetal Brain	GSM595926
3189	Homo sapiens	DNase	ca		Epithelium	Lung	GSM595925
3190	Homo sapiens	DNase	ca		Epithelium	Lung	GSM595924
3191	Homo sapiens	DNase	ca			Fetal Brain	GSM595923
3192	Homo sapiens	DNase	ca			Fetal Brain	GSM595922
3193	Homo sapiens	DNase	ca		Epithelium	Lung	GSM595921
3194	Homo sapiens	DNase	ca			Fetal Brain	GSM595920
3195	Homo sapiens	DNase	ca		Haematopoietic Progenitor Cell	Blood	GSM595919
3196	Homo sapiens	DNase	ca		Haematopoietic Progenitor Cell	Blood	GSM595918
3197	Homo sapiens	DNase	ca		Haematopoietic Progenitor Cell	Blood	GSM595917
3198	Homo sapiens	DNase	ca		Epithelium	Lung	GSM595916
3199	Homo sapiens	DNase	ca		Epithelium	Lung	GSM595915
3200	Homo sapiens	DNase	ca		Haematopoietic Progenitor Cell	Blood	GSM595914
3201	Homo sapiens	DNase	ca			Fetal Brain	GSM595913
3202	Homo sapiens	DNase	ca		Haematopoietic Progenitor Cell	Blood	GSM530664
3203	Homo sapiens	DNase	ca		Haematopoietic Progenitor Cell	Blood	GSM530663
3204	Homo sapiens	DNase	ca		Epithelium	Lung	GSM530662
3205	Homo sapiens	DNase	ca		Epithelium	Fetal Heart	GSM530661
3206	Homo sapiens	DNase	ca		Haematopoietic Progenitor Cell	Blood	GSM530660
3207	Homo sapiens	DNase	ca		Haematopoietic Progenitor Cell	Blood	GSM530659
3208	Homo sapiens	DNase	ca		Haematopoietic Progenitor Cell	Blood	GSM530658
3209	Homo sapiens	DNase	ca		Haematopoietic Progenitor Cell	Blood	GSM530657
3210	Homo sapiens	DNase	ca		Epithelium	Lung	GSM530656
3211	Homo sapiens	DNase	ca		Cortex	Fetal Kidney	GSM530655
3212	Homo sapiens	DNase	ca		Epithelium	Fetal Heart	GSM530654
3213	Homo sapiens	DNase	ca			Fetal Adrenal Gland	GSM530653
3214	Homo sapiens	DNase	ca		Haematopoietic Progenitor Cell	Blood	GSM530652
3215	Homo sapiens	DNase	ca			Fetal Brain	GSM530651
3216	Homo sapiens	DNase	ca		Haematopoietic Progenitor Cell	Blood	GSM493387
3217	Homo sapiens	DNase	ca		Haematopoietic Progenitor Cell	Blood	GSM493386
3218	Homo sapiens	DNase	ca		Cortex	Fetal Kidney	GSM493385
3219	Homo sapiens	DNase	ca		Haematopoietic Progenitor Cell	Blood	GSM493384
5020	Homo sapiens	DNase	ca	HeLa	Epithelium	Cervix	GSM763533
5021	Homo sapiens	DNase	ca	BJ	Fibroblast	Skin	GSM763534
5026	Homo sapiens	DNase	ca	LNCaP	Epithelium	Prostate	GSM759667
5027	Homo sapiens	DNase	ca	LNCaP	Epithelium	Prostate	GSM759668
5120	Homo sapiens	DNase	ca		B Lymphocyte	Lymph Node	GSM816628
5151	Homo sapiens	DNase	ca		Lymphocyte	Blood	GSM623484
5152	Homo sapiens	DNase	ca		Lymphocyte	Blood	GSM623485
5153	Homo sapiens	DNase	ca		Lymphocyte	Blood	GSM623486
5154	Homo sapiens	DNase	ca		Lymphocyte	Blood	GSM623487
5155	Homo sapiens	DNase	ca		Lymphocyte	Blood	GSM623488
5156	Homo sapiens	DNase	ca		Lymphocyte	Blood	GSM623489
5157	Homo sapiens	DNase	ca		Lymphocyte	Blood	GSM623490
5158	Homo sapiens	DNase	ca		Lymphocyte	Blood	GSM623491
5159	Homo sapiens	DNase	ca		Lymphocyte	Blood	GSM623492
5160	Homo sapiens	DNase	ca		Lymphocyte	Blood	GSM623493
5161	Homo sapiens	DNase	ca		Lymphocyte	Blood	GSM623494
5162	Homo sapiens	DNase	ca		Lymphocyte	Blood	GSM623495
5163	Homo sapiens	DNase	ca		Lymphocyte	Blood	GSM623496
5164	Homo sapiens	DNase	ca		Lymphocyte	Blood	GSM623497
5165	Homo sapiens	DNase	ca		Lymphocyte	Blood	GSM623498
5166	Homo sapiens	DNase	ca		Lymphocyte	Blood	GSM623499
5215	Homo sapiens	DNase	ca		Epithelium	Pancreatic Islet	GSM586893
5216	Homo sapiens	DNase	ca		Epithelium	Pancreatic Islet	GSM586892
5217	Homo sapiens	DNase	ca		Epithelium	Pancreatic Islet	GSM586891
6712	Homo sapiens	DNase	ca	GM12878	Lymphoblastoid	Blood	GSM489277
6713	Homo sapiens	DNase	ca	GM12878	Lymphoblastoid	Blood	GSM489278
6714	Homo sapiens	DNase	ca	GM12878	Lymphoblastoid	Blood	GSM489279
6715	Homo sapiens	DNase	ca	GM12891	Lymphoblastoid	Blood	GSM489280
6716	Homo sapiens	DNase	ca	GM12891	Lymphoblastoid	Blood	GSM489281
6717	Homo sapiens	DNase	ca	GM12892	Lymphoblastoid	Blood	GSM489282
6718	Homo sapiens	DNase	ca	GM12892	Lymphoblastoid	Blood	GSM489283
6719	Homo sapiens	DNase	ca	GM19240	Lymphoblastoid	Blood	GSM489284
6720	Homo sapiens	DNase	ca	GM19240	Lymphoblastoid	Blood	GSM489285
6721	Homo sapiens	DNase	ca	GM19238	Lymphoblastoid	Blood	GSM489286
6722	Homo sapiens	DNase	ca	GM19238	Lymphoblastoid	Blood	GSM489287
6723	Homo sapiens	DNase	ca	GM19239	Lymphoblastoid	Blood	GSM489288
6724	Homo sapiens	DNase	ca	GM19239	Lymphoblastoid	Blood	GSM489289
7436	Homo sapiens	DNase	ca	HPDE6-E6E7	Epithelium	Pancreas	GSM816639
7480	Homo sapiens	DNase	ca	K562	Erythroblast	Bone Marrow	GSM816655
7638	Homo sapiens	DNase	ca	LNCaP	Epithelium	Prostate	GSM816634
7639	Homo sapiens	DNase	ca	LNCaP	Epithelium	Prostate	GSM816637
7647	Homo sapiens	DNase	ca	MCF-7	Epithelium	Mammary Gland	GSM816627
7648	Homo sapiens	DNase	ca	MCF-7	Epithelium	Mammary Gland	GSM816670
7670	Homo sapiens	DNase	ca			Brain	GSM816636
7713	Homo sapiens	DNase	ca		Melanocyte	Skin	GSM816631
7727	Homo sapiens	DNase	ca	NHEK	Keratinocyte	Skin	GSM816635
7838	Homo sapiens	DNase	ca	T47D	Epithelium	Mammary Gland	GSM816673
7922	Homo sapiens	DNase	ca		Osteoblast	Bone	GSM816654
7924	Homo sapiens	DNase	ca		Epithelium	Liver	GSM816672
8488	Homo sapiens	DNase	ca	Kasumi-1	Myeloblast	Blood	GSM722713
8489	Homo sapiens	DNase	ca		Myeloblast	Blood	GSM722714
8490	Homo sapiens	DNase	ca		Myeloblast	Bone Marrow	GSM722715
8491	Homo sapiens	DNase	ca		Myeloblast	Bone Marrow	GSM722716
8495	Homo sapiens	DNase	ca	LNCaP	Epithelium	Prostate	GSM822387
8496	Homo sapiens	DNase	ca	LNCaP	Epithelium	Prostate	GSM822388
8497	Homo sapiens	DNase	ca	MCF-7	Epithelium	Mammary Gland	GSM822389
8498	Homo sapiens	DNase	ca	MCF-7	Epithelium	Mammary Gland	GSM822390
33596	Homo sapiens	DNase	ca	HepG2	Epithelium	Liver	GSM748509
33603	Homo sapiens	DNase	ca	HepG2	Epithelium	Liver	GSM748507
33612	Homo sapiens	DNase	ca	HepG2	Epithelium	Liver	GSM748508
35742	Homo sapiens	DNase	ca	H1	Embryonic Stem Cell	Embryo	GSM623513
35743	Homo sapiens	DNase	ca	K562	Erythroblast	Bone Marrow	GSM623516
35744	Homo sapiens	DNase	ca		Endothelial Cell	Umbilical Vein	GSM623515
35745	Homo sapiens	DNase	ca	GM18507	Lymphoblastoid	Blood	GSM623512
35746	Homo sapiens	DNase	ca	NHEK	Keratinocyte	Skin	GSM623517
35747	Homo sapiens	DNase	ca	HeLa-S3	Epithelium	Cervix	GSM623514
39138	Homo sapiens	DNase	ca		Epithelium	Colon	GSM883679
39154	Homo sapiens	DNase	ca		Epithelium	Colon	GSM883680
40395	Homo sapiens	DNase	ca		T Lymphocyte	Blood	GSM1036259
40396	Homo sapiens	DNase	ca		Epithelium	Fetal Large Intestine	GSM1036260
40397	Homo sapiens	DNase	ca		T Lymphocyte	Blood	GSM1036373
40398	Homo sapiens	DNase	ca		T Lymphocyte	Blood	GSM1036374
40399	Homo sapiens	DNase	ca		Natural Killer Cell	Blood	GSM1036372
40400	Homo sapiens	DNase	ca	GM19127	Lymphoblastoid		GSM778701
40401	Homo sapiens	DNase	ca	GM19207	Lymphoblastoid		GSM778724
40402	Homo sapiens	DNase	ca	GM19130	Lymphoblastoid		GSM778702
40403	Homo sapiens	DNase	ca	GM19152	Lymphoblastoid		GSM778711
40404	Homo sapiens	DNase	ca	GM19119	Lymphoblastoid		GSM778700
40405	Homo sapiens	DNase	ca	GM19222	Lymphoblastoid		GSM778727
40406	Homo sapiens	DNase	ca	GM19223	Lymphoblastoid		GSM778728
40407	Homo sapiens	DNase	ca	GM19210	Lymphoblastoid		GSM778726
40408	Homo sapiens	DNase	ca	GM19257	Lymphoblastoid		GSM778732
40409	Homo sapiens	DNase	ca	GM19209	Lymphoblastoid		GSM778725
40410	Homo sapiens	DNase	ca	GM19171	Lymphoblastoid		GSM778715
40411	Homo sapiens	DNase	ca	GM19193	Lymphoblastoid	Blood	GSM778718
40412	Homo sapiens	DNase	ca	GM19238	Lymphoblastoid	Blood	GSM778730
40413	Homo sapiens	DNase	ca	GM19140	Lymphoblastoid		GSM778706
40414	Homo sapiens	DNase	ca	GM19239	Lymphoblastoid	Blood	GSM778731
40415	Homo sapiens	DNase	ca	GM19159	Lymphoblastoid		GSM778713
40416	Homo sapiens	DNase	ca	GM19141	Lymphoblastoid	Blood	GSM778707
40417	Homo sapiens	DNase	ca	GM19153	Lymphoblastoid		GSM778712
40418	Homo sapiens	DNase	ca	GM19203	Lymphoblastoid		GSM778721
40419	Homo sapiens	DNase	ca	GM19225	Lymphoblastoid		GSM778729
40420	Homo sapiens	DNase	ca	GM19144	Lymphoblastoid		GSM778709
40421	Homo sapiens	DNase	ca	GM19147	Lymphoblastoid		GSM778710
40422	Homo sapiens	DNase	ca	GM19200	Lymphoblastoid	Blood	GSM778719
40423	Homo sapiens	DNase	ca	GM19192	Lymphoblastoid		GSM778717
40424	Homo sapiens	DNase	ca	GM19190	Lymphoblastoid		GSM778716
40425	Homo sapiens	DNase	ca	GM19131	Lymphoblastoid		GSM778703
40426	Homo sapiens	DNase	ca	GM19138	Lymphoblastoid		GSM778705
40427	Homo sapiens	DNase	ca	GM19201	Lymphoblastoid		GSM778720
40428	Homo sapiens	DNase	ca	GM19137	Lymphoblastoid		GSM778704
40429	Homo sapiens	DNase	ca	GM19204	Lymphoblastoid	Blood	GSM778722
40430	Homo sapiens	DNase	ca	GM19143	Lymphoblastoid		GSM778708
40431	Homo sapiens	DNase	ca	GM19206	Lymphoblastoid		GSM778723
40432	Homo sapiens	DNase	ca	GM19160	Lymphoblastoid		GSM778714
40434	Homo sapiens	DNase	ca		Melanocyte	Foreskin	GSM1024610
40440	Homo sapiens	DNase	ca		Epithelium	Fetal Kidney Right	GSM1024607
40458	Homo sapiens	DNase	ca		Epithelium	Fetal Kidney	GSM1024608
40468	Homo sapiens	DNase	ca			Fetal Muscle Arm	GSM1024605
40474	Homo sapiens	DNase	ca		Epithelium	Mammary Gland	GSM1024609
40494	Homo sapiens	DNase	ca			Fetal Stomach	GSM1024606
40498	Homo sapiens	DNase	ca			Fetal Muscle Back	GSM817212
40499	Homo sapiens	DNase	ca		Cortex	Fetal Kidney Left	GSM817211
40500	Homo sapiens	DNase	ca			Fetal Muscle Back	GSM817207
40501	Homo sapiens	DNase	ca			Fetal Muscle Leg	GSM817201
40502	Homo sapiens	DNase	ca			Fetal Muscle Back	GSM817217
40503	Homo sapiens	DNase	ca			Fetal Muscle Back	GSM817200
40504	Homo sapiens	DNase	ca		Epithelium	Fetal Renal Pelvis Left	GSM817205
40505	Homo sapiens	DNase	ca			Fetal Muscle Arm	GSM817216
40506	Homo sapiens	DNase	ca		Epithelium	Fetal Renal Pelvis	GSM817218
40507	Homo sapiens	DNase	ca			Fetal Muscle Arm	GSM817214
40508	Homo sapiens	DNase	ca		Epithelium	Fetal Renal Pelvis Right	GSM817208
40509	Homo sapiens	DNase	ca			Fetal Muscle Leg	GSM817206
40510	Homo sapiens	DNase	ca		Epithelium	Fetal Renal Pelvis Right	GSM817204
40511	Homo sapiens	DNase	ca		Epithelium	Fetal Heart	GSM817220
40512	Homo sapiens	DNase	ca		Cortex	Fetal Kidney Left	GSM817203
40513	Homo sapiens	DNase	ca	H1	Embryonic Stem Cell	Embryo	GSM817215
40514	Homo sapiens	DNase	ca		Epithelium	Fetal Renal Pelvis Left	GSM817209
40515	Homo sapiens	DNase	ca		Epithelium	Fetal Placenta	GSM817219
40516	Homo sapiens	DNase	ca		Cortex	Fetal Kidney Right	GSM817202
40517	Homo sapiens	DNase	ca			Fetal Muscle Leg	GSM817213
40518	Homo sapiens	DNase	ca		Cortex	Fetal Kidney Right	GSM817210
40520	Homo sapiens	DNase	ca	U87MG	Glial Cell	Brain	GSM905351
40521	Homo sapiens	DNase	ca	U87MG	Glial Cell	Brain	GSM905353
40522	Homo sapiens	DNase	ca	U87MG	Glial Cell	Brain	GSM905352
40523	Homo sapiens	DNase	ca	U87MG	Glial Cell	Brain	GSM905354
40524	Homo sapiens	DNase	ca		Epithelium	Fetal Placenta	GSM1059535
40525	Homo sapiens	DNase	ca			Fetal Muscle Back	GSM1059531
40526	Homo sapiens	DNase	ca		T Lymphocyte	Blood	GSM1059530
40527	Homo sapiens	DNase	ca			Fetal Muscle Trunk	GSM1059534
40528	Homo sapiens	DNase	ca			Fetal Muscle Leg	GSM1059533
40529	Homo sapiens	DNase	ca			Fetal Spinal Cord	GSM1059536
40530	Homo sapiens	DNase	ca			Fetal Stomach	GSM1059532
40531	Homo sapiens	DNase	ca			Cord blood	GSM1059529
40558	Homo sapiens	DNase	ca	GM18504	Lymphoblastoid		GSM778668
40559	Homo sapiens	DNase	ca	GM19116	Lymphoblastoid		GSM778699
40560	Homo sapiens	DNase	ca	GM18852	Lymphoblastoid		GSM778679
40561	Homo sapiens	DNase	ca	GM18870	Lymphoblastoid		GSM778687
40562	Homo sapiens	DNase	ca	GM18499	Lymphoblastoid		GSM778665
40563	Homo sapiens	DNase	ca	GM19114	Lymphoblastoid		GSM778698
40564	Homo sapiens	DNase	ca	GM18858	Lymphoblastoid		GSM778683
40565	Homo sapiens	DNase	ca	GM19098	Lymphoblastoid		GSM778695
40566	Homo sapiens	DNase	ca	GM18505	Lymphoblastoid	Blood	GSM778669
40567	Homo sapiens	DNase	ca	GM19092	Lymphoblastoid		GSM778693
40568	Homo sapiens	DNase	ca	GM18859	Lymphoblastoid		GSM778684
40569	Homo sapiens	DNase	ca	GM19099	Lymphoblastoid	Blood	GSM778696
40570	Homo sapiens	DNase	ca	GM18520	Lymphoblastoid		GSM778677
40571	Homo sapiens	DNase	ca	GM18507	Lymphoblastoid	Blood	GSM778670
40572	Homo sapiens	DNase	ca	GM19093	Lymphoblastoid		GSM778694
40573	Homo sapiens	DNase	ca	GM18916	Lymphoblastoid		GSM778692
40574	Homo sapiens	DNase	ca	GM18486	Lymphoblastoid	Blood	GSM778663
40575	Homo sapiens	DNase	ca	GM18498	Lymphoblastoid		GSM778664
40576	Homo sapiens	DNase	ca	GM18909	Lymphoblastoid		GSM778689
40577	Homo sapiens	DNase	ca	GM18861	Lymphoblastoid		GSM778685
40578	Homo sapiens	DNase	ca	GM18516	Lymphoblastoid	Blood	GSM778674
40579	Homo sapiens	DNase	ca	GM19101	Lymphoblastoid		GSM778697
40580	Homo sapiens	DNase	ca	GM18912	Lymphoblastoid		GSM778690
40581	Homo sapiens	DNase	ca	GM18508	Lymphoblastoid	Blood	GSM778671
40582	Homo sapiens	DNase	ca	GM18510	Lymphoblastoid		GSM778672
40583	Homo sapiens	DNase	ca	GM18913	Lymphoblastoid		GSM778691
40584	Homo sapiens	DNase	ca	GM18856	Lymphoblastoid		GSM778682
40585	Homo sapiens	DNase	ca	GM18502	Lymphoblastoid		GSM778667
40586	Homo sapiens	DNase	ca	GM18519	Lymphoblastoid		GSM778676
40587	Homo sapiens	DNase	ca	GM18511	Lymphoblastoid		GSM778673
40588	Homo sapiens	DNase	ca	GM18862	Lymphoblastoid		GSM778686
40589	Homo sapiens	DNase	ca	GM18522	Lymphoblastoid	Blood	GSM778678
40590	Homo sapiens	DNase	ca	GM18517	Lymphoblastoid		GSM778675
40591	Homo sapiens	DNase	ca	GM18907	Lymphoblastoid		GSM778688
40592	Homo sapiens	DNase	ca	GM18853	Lymphoblastoid		GSM778680
40593	Homo sapiens	DNase	ca	GM18855	Lymphoblastoid		GSM778681
40594	Homo sapiens	DNase	ca	GM18501	Lymphoblastoid		GSM778666
40595	Homo sapiens	DNase	ca	GM06990	B Lymphocyte	Blood	GSM646568
40596	Homo sapiens	DNase	ca		Fibroblast	Skin	GSM646564
40598	Homo sapiens	DNase	ca		Epithelium		GSM646565
40599	Homo sapiens	DNase	ca		Epithelium	Amnion	GSM646560
40600	Homo sapiens	DNase	ca		Epithelium	Mammary Gland	GSM646561
40601	Homo sapiens	DNase	ca	SK-N-SH_RA	Neuron	Brain	GSM646566
40602	Homo sapiens	DNase	ca		Th1		GSM646569
40603	Homo sapiens	DNase	ca	H7	Embryonic Stem Cell	Embryo	GSM646563
40604	Homo sapiens	DNase	ca	K562	Erythroblast	Bone Marrow	GSM646567
40605	Homo sapiens	DNase	ca		Endothelial Cell	Blood	GSM646570
40606	Homo sapiens	DNase	ca	HepG2	Epithelium	Liver	GSM646559
40614	Homo sapiens	DNase	ca		Epithelium	Mammary Gland	GSM753974
40615	Homo sapiens	DNase	ca		Epithelium	Mammary Gland	GSM753973
40646	Homo sapiens	DNase	ca		Monocyte	Blood	GSM736513
40692	Homo sapiens	DNase	ca	H1	Embryonic Stem Cell	Embryo	GSM909313
40693	Homo sapiens	DNase	ca	iPS DF 19.11	iPSC	Foreskin	GSM909311
40694	Homo sapiens	DNase	ca	H1	Embryonic Stem Cell	Embryo	GSM909314
40695	Homo sapiens	DNase	ca		Fibroblast	Foreskin	GSM909312
40696	Homo sapiens	DNase	ca	WI-38	Fibroblast	Embryonic Lung	GSM931361
40697	Homo sapiens	DNase	ca	WI-38	Fibroblast	Embryonic Lung	GSM931362
40698	Homo sapiens	DNase	ca		Epithelium	Fetal Kidney	GSM1102740
40699	Homo sapiens	DNase	ca		T Lymphocyte	Cord blood	GSM1102737
40700	Homo sapiens	DNase	ca		Monocyte	Blood	GSM1102736
40701	Homo sapiens	DNase	ca			Fetal Skin Biceps Left	GSM878645
40702	Homo sapiens	DNase	ca		Epithelium	Fetal Placenta	GSM878659
40703	Homo sapiens	DNase	ca			Fetal Muscle Arm	GSM878620
40704	Homo sapiens	DNase	ca			Fetal Skin Biceps Left	GSM878644
40705	Homo sapiens	DNase	ca			Fetal Skin Abdomen	GSM878636
40706	Homo sapiens	DNase	ca	H1	Embryonic Stem Cell	Embryo	GSM878621
40707	Homo sapiens	DNase	ca			Fetal Muscle Arm	GSM878610
40708	Homo sapiens	DNase	ca			Fetal Thymus	GSM878656
40709	Homo sapiens	DNase	ca		Fibroblast	Fetal Skin Back	GSM878623
40710	Homo sapiens	DNase	ca		Fibroblast	Fetal Skin Back	GSM878624
40711	Homo sapiens	DNase	ca	H1	Embryonic Stem Cell	Embryo	GSM878616
40712	Homo sapiens	DNase	ca			Fetal Stomach	GSM878660
40713	Homo sapiens	DNase	ca			Fetal Muscle Leg	GSM878626
40714	Homo sapiens	DNase	ca			Fetal Brain	GSM878652
40715	Homo sapiens	DNase	ca	H1	Embryonic Stem Cell	Embryo	GSM878628
40716	Homo sapiens	DNase	ca			Fetal Skin Quadriceps Left	GSM878648
40717	Homo sapiens	DNase	ca			Fetal Testis	GSM878617
40718	Homo sapiens	DNase	ca			Fetal Muscle Back	GSM878639
40719	Homo sapiens	DNase	ca			Fetal Adrenal Gland	GSM878658
40720	Homo sapiens	DNase	ca			Fetal Muscle Leg	GSM878622
40721	Homo sapiens	DNase	ca			Fetal Muscle Arm	GSM878619
40722	Homo sapiens	DNase	ca			Fetal Skin Biceps Right	GSM878642
40723	Homo sapiens	DNase	ca			Fetal Skin Quadriceps Right	GSM878647
40724	Homo sapiens	DNase	ca	H9	Embryonic Stem Cell	Embryo	GSM878613
40725	Homo sapiens	DNase	ca			Fetal Muscle Leg	GSM878653
40726	Homo sapiens	DNase	ca			Fetal Muscle Leg	GSM878637
40727	Homo sapiens	DNase	ca			Fetal Brain	GSM878651
40728	Homo sapiens	DNase	ca			Fetal Thymus	GSM878627
40729	Homo sapiens	DNase	ca			Fetal Muscle Back	GSM878655
40730	Homo sapiens	DNase	ca			Fetal Thymus	GSM878657
40731	Homo sapiens	DNase	ca		Fibroblast	Fetal Skin Scalp	GSM878633
40732	Homo sapiens	DNase	ca			Fetal Skin Quadriceps Left	GSM878649
40733	Homo sapiens	DNase	ca			Fetal Muscle Back	GSM878611
40734	Homo sapiens	DNase	ca		Epithelium	Fetal Renal Pelvis	GSM878662
40735	Homo sapiens	DNase	ca			Fetal Skin Upper Back	GSM878640
40736	Homo sapiens	DNase	ca			Fetal Spinal Cord	GSM878661
40737	Homo sapiens	DNase	ca			Fetal Skin Quadriceps Right	GSM878646
40738	Homo sapiens	DNase	ca			Fetal Muscle Leg	GSM878631
40739	Homo sapiens	DNase	ca		Cortex	Fetal Kidney	GSM878629
40740	Homo sapiens	DNase	ca			Fetal Muscle Back	GSM878632
40741	Homo sapiens	DNase	ca			Fetal Muscle Arm	GSM878625
40742	Homo sapiens	DNase	ca			Fetal Skin Upper Back	GSM878641
40743	Homo sapiens	DNase	ca			Fetal Stomach	GSM878665
40744	Homo sapiens	DNase	ca			Fetal Muscle Arm	GSM878618
40745	Homo sapiens	DNase	ca	H1	Embryonic Stem Cell	Embryo	GSM878615
40746	Homo sapiens	DNase	ca			Fetal Muscle Trunk	GSM878654
40747	Homo sapiens	DNase	ca		Cortex	Fetal Kidney	GSM878667
40748	Homo sapiens	DNase	ca		Epithelium	Fetal Heart	GSM878630
40749	Homo sapiens	DNase	ca			Fetal Muscle Trunk	GSM878664
40750	Homo sapiens	DNase	ca			Fetal Muscle Arm	GSM878638
40751	Homo sapiens	DNase	ca	H1	Embryonic Stem Cell	Embryo	GSM878614
40752	Homo sapiens	DNase	ca			Fetal Spinal Cord	GSM878663
40753	Homo sapiens	DNase	ca			Fetal Skin Abdomen	GSM878635
40754	Homo sapiens	DNase	ca			Fetal Brain	GSM878650
40755	Homo sapiens	DNase	ca			Fetal Skin Biceps Right	GSM878643
40756	Homo sapiens	DNase	ca		Fibroblast	Fetal Skin Scalp	GSM878634
40757	Homo sapiens	DNase	ca		Epithelium	Fetal Kidney	GSM878666
40758	Homo sapiens	DNase	ca	H9	Embryonic Stem Cell	Embryo	GSM878612
40759	Homo sapiens	DNase	ca	HeLa-S3	Epithelium	Cervix	GSM816643
40760	Homo sapiens	DNase	ca	GM12892	Lymphoblastoid	Blood	GSM816657
40761	Homo sapiens	DNase	ca		Hepatocyte	Liver	GSM816641
40762	Homo sapiens	DNase	ca		Hepatocyte	Liver	GSM816663
40763	Homo sapiens	DNase	ca	GM12878	Lymphoblastoid	Blood	GSM816665
40764	Homo sapiens	DNase	ca		Endothelial Cell	Umbilical Vein	GSM816646
40765	Homo sapiens	DNase	ca	GM19238	Lymphoblastoid	Blood	GSM816658
40766	Homo sapiens	DNase	ca	GM19239	Lymphoblastoid	Blood	GSM816659
40767	Homo sapiens	DNase	ca	H1	Embryonic Stem Cell	Embryo	GSM816632
40768	Homo sapiens	DNase	ca	GM19240	Lymphoblastoid	Blood	GSM816648
40769	Homo sapiens	DNase	ca	8988t	Epithelium	Pancreas	GSM816667
40770	Homo sapiens	DNase	ca		Hepatocyte	Liver	GSM816671
40771	Homo sapiens	DNase	ca	A549	Epithelium	Lung	GSM816649
40772	Homo sapiens	DNase	ca	HepG2	Epithelium	Liver	GSM816662
40773	Homo sapiens	DNase	ca	GM12891	Lymphoblastoid	Blood	GSM816656
40774	Homo sapiens	DNase	ca	GM18507	Lymphoblastoid	Blood	GSM816653
40775	Homo sapiens	DNase	ca		Embryonic Stem Cell	Embryo	GSM816629
40776	Homo sapiens	DNase	ca	H54	Glial Cell	Brain	GSM816668
40777	Homo sapiens	DNase	ca	HeLa-S3	Epithelium	Cervix	GSM816633
40778	Homo sapiens	DNase	ca	TSC	Trophoblast Stem Cell	Embryo	GSM816644
40783	Homo sapiens	DNase	ca	H1	Embryonic Stem Cell	Embryo	GSM906379
40784	Homo sapiens	DNase	ca	H1	Embryonic Stem Cell	Embryo	GSM906381
40785	Homo sapiens	DNase	ca	H1	Embryonic Stem Cell	Embryo	GSM906382
40786	Homo sapiens	DNase	ca	H1	Embryonic Stem Cell	Embryo	GSM906380
40787	Homo sapiens	DNase	ca			Fetal Muscle Back	GSM1027330
40788	Homo sapiens	DNase	ca			Fetal Stomach	GSM1027318
40789	Homo sapiens	DNase	ca			Fetal Adrenal Gland	GSM1027311
40790	Homo sapiens	DNase	ca			Pancreas	GSM1027326
40791	Homo sapiens	DNase	ca		Epithelium	Fetal Kidney	GSM1027342
40792	Homo sapiens	DNase	ca		Epithelium	Fetal Kidney Right	GSM1027346
40793	Homo sapiens	DNase	ca		Epithelium	Fetal Renal Pelvis	GSM1027315
40794	Homo sapiens	DNase	ca			Pancreas	GSM1027335
40795	Homo sapiens	DNase	ca			Fetal Muscle Leg	GSM1027333
40796	Homo sapiens	DNase	ca		Cortex	Fetal Kidney	GSM1027323
40797	Homo sapiens	DNase	ca		Epithelium	Fetal Kidney Left	GSM1027347
40798	Homo sapiens	DNase	ca			Stomach	GSM1027325
40799	Homo sapiens	DNase	ca			Fetal Muscle Arm	GSM1027349
40800	Homo sapiens	DNase	ca		Epithelium	Fetal Placenta	GSM1027332
40801	Homo sapiens	DNase	ca		Epithelium	Fetal Renal Pelvis	GSM1027317
40802	Homo sapiens	DNase	ca			Fetal Muscle Back	GSM1027341
40803	Homo sapiens	DNase	ca		Cortex	Fetal Kidney	GSM1027314
40804	Homo sapiens	DNase	ca			Fetal Stomach	GSM1027331
40805	Homo sapiens	DNase	ca			Fetal Spinal Cord	GSM1027339
40806	Homo sapiens	DNase	ca		Epithelium	Fetal Kidney	GSM1027329
40807	Homo sapiens	DNase	ca		Epithelium	Fetal Lung Right	GSM1027344
40808	Homo sapiens	DNase	ca		Epithelium	Fetal Lung Left	GSM1027345
40809	Homo sapiens	DNase	ca		Melanocyte	Foreskin	GSM1027307
40810	Homo sapiens	DNase	ca		Epithelium	Fetal Renal Pelvis	GSM1027324
40811	Homo sapiens	DNase	ca			Fetal Muscle Leg	GSM1027309
40812	Homo sapiens	DNase	ca			Fetal Thymus	GSM1027351
40813	Homo sapiens	DNase	ca		Epithelium	Fetal Heart	GSM1027322
40814	Homo sapiens	DNase	ca		Epithelium	Fetal Kidney Left	GSM1027338
40815	Homo sapiens	DNase	ca		Keratinocyte	Foreskin	GSM1027350
40816	Homo sapiens	DNase	ca		Epithelium	Fetal Kidney Right	GSM1027340
40817	Homo sapiens	DNase	ca			Stomach	GSM1027320
40818	Homo sapiens	DNase	ca			Fetal Spinal Cord	GSM1027308
40819	Homo sapiens	DNase	ca		Epithelium	Fetal Small Intestine	GSM1027348
40820	Homo sapiens	DNase	ca		Epithelium	Fetal Kidney Left	GSM1027336
40821	Homo sapiens	DNase	ca		Cortex	Fetal Kidney	GSM1027316
40822	Homo sapiens	DNase	ca			Fetal Thymus	GSM1027313
40823	Homo sapiens	DNase	ca			Ovary	GSM1027334
40824	Homo sapiens	DNase	ca			Fetal Adrenal Gland	GSM1027310
40825	Homo sapiens	DNase	ca			Fetal Testis	GSM1027319
40826	Homo sapiens	DNase	ca			Psoas Muscle	GSM1027321
40827	Homo sapiens	DNase	ca		Epithelium	Fetal Kidney Right	GSM1027337
40828	Homo sapiens	DNase	ca		Melanocyte	Foreskin	GSM1027312
40829	Homo sapiens	DNase	ca			Fetal Brain	GSM1027328
40830	Homo sapiens	DNase	ca		Epithelium	Fetal Placenta	GSM1027343
40831	Homo sapiens	DNase	ca			Fetal Ovary	GSM1027306
40832	Homo sapiens	DNase	ca		Epithelium	Fetal Small Intestine	GSM1027327
40833	Homo sapiens	DNase	ca			Fetal Thymus	GSM817172
40834	Homo sapiens	DNase	ca		Keratinocyte	Foreskin	GSM817195
40835	Homo sapiens	DNase	ca		Cortex	Fetal Kidney Left	GSM817190
40836	Homo sapiens	DNase	ca		Keratinocyte	Foreskin	GSM817194
40837	Homo sapiens	DNase	ca		Keratinocyte	Foreskin	GSM817197
40838	Homo sapiens	DNase	ca		Epithelium	Fetal Kidney Right	GSM817180
40839	Homo sapiens	DNase	ca		Epithelium	Fetal Renal Pelvis Right	GSM817192
40840	Homo sapiens	DNase	ca			Fetal Adrenal Gland	GSM817165
40841	Homo sapiens	DNase	ca			Fetal Muscle Leg	GSM817183
40842	Homo sapiens	DNase	ca		Fibroblast	Foreskin	GSM817169
40843	Homo sapiens	DNase	ca		Epithelium	Fetal Kidney Right	GSM817163
40844	Homo sapiens	DNase	ca			Fetal Muscle Back	GSM817182
40845	Homo sapiens	DNase	ca			Fetal Muscle Leg	GSM817179
40846	Homo sapiens	DNase	ca			Fetal Spinal Cord	GSM817189
40847	Homo sapiens	DNase	ca			Fetal Stomach	GSM817173
40848	Homo sapiens	DNase	ca		Epithelium	Fetal Large Intestine	GSM817188
40849	Homo sapiens	DNase	ca		Keratinocyte	Foreskin	GSM817196
40850	Homo sapiens	DNase	ca			Fetal Muscle Arm	GSM817184
40851	Homo sapiens	DNase	ca			Fetal Stomach	GSM817199
40852	Homo sapiens	DNase	ca		Epithelium	Fetal Lung Left	GSM817175
40853	Homo sapiens	DNase	ca		Epithelium	Fetal Kidney Left	GSM817181
40854	Homo sapiens	DNase	ca		Epithelium	Fetal Renal Pelvis Left	GSM817193
40855	Homo sapiens	DNase	ca		Epithelium	Fetal Lung Right	GSM817164
40856	Homo sapiens	DNase	ca			Fetal Muscle Back	GSM817171
40857	Homo sapiens	DNase	ca		Epithelium	Fetal Renal Pelvis	GSM817177
40858	Homo sapiens	DNase	ca		Fibroblast	Foreskin	GSM817170
40859	Homo sapiens	DNase	ca		Epithelium	Fetal Kidney	GSM817159
40860	Homo sapiens	DNase	ca		T Lymphocyte	Blood	GSM817166
40861	Homo sapiens	DNase	ca		Cortex	Fetal Kidney	GSM817176
40862	Homo sapiens	DNase	ca		Epithelium	Fetal Large Intestine	GSM817162
40863	Homo sapiens	DNase	ca		Epithelium	Fetal Small Intestine	GSM817187
40864	Homo sapiens	DNase	ca			Fetal Adrenal Gland	GSM817167
40865	Homo sapiens	DNase	ca			Fetal Muscle Arm	GSM817178
40866	Homo sapiens	DNase	ca		Epithelium	Fetal Small Intestine	GSM817161
40867	Homo sapiens	DNase	ca			Fetal Muscle Arm	GSM817191
40868	Homo sapiens	DNase	ca		Epithelium	Fetal Lung Left	GSM817168
40869	Homo sapiens	DNase	ca			Fetal Skin	GSM817158
40870	Homo sapiens	DNase	ca		Epithelium	Fetal Lung Right	GSM817186
40871	Homo sapiens	DNase	ca		Epithelium	Fetal Lung Right	GSM817174
40872	Homo sapiens	DNase	ca		T Lymphocyte	Blood	GSM817160
40873	Homo sapiens	DNase	ca	H1	Embryonic Stem Cell	Embryo	GSM817198
40874	Homo sapiens	DNase	ca		Epithelium	Fetal Lung Left	GSM817185
40875	Homo sapiens	DNase	ca		Endothelial Cell	Umbilical Vein	GSM1009641
40876	Homo sapiens	DNase	ca		Endothelial Cell	Umbilical Vein	GSM1009640
40877	Homo sapiens	DNase	ca		Endothelial Cell	Umbilical Vein	GSM1009646
40878	Homo sapiens	DNase	ca		Endothelial Cell	Umbilical Vein	GSM1009642
40879	Homo sapiens	DNase	ca		Endothelial Cell	Umbilical Vein	GSM1009639
40880	Homo sapiens	DNase	ca		Endothelial Cell	Umbilical Vein	GSM1009645
40881	Homo sapiens	DNase	ca		Endothelial Cell	Umbilical Vein	GSM1009643
40882	Homo sapiens	DNase	ca		Endothelial Cell	Umbilical Vein	GSM1009644
40884	Homo sapiens	DNase	ca		Fibroblast	Connective Tissue	GSM1014510
40885	Homo sapiens	DNase	ca	LHCN-M2	Myoblast	Skeletal Muscle	GSM1014539
40886	Homo sapiens	DNase	ca	NHDF-neo	Fibroblast	Skin	GSM1014512
40890	Homo sapiens	DNase	ca		T Lymphocyte	Blood	GSM1014523
40894	Homo sapiens	DNase	ca		Th17		GSM1014541
40897	Homo sapiens	DNase	ca		Myoblast	Skeletal Muscle	GSM1014514
40904	Homo sapiens	DNase	ca		Endothelial Cell	Umbilical Vein	GSM1014528
40908	Homo sapiens	DNase	ca		Endothelial Cell	Blood	GSM1014529
40910	Homo sapiens	DNase	ca		Embryonic Fibroblast	Heart	GSM1014518
40914	Homo sapiens	DNase	ca		Endothelial Cell	Blood	GSM1014532
40917	Homo sapiens	DNase	ca		Endothelial Cell	Blood	GSM1014533
40919	Homo sapiens	DNase	ca	RPMI-7951	Melanoma Cell	Skin	GSM1014535
40921	Homo sapiens	DNase	ca		T Lymphocyte	Blood	GSM1014537
40923	Homo sapiens	DNase	ca	HA-sp	Astrocyte	Spinal Cord	GSM1014508
40925	Homo sapiens	DNase	ca		Epithelium	Esophagus	GSM1014511
40927	Homo sapiens	DNase	ca		Endothelial Cell	Blood	GSM1014519
40928	Homo sapiens	DNase	ca	GM12865	B Lymphocyte	Blood	GSM1014526
40929	Homo sapiens	DNase	ca	NHLF	Fibroblast	Lung	GSM1014509
40933	Homo sapiens	DNase	ca	AG10803	Fibroblast	Skin	GSM1014527
40934	Homo sapiens	DNase	ca	LHCN-M2	Myoblast	Skeletal Muscle	GSM1014524
40935	Homo sapiens	DNase	ca	HA-h	Astrocyte	Hippocampus	GSM1014516
40936	Homo sapiens	DNase	ca		Myocyte	Heart	GSM1014515
40937	Homo sapiens	DNase	ca		B Lymphocyte	Blood	GSM1014525
40941	Homo sapiens	DNase	ca	A549	Epithelium	Lung	GSM1014517
40942	Homo sapiens	DNase	ca		Fibroblast	Heart	GSM1014530
40943	Homo sapiens	DNase	ca		Embryonic Fibroblast	Foreskin	GSM1014531
40944	Homo sapiens	DNase	ca		Epithelium		GSM1014520
40946	Homo sapiens	DNase	ca		Th2		GSM1014522
40948	Homo sapiens	DNase	ca	T47D	Epithelium	Mammary Gland	GSM1014536
40949	Homo sapiens	DNase	ca	HGF	Fibroblast	Gingiva	GSM1014534
40963	Homo sapiens	DNase	ca		Th2		GSM1014521
40966	Homo sapiens	DNase	ca	NB4	Promyelocytic cell	Blood	GSM1014513
40967	Homo sapiens	DNase	ca		Th1		GSM1014540
40968	Homo sapiens	DNase	ca	M059J	Glial Cell	Brain	GSM1014538
40970	Homo sapiens	DNase	ca		T Lymphocyte	Blood	GSM1058790
40971	Homo sapiens	DNase	ca		Monocyte	Blood	GSM1008582
40972	Homo sapiens	DNase	ca	ECC-1	Epithelium	Endometrium	GSM1008574
40973	Homo sapiens	DNase	ca		Th0	Blood	GSM1008572
40974	Homo sapiens	DNase	ca	T47D	Epithelium	Mammary Gland	GSM1008576
40975	Homo sapiens	DNase	ca	Ishikawa	Epithelium	Uterus	GSM1008593
40976	Homo sapiens	DNase	ca	GM20000	Lymphoblastoid	Blood	GSM1008587
40977	Homo sapiens	DNase	ca	K562	Erythroblast	Bone Marrow	GSM1008580
40978	Homo sapiens	DNase	ca		B Lymphocyte		GSM1008579
40979	Homo sapiens	DNase	ca	GM13976	Lymphoblastoid	Blood	GSM1008591
40980	Homo sapiens	DNase	ca			Cerebrum	GSM1008578
40981	Homo sapiens	DNase	ca	COLO-829		Skin	GSM1008571
40982	Homo sapiens	DNase	ca	GM13977	Lymphoblastoid	Blood	GSM1008556
40983	Homo sapiens	DNase	ca		Fibroblast		GSM1008562
40984	Homo sapiens	DNase	ca		Fibroblast	Skin	GSM1008568
40985	Homo sapiens	DNase	ca			Ureter	GSM1008606
40986	Homo sapiens	DNase	ca	HEK293T	Epithelium	Embryonic Kidney	GSM1008573
40987	Homo sapiens	DNase	ca	RWPE1	Epithelium	Prostate	GSM1008595
40988	Homo sapiens	DNase	ca	K562	Erythroblast	Bone Marrow	GSM1008601
40989	Homo sapiens	DNase	ca	GM10266	Lymphoblastoid	Blood	GSM1008590
40990	Homo sapiens	DNase	ca			Cerebellum	GSM1008583
40991	Homo sapiens	DNase	ca			Ureter	GSM1008605
40992	Homo sapiens	DNase	ca		iPSC		GSM1008600
40993	Homo sapiens	DNase	ca	SK-N-SH_RA	Neuron	Brain	GSM1008585
40994	Homo sapiens	DNase	ca		Fibroblast		GSM1008575
40995	Homo sapiens	DNase	ca	MCF-7	Epithelium	Mammary Gland	GSM1008581
40996	Homo sapiens	DNase	ca	K562	Erythroblast	Bone Marrow	GSM1008602
40997	Homo sapiens	DNase	ca	H7	Embryonic Stem Cell	Embryo	GSM1008596
40998	Homo sapiens	DNase	ca		Neurosphere		GSM1008584
40999	Homo sapiens	DNase	ca		Epithelium	Heart	GSM1008559
41000	Homo sapiens	DNase	ca	ECC-1	Epithelium	Endometrium	GSM1008597
41001	Homo sapiens	DNase	ca	D-341		Brain	GSM1008577
41002	Homo sapiens	DNase	ca		Th1	Blood	GSM1008604
41003	Homo sapiens	DNase	ca	Ishikawa	Epithelium	Uterus	GSM1008594
41004	Homo sapiens	DNase	ca		iPSC		GSM1008569
41005	Homo sapiens	DNase	ca		Fibroblast		GSM1008561
41006	Homo sapiens	DNase	ca		B Lymphocyte		GSM1008557
41007	Homo sapiens	DNase	ca	K562	Erythroblast	Bone Marrow	GSM1008558
41008	Homo sapiens	DNase	ca		iPSC		GSM1008570
41009	Homo sapiens	DNase	ca	IMR90	Fibroblast	Lung	GSM1008586
41010	Homo sapiens	DNase	ca	MCF-7	Epithelium	Mammary Gland	GSM1008565
41012	Homo sapiens	DNase	ca		Fibroblast	Skin	GSM1008563
41013	Homo sapiens	DNase	ca		B Lymphocyte	Blood	GSM1008588
41015	Homo sapiens	DNase	ca	MCF-7	Epithelium	Mammary Gland	GSM1008603
41016	Homo sapiens	DNase	ca			Muscle	GSM1008560
41017	Homo sapiens	DNase	ca	GM10248	Lymphoblastoid	Blood	GSM1008589
41018	Homo sapiens	DNase	ca		Fibroblast	Skin	GSM1008564
41020	Homo sapiens	DNase	ca		Cortex	Prefrontal	GSM1008566
41022	Homo sapiens	DNase	ca		Epithelium	Fetal Heart	GSM723023
41023	Homo sapiens	DNase	ca		Haematopoietic Progenitor Cell	Cord blood	GSM723022
41024	Homo sapiens	DNase	ca			Fetal Brain	GSM723021
41025	Homo sapiens	DNase	ca	IMR90	Fibroblast	Lung	GSM723024
41026	Homo sapiens	DNase	ca		Epithelium	Fetal Lung	GSM723025
41027	Homo sapiens	DNase	ca		Epithelium	Fetal Heart	GSM774203
41028	Homo sapiens	DNase	ca		Epithelium	Fetal Muscle Lower Limb	GSM774238
41029	Homo sapiens	DNase	ca		Epithelium	Fetal Placenta	GSM774219
41030	Homo sapiens	DNase	ca		Epithelium	Fetal Lung Right	GSM774227
41031	Homo sapiens	DNase	ca			Fetal Muscle Back	GSM774224
41032	Homo sapiens	DNase	ca		Epithelium	Fetal Large Intestine	GSM774220
41033	Homo sapiens	DNase	ca		Epithelium	Fetal Lung Left	GSM774211
41034	Homo sapiens	DNase	ca		Epithelium	Fetal Kidney Left	GSM774209
41035	Homo sapiens	DNase	ca			Fetal Muscle Arm	GSM774223
41036	Homo sapiens	DNase	ca		Epithelium	Fetal Small Intestine	GSM774225
41037	Homo sapiens	DNase	ca		Epithelium	Fetal Small Intestine	GSM774229
41038	Homo sapiens	DNase	ca		Melanocyte	Foreskin	GSM774244
41039	Homo sapiens	DNase	ca			Fetal Muscle Leg	GSM774242
41040	Homo sapiens	DNase	ca			Fetal Muscle Upper Trunk	GSM774218
41041	Homo sapiens	DNase	ca		Melanocyte	Foreskin	GSM774243
41042	Homo sapiens	DNase	ca			Fetal Stomach	GSM774202
41043	Homo sapiens	DNase	ca		Epithelium	Fetal Lung Right	GSM774231
41044	Homo sapiens	DNase	ca		Epithelium	Fetal Placenta	GSM774215
41045	Homo sapiens	DNase	ca			Fetal Stomach	GSM774232
41046	Homo sapiens	DNase	ca		Epithelium	Fetal Large Intestine	GSM774228
41047	Homo sapiens	DNase	ca		T Lymphocyte	Blood	GSM774201
41048	Homo sapiens	DNase	ca		Fibroblast	Foreskin	GSM774241
41049	Homo sapiens	DNase	ca			Fetal Muscle Arm	GSM774226
41050	Homo sapiens	DNase	ca			Fetal Muscle Arm	GSM774234
41051	Homo sapiens	DNase	ca		Epithelium	Fetal Kidney	GSM774221
41052	Homo sapiens	DNase	ca		Haematopoietic Progenitor Cell	Blood	GSM774208
41053	Homo sapiens	DNase	ca			Fetal Stomach	GSM774212
41054	Homo sapiens	DNase	ca			Fetal Muscle Back	GSM774235
41055	Homo sapiens	DNase	ca		Epithelium	Fetal Large Intestine	GSM774233
41056	Homo sapiens	DNase	ca		Epithelium	Fetal Renal Pelvis	GSM774222
41057	Homo sapiens	DNase	ca		Epithelium	Fetal Small Intestine	GSM774210
41058	Homo sapiens	DNase	ca		Epithelium	Fetal Lung Right	GSM774206
41059	Homo sapiens	DNase	ca		Epithelium	Fetal Lung Left	GSM774207
41060	Homo sapiens	DNase	ca		Epithelium	Fetal Small Intestine	GSM774216
41061	Homo sapiens	DNase	ca			Fetal Thymus	GSM774204
41062	Homo sapiens	DNase	ca		Epithelium	Fetal Large Intestine	GSM774217
41063	Homo sapiens	DNase	ca		Fibroblast	Foreskin	GSM774240
41064	Homo sapiens	DNase	ca		Epithelium	Fetal Renal Pelvis	GSM774236
41065	Homo sapiens	DNase	ca		Epithelium	Fetal Large Intestine	GSM774213
41066	Homo sapiens	DNase	ca		Epithelium	Fetal Lung Left	GSM774237
41067	Homo sapiens	DNase	ca			Fetal Thymus	GSM774230
41068	Homo sapiens	DNase	ca		Epithelium	Fetal Large Intestine	GSM774214
41069	Homo sapiens	DNase	ca			Fetal Muscle Arm	GSM774239
41070	Homo sapiens	DNase	ca		Epithelium	Fetal Small Intestine	GSM774205
41104	Homo sapiens	DNase	ca		Fibroblast	Periodontal Ligament	GSM849030
41105	Homo sapiens	DNase	ca		Fibroblast	Pulmonary Artery	GSM849031
41106	Homo sapiens	DNase	ca		Fibroblast	Umbilical Vein	GSM849029
41107	Homo sapiens	DNase	ca		Epithelium	Lung	GSM849025
41108	Homo sapiens	DNase	ca		Cortex	Kidney	GSM849027
41109	Homo sapiens	DNase	ca		Astrocyte	Brain	GSM849026
41110	Homo sapiens	DNase	ca		Fibroblast	Lung	GSM849028
41429	Homo sapiens	DNase	ca			Psoas Muscle	GSM1102738
41430	Homo sapiens	DNase	ca		Epithelium	Small Intestine	GSM1102739
42138	Homo sapiens	DNase	ca		Epithelium	Fetal Kidney	GSM1220602
42139	Homo sapiens	DNase	ca		Epithelium	Fetal Kidney	GSM1220603
42140	Homo sapiens	DNase	ca		B Lymphocyte	Spleen	GSM1220604
42141	Homo sapiens	DNase	ca		Fibroblast	Fetal Skin Back	GSM1220605
42142	Homo sapiens	DNase	ca		Fibroblast	Fetal Skin Scalp	GSM1220606
42143	Homo sapiens	DNase	ca			Fetal Skin Abdomen	GSM1220607
42144	Homo sapiens	DNase	ca			Fetal Skin Upper Back	GSM1220608
42145	Homo sapiens	DNase	ca			Fetal Skin Biceps Right	GSM1220609
42146	Homo sapiens	DNase	ca			Fetal Skin Quadriceps Right	GSM1220610
42165	Homo sapiens	DNase	ca	HCT-116	Epithelium	Colon	GSM1224666
42166	Homo sapiens	DNase	ca	HCT-116	Epithelium	Colon	GSM1224667
42167	Homo sapiens	DNase	ca	HCT-116	Epithelium	Colon	GSM1224668
42168	Homo sapiens	DNase	ca	HCT-116	Epithelium	Colon	GSM1224669
42601	Homo sapiens	DNase	ca		Epithelium	Epididymis	GSM1234469
42602	Homo sapiens	DNase	ca		Epithelium	Epididymis	GSM1234470
43138	Homo sapiens	DNase	ca	LNCaP	Epithelium	Prostate	GSM1255262
43139	Homo sapiens	DNase	ca	LNCaP	Epithelium	Prostate	GSM1255263
43140	Homo sapiens	DNase	ca	LNCaP	Epithelium	Prostate	GSM1255264
43141	Homo sapiens	DNase	ca	LNCaP	Epithelium	Prostate	GSM1255265
43142	Homo sapiens	DNase	ca	LNCaP	Epithelium	Prostate	GSM1255266
43143	Homo sapiens	DNase	ca	LNCaP	Epithelium	Prostate	GSM1255267
43144	Homo sapiens	DNase	ca	LNCaP	Epithelium	Prostate	GSM1255268
43145	Homo sapiens	DNase	ca	LNCaP	Epithelium	Prostate	GSM1255269
43146	Homo sapiens	DNase	ca	LNCaP	Epithelium	Prostate	GSM1255270
43147	Homo sapiens	DNase	ca	LNCaP	Epithelium	Prostate	GSM1255271
43148	Homo sapiens	DNase	ca	LNCaP	Epithelium	Prostate	GSM1255272
43149	Homo sapiens	DNase	ca	LNCaP	Epithelium	Prostate	GSM1255273
43150	Homo sapiens	DNase	ca	LNCaP	Epithelium	Prostate	GSM1255274
43151	Homo sapiens	DNase	ca	LNCaP	Epithelium	Prostate	GSM1255275
43152	Homo sapiens	DNase	ca	LNCaP	Epithelium	Prostate	GSM1255276
43153	Homo sapiens	DNase	ca	LNCaP	Epithelium	Prostate	GSM1255277
43154	Homo sapiens	DNase	ca	LNCaP	Epithelium	Prostate	GSM1255278
43155	Homo sapiens	DNase	ca	LNCaP	Epithelium	Prostate	GSM1255279
43156	Homo sapiens	DNase	ca	MCF-7	Epithelium	Mammary Gland	GSM1255280
43157	Homo sapiens	DNase	ca	MCF-7	Epithelium	Mammary Gland	GSM1255281
43158	Homo sapiens	DNase	ca	MCF-7	Epithelium	Mammary Gland	GSM1255282
43159	Homo sapiens	DNase	ca	LNCaP	Epithelium	Prostate	GSM1255283
43203	Homo sapiens	DNase	ca		Epithelium	Trachea	GSM1260860
43204	Homo sapiens	DNase	ca		Epithelium	Trachea	GSM1260861
43790	Homo sapiens	DNase	ca		Lymphoblastoid	Blood	GSM1326422
43791	Homo sapiens	DNase	ca		Fibroblast	Skin	GSM1326423
43792	Homo sapiens	DNase	ca		Lymphoblastoid	Blood	GSM1326424
43793	Homo sapiens	DNase	ca		Fibroblast	Skin	GSM1326425
43794	Homo sapiens	DNase	ca		Lymphoblastoid	Blood	GSM1326426
43795	Homo sapiens	DNase	ca		Fibroblast	Skin	GSM1326427
44611	Homo sapiens	DNase	ca		Fibroblast		GSM1338307
44612	Homo sapiens	DNase	ca		Fibroblast		GSM1338308
44613	Homo sapiens	DNase	ca		Fibroblast		GSM1338309
44614	Homo sapiens	DNase	ca		Fibroblast		GSM1338310
44882	Homo sapiens	DNase	ca	A549	Epithelium	Lung	GSM736506
44883	Homo sapiens	DNase	ca	A549	Epithelium	Lung	GSM736580
44884	Homo sapiens	DNase	ca	AG04449	Fibroblast	Skin	GSM736590
44885	Homo sapiens	DNase	ca	AG04449	Fibroblast	Skin	GSM736562
44886	Homo sapiens	DNase	ca	AG04450	Fibroblast	Fetal Lung	GSM736514
44887	Homo sapiens	DNase	ca	AG04450	Fibroblast	Fetal Lung	GSM736563
44888	Homo sapiens	DNase	ca	AG09309	Fibroblast	Skin	GSM736551
44889	Homo sapiens	DNase	ca	AG09309	Fibroblast	Skin	GSM736616
44890	Homo sapiens	DNase	ca	AG09319	Fibroblast	Gingiva	GSM736619
44891	Homo sapiens	DNase	ca	AG09319	Fibroblast	Gingiva	GSM736531
44892	Homo sapiens	DNase	ca	AG10803	Fibroblast	Skin	GSM736598
44893	Homo sapiens	DNase	ca	AG10803	Fibroblast	Skin	GSM736633
44894	Homo sapiens	DNase	ca		Fibroblast	Umbilical Vein	GSM736505
44895	Homo sapiens	DNase	ca		Fibroblast	Umbilical Vein	GSM736583
44896	Homo sapiens	DNase	ca	BE2-C		Brain	GSM736622
44897	Homo sapiens	DNase	ca	BE2-C		Brain	GSM736508
44898	Homo sapiens	DNase	ca	BJ	Fibroblast	Skin	GSM736518
44899	Homo sapiens	DNase	ca	BJ	Fibroblast	Skin	GSM736596
44900	Homo sapiens	DNase	ca	HS27a	Fibroblast	Bone Marrow	GSM1024785
44901	Homo sapiens	DNase	ca	HS27a	Fibroblast	Bone Marrow	GSM1024746
44902	Homo sapiens	DNase	ca	HS27a	Fibroblast	Bone Marrow	GSM1024757
44903	Homo sapiens	DNase	ca	HS27a	Fibroblast	Bone Marrow	GSM1024748
44904	Homo sapiens	DNase	ca	Caco-2	Epithelium	Colon	GSM736587
44905	Homo sapiens	DNase	ca	Caco-2	Epithelium	Colon	GSM736500
44906	Homo sapiens	DNase	ca		B Lymphocyte	Blood	GSM1024765
44907	Homo sapiens	DNase	ca		B Lymphocyte	Blood	GSM1024766
44908	Homo sapiens	DNase	ca		Haematopoietic Progenitor Cell	Blood	GSM1024770
44909	Homo sapiens	DNase	ca		T Lymphocyte	Blood	GSM1024789
44910	Homo sapiens	DNase	ca		T Lymphocyte	Blood	GSM1024782
44911	Homo sapiens	DNase	ca	CMK	Megakaryocyte	Blood	GSM736607
44912	Homo sapiens	DNase	ca	GM04503	Fibroblast	Skin	GSM1024777
44913	Homo sapiens	DNase	ca	GM04503	Fibroblast	Skin	GSM1024780
44914	Homo sapiens	DNase	ca	GM04504	Fibroblast	Skin	GSM1024776
44915	Homo sapiens	DNase	ca	GM04504	Fibroblast	Skin	GSM1024775
44916	Homo sapiens	DNase	ca	GM06990	B Lymphocyte	Blood	GSM736635
44917	Homo sapiens	DNase	ca	GM06990	B Lymphocyte	Blood	GSM736558
44918	Homo sapiens	DNase	ca	GM12864	B Lymphocyte	Blood	GSM736525
44919	Homo sapiens	DNase	ca	GM12865	B Lymphocyte	Blood	GSM736512
44920	Homo sapiens	DNase	ca	GM12865	B Lymphocyte	Blood	GSM736561
44921	Homo sapiens	DNase	ca	GM12878	Lymphoblastoid	Blood	GSM736496
44922	Homo sapiens	DNase	ca	GM12878	Lymphoblastoid	Blood	GSM736620
44923	Homo sapiens	DNase	ca	H1	Embryonic Stem Cell	Embryo	GSM736582
44924	Homo sapiens	DNase	ca	H7	Embryonic Stem Cell	Embryo	GSM736610
44925	Homo sapiens	DNase	ca	H7	Embryonic Stem Cell	Embryo	GSM736638
44926	Homo sapiens	DNase	ca	H7	Embryonic Stem Cell	Embryo	GSM1024774
44927	Homo sapiens	DNase	ca	H7	Embryonic Stem Cell	Embryo	GSM1024778
44928	Homo sapiens	DNase	ca	H7	Embryonic Stem Cell	Embryo	GSM1024754
44929	Homo sapiens	DNase	ca	H7	Embryonic Stem Cell	Embryo	GSM1024755
44930	Homo sapiens	DNase	ca	H7	Embryonic Stem Cell	Embryo	GSM1024758
44931	Homo sapiens	DNase	ca	H7	Embryonic Stem Cell	Embryo	GSM1024759
44932	Homo sapiens	DNase	ca		Astrocyte	Cerebellum	GSM736586
44933	Homo sapiens	DNase	ca		Astrocyte	Cerebellum	GSM736538
44934	Homo sapiens	DNase	ca		Epithelium	Amnion	GSM736606
44935	Homo sapiens	DNase	ca		Epithelium	Amnion	GSM736631
44936	Homo sapiens	DNase	ca	HA-h	Astrocyte	Hippocampus	GSM736594
44937	Homo sapiens	DNase	ca	HA-h	Astrocyte	Hippocampus	GSM736535
44938	Homo sapiens	DNase	ca	HA-sp	Astrocyte	Spinal Cord	GSM736625
44939	Homo sapiens	DNase	ca	HA-sp	Astrocyte	Spinal Cord	GSM736537
44940	Homo sapiens	DNase	ca		Endothelial Cell	Umbilical Vein	GSM736554
44941	Homo sapiens	DNase	ca		Endothelial Cell	Umbilical Vein	GSM736509
44942	Homo sapiens	DNase	ca		Pericyte	Umbilical Vein	GSM1024750
44943	Homo sapiens	DNase	ca		Smooth Muscle Cell	Umbilical Vein	GSM1024769
44944	Homo sapiens	DNase	ca		Smooth Muscle Cell	Umbilical Vein	GSM1024768
44945	Homo sapiens	DNase	ca		Fibroblast	Heart	GSM736540
44946	Homo sapiens	DNase	ca		Fibroblast	Heart	GSM736568
44947	Homo sapiens	DNase	ca		Embryonic Fibroblast	Heart	GSM736494
44948	Homo sapiens	DNase	ca		Embryonic Fibroblast	Heart	GSM736601
44949	Homo sapiens	DNase	ca		Myocyte	Heart	GSM736504
44950	Homo sapiens	DNase	ca		Myocyte	Heart	GSM736516
44951	Homo sapiens	DNase	ca		Fibroblast	Eye	GSM736547
44952	Homo sapiens	DNase	ca		Fibroblast	Eye	GSM736515
44953	Homo sapiens	DNase	ca		Epithelium		GSM736569
44954	Homo sapiens	DNase	ca		Epithelium		GSM736597
44955	Homo sapiens	DNase	ca	HCT-116	Epithelium	Colon	GSM736600
44956	Homo sapiens	DNase	ca	HCT-116	Epithelium	Colon	GSM736493
44957	Homo sapiens	DNase	ca		Epithelium	Esophagus	GSM736532
44958	Homo sapiens	DNase	ca		Epithelium	Esophagus	GSM736585
44959	Homo sapiens	DNase	ca	HeLa-S3	Epithelium	Cervix	GSM736510
44960	Homo sapiens	DNase	ca	HeLa-S3	Epithelium	Cervix	GSM736564
44961	Homo sapiens	DNase	ca	HepG2	Epithelium	Liver	GSM736637
44962	Homo sapiens	DNase	ca	HepG2	Epithelium	Liver	GSM736639
44963	Homo sapiens	DNase	ca		Embryonic Fibroblast	Foreskin	GSM736572
44964	Homo sapiens	DNase	ca		Embryonic Fibroblast	Foreskin	GSM736602
44965	Homo sapiens	DNase	ca		Embryonic Fibroblast	Foreskin	GSM736605
44966	Homo sapiens	DNase	ca		Embryonic Fibroblast	Foreskin	GSM736524
44967	Homo sapiens	DNase	ca	HGF	Fibroblast	Gingiva	GSM736576
44968	Homo sapiens	DNase	ca	HGF	Fibroblast	Gingiva	GSM736579
44969	Homo sapiens	DNase	ca		Epithelium		GSM736589
44971	Homo sapiens	DNase	ca	HL-60	Myeloblast	Blood	GSM736626
44972	Homo sapiens	DNase	ca	HL-60	Myeloblast	Blood	GSM736595
44973	Homo sapiens	DNase	ca		Epithelium	Mammary Gland	GSM736634
44974	Homo sapiens	DNase	ca		Epithelium	Mammary Gland	GSM736552
44975	Homo sapiens	DNase	ca		Epithelium	Mammary Gland	GSM736541
44976	Homo sapiens	DNase	ca		Epithelium	Mammary Gland	GSM736628
44977	Homo sapiens	DNase	ca		Endothelial Cell	Umbilical Vein	GSM1024747
44978	Homo sapiens	DNase	ca		Endothelial Cell	Umbilical Vein	GSM1024745
44979	Homo sapiens	DNase	ca		Endothelial Cell	Umbilical Vein	GSM736523
44980	Homo sapiens	DNase	ca		Endothelial Cell	Umbilical Vein	GSM736609
44981	Homo sapiens	DNase	ca		Endothelial Cell	Umbilical Vein	GSM736521
44982	Homo sapiens	DNase	ca		Endothelial Cell	Umbilical Vein	GSM736571
44983	Homo sapiens	DNase	ca		Endothelial Cell	Umbilical Vein	GSM736599
44984	Homo sapiens	DNase	ca		Endothelial Cell	Umbilical Vein	GSM736591
44985	Homo sapiens	DNase	ca		Endothelial Cell	Umbilical Vein	GSM736577
44986	Homo sapiens	DNase	ca		Endothelial Cell	Umbilical Vein	GSM736573
44987	Homo sapiens	DNase	ca		Endothelial Cell	Umbilical Vein	GSM736611
44988	Homo sapiens	DNase	ca		Endothelial Cell	Umbilical Vein	GSM736624
44989	Homo sapiens	DNase	ca		Endothelial Cell	Umbilical Vein	GSM736542
44990	Homo sapiens	DNase	ca		Endothelial Cell	Umbilical Vein	GSM736511
44991	Homo sapiens	DNase	ca		Endothelial Cell	Umbilical Vein	GSM736507
44992	Homo sapiens	DNase	ca		Endothelial Cell	Umbilical Vein	GSM736627
44993	Homo sapiens	DNase	ca		Epithelium		GSM736550
44994	Homo sapiens	DNase	ca		Epithelium		GSM736621
44995	Homo sapiens	DNase	ca		Endothelial Cell	Pulmonary Artery	GSM1024763
44996	Homo sapiens	DNase	ca		Fibroblast	Pulmonary Artery	GSM736555
44997	Homo sapiens	DNase	ca		Fibroblast	Pulmonary Artery	GSM736614
44998	Homo sapiens	DNase	ca		Fibroblast	Periodontal Ligament	GSM736528
44999	Homo sapiens	DNase	ca		Fibroblast	Periodontal Ligament	GSM736632
45000	Homo sapiens	DNase	ca		Fibroblast	Lung	GSM736574
45001	Homo sapiens	DNase	ca		Fibroblast	Lung	GSM736503
45002	Homo sapiens	DNase	ca		Cortex	Kidney	GSM736549
45003	Homo sapiens	DNase	ca		Cortex	Kidney	GSM736557
45004	Homo sapiens	DNase	ca	HRE	Epithelium		GSM736548
45005	Homo sapiens	DNase	ca	HRE	Epithelium		GSM736527
45006	Homo sapiens	DNase	ca		Endothelial Cell	Kidney	GSM736618
45007	Homo sapiens	DNase	ca		Endothelial Cell	Kidney	GSM736499
45008	Homo sapiens	DNase	ca		Epithelium		GSM736630
45009	Homo sapiens	DNase	ca		Epithelium		GSM736623
45010	Homo sapiens	DNase	ca		Myoblast	Skeletal Muscle	GSM736560
45011	Homo sapiens	DNase	ca		Myoblast	Skeletal Muscle	GSM736553
45012	Homo sapiens	DNase	ca		Myoblast	Skeletal Muscle	GSM736530
45013	Homo sapiens	DNase	ca		Myoblast	Skeletal Muscle	GSM1024788
45014	Homo sapiens	DNase	ca		Endothelial Cell	Umbilical Vein	GSM736533
45015	Homo sapiens	DNase	ca		Endothelial Cell	Umbilical Vein	GSM736575
45016	Homo sapiens	DNase	ca		Fibroblast	Connective Tissue	GSM736491
45017	Homo sapiens	DNase	ca		Fibroblast	Connective Tissue	GSM736534
45018	Homo sapiens	DNase	ca	Jurkat	T Lymphocyte	Blood	GSM736501
45019	Homo sapiens	DNase	ca	Jurkat	T Lymphocyte	Blood	GSM736492
45020	Homo sapiens	DNase	ca	K562	Erythroblast	Bone Marrow	GSM736566
45021	Homo sapiens	DNase	ca	K562	Erythroblast	Bone Marrow	GSM736629
45022	Homo sapiens	DNase	ca	LHCN-M2	Myoblast	Skeletal Muscle	GSM1024772
45023	Homo sapiens	DNase	ca	LHCN-M2	Myoblast	Skeletal Muscle	GSM1024771
45024	Homo sapiens	DNase	ca	LHCN-M2	Myoblast	Skeletal Muscle	GSM1024787
45025	Homo sapiens	DNase	ca	LHCN-M2	Myoblast	Skeletal Muscle	GSM1024786
45026	Homo sapiens	DNase	ca	LNCaP	Epithelium	Prostate	GSM736565
45027	Homo sapiens	DNase	ca	LNCaP	Epithelium	Prostate	GSM736603
45028	Homo sapiens	DNase	ca	M059J	Glial Cell	Brain	GSM1024773
45029	Homo sapiens	DNase	ca	M059J	Glial Cell	Brain	GSM1024794
45030	Homo sapiens	DNase	ca	MCF-7	Epithelium	Mammary Gland	GSM736581
45031	Homo sapiens	DNase	ca	MCF-7	Epithelium	Mammary Gland	GSM736588
45032	Homo sapiens	DNase	ca	MCF-7	Epithelium	Mammary Gland	GSM1024764
45033	Homo sapiens	DNase	ca	MCF-7	Epithelium	Mammary Gland	GSM1024767
45034	Homo sapiens	DNase	ca	MCF-7	Epithelium	Mammary Gland	GSM1024784
45035	Homo sapiens	DNase	ca	MCF-7	Epithelium	Mammary Gland	GSM1024783
45036	Homo sapiens	DNase	ca		Monocyte	Blood	GSM1024791
45037	Homo sapiens	DNase	ca	NB4	Promyelocytic cell	Blood	GSM736604
45038	Homo sapiens	DNase	ca	NB4	Promyelocytic cell	Blood	GSM736529
45039	Homo sapiens	DNase	ca		Astrocyte	Brain	GSM736584
45040	Homo sapiens	DNase	ca		Astrocyte	Brain	GSM736544
45041	Homo sapiens	DNase	ca	NHBE_RA	Epithelium	Bronchia	GSM1024756
45042	Homo sapiens	DNase	ca	NHBE_RA	Epithelium	Bronchia	GSM1024781
45043	Homo sapiens	DNase	ca	NHDF-Ad	Fibroblast	Skin	GSM736520
45044	Homo sapiens	DNase	ca	NHDF-Ad	Fibroblast	Skin	GSM736567
45045	Homo sapiens	DNase	ca	NHDF-neo	Fibroblast	Skin	GSM736498
45046	Homo sapiens	DNase	ca	NHDF-neo	Fibroblast	Skin	GSM736546
45047	Homo sapiens	DNase	ca	NHEK	Keratinocyte	Skin	GSM736556
45048	Homo sapiens	DNase	ca	NHEK	Keratinocyte	Skin	GSM736545
45049	Homo sapiens	DNase	ca	NHLF	Fibroblast	Lung	GSM736612
45050	Homo sapiens	DNase	ca	NHLF	Fibroblast	Lung	GSM736536
45051	Homo sapiens	DNase	ca	NT2-D1		Embryo	GSM1024751
45052	Homo sapiens	DNase	ca	NT2-D1		Embryo	GSM1024795
45053	Homo sapiens	DNase	ca	PANC-1	Epithelium	Pancreas	GSM736519
45054	Homo sapiens	DNase	ca	PANC-1	Epithelium	Pancreas	GSM736517
45055	Homo sapiens	DNase	ca	PrEC	Epithelium	Prostate	GSM1024743
45056	Homo sapiens	DNase	ca	PrEC	Epithelium	Prostate	GSM1024742
45057	Homo sapiens	DNase	ca	RPMI-7951	Melanoma Cell	Skin	GSM1024779
45058	Homo sapiens	DNase	ca	RPMI-7951	Melanoma Cell	Skin	GSM1024793
45059	Homo sapiens	DNase	ca	RPTEC	Cortex	Kidney	GSM736543
45060	Homo sapiens	DNase	ca	RPTEC	Cortex	Kidney	GSM736539
45061	Homo sapiens	DNase	ca	SAEC	Epithelium	Lung	GSM736608
45062	Homo sapiens	DNase	ca	SAEC	Epithelium	Lung	GSM736617
45063	Homo sapiens	DNase	ca	SKMC	Myoblast	Skeletal Muscle	GSM736497
45064	Homo sapiens	DNase	ca	SKMC	Myoblast	Skeletal Muscle	GSM736593
45065	Homo sapiens	DNase	ca	SK-N-MC	Epithelium	Brain	GSM736522
45066	Homo sapiens	DNase	ca	SK-N-MC	Epithelium	Brain	GSM736570
45067	Homo sapiens	DNase	ca	SK-N-SH_RA	Neuron	Brain	GSM736559
45068	Homo sapiens	DNase	ca	SK-N-SH_RA	Neuron	Brain	GSM736578
45069	Homo sapiens	DNase	ca	T47D	Epithelium	Mammary Gland	GSM1024761
45070	Homo sapiens	DNase	ca	T47D	Epithelium	Mammary Gland	GSM1024762
45071	Homo sapiens	DNase	ca		Th1	Blood	GSM1024760
45072	Homo sapiens	DNase	ca		Th1	Blood	GSM736592
45073	Homo sapiens	DNase	ca		Th17	Blood	GSM1024790
45074	Homo sapiens	DNase	ca		Th1	Blood	GSM1024749
45075	Homo sapiens	DNase	ca		Th1	Blood	GSM1024752
45076	Homo sapiens	DNase	ca		Th1	Blood	GSM1024753
45077	Homo sapiens	DNase	ca		Th2	Blood	GSM1024792
45078	Homo sapiens	DNase	ca		Th2	Blood	GSM736502
45079	Homo sapiens	DNase	ca		Th2	Blood	GSM1024740
45080	Homo sapiens	DNase	ca		Th2	Blood	GSM1024739
45081	Homo sapiens	DNase	ca		T Lymphocyte	Blood	GSM1024744
45082	Homo sapiens	DNase	ca		T Lymphocyte	Blood	GSM1024741
45083	Homo sapiens	DNase	ca	WERI-Rb-1		Eye	GSM736495
45084	Homo sapiens	DNase	ca	WERI-Rb-1		Eye	GSM736636
45085	Homo sapiens	DNase	ca	WI-38	Fibroblast	Embryonic Lung	GSM736613
45086	Homo sapiens	DNase	ca	WI-38	Fibroblast	Embryonic Lung	GSM736526
47604	Homo sapiens	DNase	ca	L1236	B Lymphocyte	Blood	GSM1251561
47605	Homo sapiens	DNase	ca	L428	B Lymphocyte	Blood	GSM1251562
47606	Homo sapiens	DNase	ca	L591	B Lymphocyte	Blood	GSM1251563
47607	Homo sapiens	DNase	ca	Reh	Lymphoblast	Blood	GSM1251564
47608	Homo sapiens	DNase	ca	Namalwa	B Lymphocyte	Blood	GSM1251565
49062	Homo sapiens	DNase	ca		Macrophage	Blood	GSM1406338
49063	Homo sapiens	DNase	ca		Macrophage	Blood	GSM1406339
49064	Homo sapiens	DNase	ca		Macrophage	Blood	GSM1406340
49065	Homo sapiens	DNase	ca		Macrophage	Blood	GSM1406341
49066	Homo sapiens	DNase	ca		Macrophage	Blood	GSM1406342
49067	Homo sapiens	DNase	ca		Macrophage	Blood	GSM1406343
49068	Homo sapiens	DNase	ca		Macrophage	Blood	GSM1406344
49069	Homo sapiens	DNase	ca		Macrophage	Blood	GSM1406345
49070	Homo sapiens	DNase	ca		Macrophage	Blood	GSM1406346
49071	Homo sapiens	DNase	ca		Macrophage	Blood	GSM1406347
49072	Homo sapiens	DNase	ca		Monocyte	Blood	GSM1406348
49073	Homo sapiens	DNase	ca		Monocyte	Blood	GSM1406349
49074	Homo sapiens	DNase	ca		Macrophage	Blood	GSM1406350
49075	Homo sapiens	DNase	ca		Macrophage	Blood	GSM1406351
49076	Homo sapiens	DNase	ca		Macrophage	Blood	GSM1406352
49077	Homo sapiens	DNase	ca		Monocyte	Blood	GSM1406353
49078	Homo sapiens	DNase	ca		Monocyte	Blood	GSM1406354
49079	Homo sapiens	DNase	ca		Macrophage	Blood	GSM1406355
49080	Homo sapiens	DNase	ca		Macrophage	Blood	GSM1406356
49081	Homo sapiens	DNase	ca		Macrophage	Blood	GSM1406357
49719	Homo sapiens	DNase	ca	K562	Erythroblast	Bone Marrow	GSM1496625
49720	Homo sapiens	DNase	ca	MCF-7	Epithelium	Mammary Gland	GSM1496626
50400	Homo sapiens	DNase	ca	hMADS-3	Adipocyte	Adipose	GSM1443801
50401	Homo sapiens	DNase	ca	hMADS-3	Adipocyte	Adipose	GSM1443802
51253	Homo sapiens	DNase	ca			Fetal epididymis	GSM1446346
51254	Homo sapiens	DNase	ca			Fetal epididymis	GSM1446347
51645	Homo sapiens	DNase	ca		Stromal Cell		GSM1513901
51646	Homo sapiens	DNase	ca		Stromal Cell		GSM1513902
51647	Homo sapiens	DNase	ca		Stromal Cell		GSM1513903
53817	Homo sapiens	DNase	ca	HEK293T	Epithelium	Embryonic Kidney	GSM1635901
53818	Homo sapiens	DNase	ca	HEK293T	Epithelium	Embryonic Kidney	GSM1635902
53819	Homo sapiens	DNase	ca	HEK293T	Epithelium	Embryonic Kidney	GSM1635903
53821	Homo sapiens	DNase	ca	HEK293T	Epithelium	Embryonic Kidney	GSM1635905
53822	Homo sapiens	DNase	ca	HEK293T	Epithelium	Embryonic Kidney	GSM1635906
55173	Homo sapiens	DNase	ca		Stem cell	Blood	GSM1581819
55174	Homo sapiens	DNase	ca		Stem cell	Blood	GSM1581820
55175	Homo sapiens	DNase	ca		Myeloid Cell		GSM1581821
55176	Homo sapiens	DNase	ca		Myeloid Cell		GSM1581822
55177	Homo sapiens	DNase	ca		Myeloid Cell		GSM1581823
55178	Homo sapiens	DNase	ca		Myeloid Cell		GSM1581824
55179	Homo sapiens	DNase	ca		Myeloid Cell		GSM1581825
55180	Homo sapiens	DNase	ca		Myeloid Cell		GSM1581826
55181	Homo sapiens	DNase	ca		Myeloid Cell		GSM1581827
55182	Homo sapiens	DNase	ca		Myeloid Cell		GSM1581828
55183	Homo sapiens	DNase	ca		Myeloid Cell		GSM1581829
55184	Homo sapiens	DNase	ca		Myeloid Cell		GSM1581830
55185	Homo sapiens	DNase	ca		Myeloid Cell		GSM1581831
55186	Homo sapiens	DNase	ca		Myeloid Cell		GSM1581832
55187	Homo sapiens	DNase	ca		Myeloid Cell		GSM1581833
55188	Homo sapiens	DNase	ca		Myeloid Cell		GSM1581834
55189	Homo sapiens	DNase	ca		Myeloid Cell		GSM1581835
55190	Homo sapiens	DNase	ca		Myeloid Cell		GSM1581836
56938	Homo sapiens	DNase	ca	RS4	B Lymphocyte
58042	Homo sapiens	DNase	ca			Thymus
58043	Homo sapiens	DNase	ca			Thymus
58044	Homo sapiens	DNase	ca			Thymus
58045	Homo sapiens	DNase	ca			Thymus
58046	Homo sapiens	DNase	ca			Thymus
58047	Homo sapiens	DNase	ca			Thymus
58048	Homo sapiens	DNase	ca			Thymus
58049	Homo sapiens	DNase	ca			Thymus
58050	Homo sapiens	DNase	ca			Thymus
58051	Homo sapiens	DNase	ca			Thymus
58052	Homo sapiens	DNase	ca			Thymus
58053	Homo sapiens	DNase	ca			Thymus
62489	Homo sapiens	DNase	ca	K562	Erythroblast
62495	Homo sapiens	DNase	ca	MEL	Erythroid Progenitor Cell
62496	Homo sapiens	DNase	ca	MEL	Erythroid Progenitor Cell
62498	Homo sapiens	DNase	ca	NCI-H460
62499	Homo sapiens	DNase	ca	NCI-H460
62501	Homo sapiens	DNase	ca	SK-N-DZ
62503	Homo sapiens	DNase	ca	SK-N-DZ
62543	Homo sapiens	DNase	ca			caudate nucleus
62553	Homo sapiens	DNase	ca		Embryonic Stem Cell
62611	Homo sapiens	DNase	ca	K562	Erythroblast
62625	Homo sapiens	DNase	ca			Kidney
62640	Homo sapiens	DNase	ca	A549	Epithelium
62641	Homo sapiens	DNase	ca	A549	Epithelium
62642	Homo sapiens	DNase	ca	A549	Epithelium
62643	Homo sapiens	DNase	ca	A549	Epithelium
62695	Homo sapiens	DNase	ca			Stomach
62803	Homo sapiens	DNase	ca	A549	Epithelium
62804	Homo sapiens	DNase	ca	A549	Epithelium
62805	Homo sapiens	DNase	ca	A549	Epithelium
62806	Homo sapiens	DNase	ca	A549	Epithelium
62822	Homo sapiens	DNase	ca	A549	Epithelium
62823	Homo sapiens	DNase	ca	A549	Epithelium
62824	Homo sapiens	DNase	ca	A549	Epithelium
62825	Homo sapiens	DNase	ca	A549	Epithelium
62903	Homo sapiens	DNase	ca	K562	Erythroblast
62983	Homo sapiens	DNase	ca			Uterus
62999	Homo sapiens	DNase	ca	K562	Erythroblast
63012	Homo sapiens	DNase	ca	SW480	Epithelium
63048	Homo sapiens	DNase	ca			Pancreas
63054	Homo sapiens	DNase	ca	K562	Erythroblast
63164	Homo sapiens	DNase	ca	K562	Erythroblast
63214	Homo sapiens	DNase	ca	A549	Epithelium
63215	Homo sapiens	DNase	ca	A549	Epithelium
63216	Homo sapiens	DNase	ca	A549	Epithelium
63217	Homo sapiens	DNase	ca	A549	Epithelium
63266	Homo sapiens	DNase	ca		iPSC
63349	Homo sapiens	DNase	ca	A549	Epithelium
63350	Homo sapiens	DNase	ca	A549	Epithelium
63351	Homo sapiens	DNase	ca	A549	Epithelium
63413	Homo sapiens	DNase	ca		Dendritic Cell
63434	Homo sapiens	DNase	ca	A549	Epithelium
63435	Homo sapiens	DNase	ca	A549	Epithelium
63436	Homo sapiens	DNase	ca	A549	Epithelium
63437	Homo sapiens	DNase	ca	A549	Epithelium
63438	Homo sapiens	DNase	ca	A549	Epithelium
63496	Homo sapiens	DNase	ca	A549	Epithelium
63497	Homo sapiens	DNase	ca	A549	Epithelium
63498	Homo sapiens	DNase	ca	A549	Epithelium
63499	Homo sapiens	DNase	ca	A549	Epithelium
63500	Homo sapiens	DNase	ca	A549	Epithelium
63562	Homo sapiens	DNase	ca	RKO	Epithelium
63575	Homo sapiens	DNase	ca			embryonic facial prominence
63604	Homo sapiens	DNase	ca	K562	Erythroblast
63668	Homo sapiens	DNase	ca			Retina
63669	Homo sapiens	DNase	ca			Retina
63671	Homo sapiens	DNase	ca			Retina
63698	Homo sapiens	DNase	ca	K562	Erythroblast
63717	Homo sapiens	DNase	ca			putamen
63732	Homo sapiens	DNase	ca			Left Ventricle
63768	Homo sapiens	DNase	ca	K562	Erythroblast
63782	Homo sapiens	DNase	ca	A549	Epithelium
63783	Homo sapiens	DNase	ca	A549	Epithelium
63784	Homo sapiens	DNase	ca	A549	Epithelium
63785	Homo sapiens	DNase	ca	A549	Epithelium
63807	Homo sapiens	DNase	ca	K562	Erythroblast
63817	Homo sapiens	DNase	ca			Limb
63906	Homo sapiens	DNase	ca	K562	Erythroblast
63907	Homo sapiens	DNase	ca	K562	Erythroblast
63908	Homo sapiens	DNase	ca	K562	Erythroblast
63924	Homo sapiens	DNase	ca	A549	Epithelium
63925	Homo sapiens	DNase	ca	A549	Epithelium
63926	Homo sapiens	DNase	ca	A549	Epithelium
63927	Homo sapiens	DNase	ca	A549	Epithelium
63949	Homo sapiens	DNase	ca	K562	Erythroblast
63964	Homo sapiens	DNase	ca			Lung
63965	Homo sapiens	DNase	ca			Lung
63969	Homo sapiens	DNase	ca			Ammon's horn
63999	Homo sapiens	DNase	ca	A549	Epithelium		ENCSR599WJC_1
64000	Homo sapiens	DNase	ca	A549	Epithelium		ENCSR599WJC_2
64001	Homo sapiens	DNase	ca	A549	Epithelium		ENCSR599WJC_4
64014	Homo sapiens	DNase	ca	K562	Erythroblast		ENCSR605SNG_1
64049	Homo sapiens	DNase	ca	HAP-1			ENCSR620QNS_1
64056	Homo sapiens	DNase	ca			Retina	ENCSR621ENC_2
64057	Homo sapiens	DNase	ca			Retina	ENCSR621ENC_3
64075	Homo sapiens	DNase	ca	K562	Erythroblast		ENCSR632CQZ_1
64110	Homo sapiens	DNase	ca	K562	Erythroblast		ENCSR643OAB_1
64142	Homo sapiens	DNase	ca			Thyroid	ENCSR657DFR_2
64149	Homo sapiens	DNase	ca	A549	Epithelium		ENCSR660OQE_1
64150	Homo sapiens	DNase	ca	A549	Epithelium		ENCSR660OQE_2
64151	Homo sapiens	DNase	ca	A549	Epithelium		ENCSR660OQE_3
64152	Homo sapiens	DNase	ca	A549	Epithelium		ENCSR660OQE_4
64153	Homo sapiens	DNase	ca	A549	Epithelium		ENCSR660OQE_5
64197	Homo sapiens	DNase	ca				ENCSR678ILN_1
64199	Homo sapiens	DNase	ca				ENCSR678ILN_3
64252	Homo sapiens	DNase	ca	EL			ENCSR691MQJ_1
64253	Homo sapiens	DNase	ca	EL			ENCSR691MQJ_2
64254	Homo sapiens	DNase	ca	EL			ENCSR691MQJ_3
64276	Homo sapiens	DNase	ca	SJCRH30	Fibroblast		ENCSR700ILE_1
64277	Homo sapiens	DNase	ca	SJCRH30	Fibroblast		ENCSR700ILE_2
64337	Homo sapiens	DNase	ca	K562	Erythroblast		ENCSR724SCF_1
64384	Homo sapiens	DNase	ca		iPSC		ENCSR746ZPP_1
64392	Homo sapiens	DNase	ca			Heart	ENCSR749BWV_1
64393	Homo sapiens	DNase	ca			Heart	ENCSR749BWV_2
64447	Homo sapiens	DNase	ca			Kidney	ENCSR768OLL_1
64448	Homo sapiens	DNase	ca			Kidney	ENCSR768OLL_2
64516	Homo sapiens	DNase	ca		glomerular visceral epithelial cell		ENCSR785BDQ_2
64574	Homo sapiens	DNase	ca	K562	Erythroblast		ENCSR815JAA_1
64577	Homo sapiens	DNase	ca			Limb	ENCSR818JGZ_1
64579	Homo sapiens	DNase	ca	K562	Erythroblast		ENCSR818YUC_1
64585	Homo sapiens	DNase	ca			Retina	ENCSR820ICX_1
64598	Homo sapiens	DNase	ca	K562	Erythroblast		ENCSR826CTO_1
64607	Homo sapiens	DNase	ca			Pons	ENCSR829MXU_1
64625	Homo sapiens	DNase	ca	A549	Epithelium		ENCSR837VHE_1
64626	Homo sapiens	DNase	ca	A549	Epithelium		ENCSR837VHE_2
64627	Homo sapiens	DNase	ca	A549	Epithelium		ENCSR837VHE_3
64628	Homo sapiens	DNase	ca	A549	Epithelium		ENCSR837VHE_4
64655	Homo sapiens	DNase	ca			Adrenal Gland	ENCSR848XIY_1
64729	Homo sapiens	DNase	ca	K562	Erythroblast		ENCSR873PLF_1
64793	Homo sapiens	DNase	ca	K562	Erythroblast		ENCSR901BRM_1
64849	Homo sapiens	DNase	ca	K562	Erythroblast		ENCSR914PJE_1
64905	Homo sapiens	DNase	ca		Embryonic Stem Cell		ENCSR943SYS_1
64910	Homo sapiens	DNase	ca	K562	Erythroblast		ENCSR945ENZ_1
64964	Homo sapiens	DNase	ca		trophoblast cell		ENCSR964MZQ_1
64969	Homo sapiens	DNase	ca		Embryonic Stem Cell		ENCSR964WHY_2
64983	Homo sapiens	DNase	ca	K562	Erythroblast		ENCSR967DXR_1
65025	Homo sapiens	DNase	ca	K562	Erythroblast		ENCSR982JMP_1

## Sheet: human H3K27ac ChIP-seq
Table S2: DNase-seq and H3K27ac sample annotation table for mouse and human.
cistromeDB_id	species	factor	factor_type	cell_line	cell_type	tissue	GSMID
864	Homo sapiens	H3K27ac	hm	H1	Embryonic Stem Cell	Embryo	GSM663427
867	Homo sapiens	H3K27ac	hm	H1	Embryonic Stem Cell	Embryo	GSM466732
1025	Homo sapiens	H3K27ac	hm	H9	Embryonic Stem Cell	Embryo	GSM665037
1026	Homo sapiens	H3K27ac	hm	H9	Embryonic Stem Cell	Embryo	GSM605307
1027	Homo sapiens	H3K27ac	hm	H9	Embryonic Stem Cell	Embryo	GSM602294
1820	Homo sapiens	H3K27ac	hm	IMR90	Fibroblast	Lung	GSM521887
1821	Homo sapiens	H3K27ac	hm	IMR90	Fibroblast	Lung	GSM469967
1822	Homo sapiens	H3K27ac	hm	IMR90	Fibroblast	Lung	GSM469966
1891	Homo sapiens	H3K27ac	hm	iPS DF 19.11	iPSC	Foreskin	GSM706065
2199	Homo sapiens	H3K27ac	hm	LNCaP	Epithelium	Prostate	GSM686938
2200	Homo sapiens	H3K27ac	hm	LNCaP	Epithelium	Prostate	GSM686937
3333	Homo sapiens	H3K27ac	hm		Neuroectoderm		GSM602302
3338	Homo sapiens	H3K27ac	hm		Stromal Cell	Adipose	GSM534489
3339	Homo sapiens	H3K27ac	hm		Stromal Cell	Adipose	GSM534482
3340	Homo sapiens	H3K27ac	hm		Stromal Cell	Adipose	GSM534475
3341	Homo sapiens	H3K27ac	hm		Stromal Cell	Adipose	GSM534468
6383	Homo sapiens	H3K27ac	hm	iPS DF 19.11	iPSC	Foreskin	GSM752965
6384	Homo sapiens	H3K27ac	hm	iPS DF 19.11	iPSC	Foreskin	GSM752966
6385	Homo sapiens	H3K27ac	hm	iPS DF 6.9	iPSC		GSM752967
6412	Homo sapiens	H3K27ac	hm	H1	Embryonic Stem Cell	Embryo	GSM753425
6413	Homo sapiens	H3K27ac	hm	H1	Embryonic Stem Cell	Embryo	GSM753426
6414	Homo sapiens	H3K27ac	hm	H1	Embryonic Stem Cell	Embryo	GSM753427
6415	Homo sapiens	H3K27ac	hm	H1	Embryonic Stem Cell	Embryo	GSM753428
6416	Homo sapiens	H3K27ac	hm	H1	Embryonic Stem Cell	Embryo	GSM753429
6437	Homo sapiens	H3K27ac	hm	H1	Embryonic Stem Cell	Embryo	GSM767341
6438	Homo sapiens	H3K27ac	hm	H1	Embryonic Stem Cell	Embryo	GSM767342
6439	Homo sapiens	H3K27ac	hm	H1	Embryonic Stem Cell	Embryo	GSM767343
6494	Homo sapiens	H3K27ac	hm	H1	Embryonic Stem Cell	Embryo	GSM818031
6531	Homo sapiens	H3K27ac	hm	H1	Embryonic Stem Cell	Embryo	GSM864035
6534	Homo sapiens	H3K27ac	hm	H1	Embryonic Stem Cell	Embryo	GSM864799
6535	Homo sapiens	H3K27ac	hm	H1	Embryonic Stem Cell	Embryo	GSM864800
6692	Homo sapiens	H3K27ac	hm			Brain	GSM772832
6695	Homo sapiens	H3K27ac	hm		T Lymphocyte	Blood	GSM772835
8126	Homo sapiens	H3K27ac	hm		iPSC		GSM772848
8136	Homo sapiens	H3K27ac	hm		T Lymphocyte	Blood	GSM772859
8147	Homo sapiens	H3K27ac	hm		Haematopoietic Progenitor Cell	Cord blood	GSM772870
8157	Homo sapiens	H3K27ac	hm		T Lymphocyte		GSM772880
8162	Homo sapiens	H3K27ac	hm		Haematopoietic Progenitor Cell	Cord blood	GSM772885
8171	Homo sapiens	H3K27ac	hm		Haematopoietic Progenitor Cell	Cord blood	GSM772894
8182	Homo sapiens	H3K27ac	hm		T Lymphocyte	Blood	GSM772905
8186	Homo sapiens	H3K27ac	hm		Smooth Muscle Cell	Duodenum	GSM772908
8210	Homo sapiens	H3K27ac	hm		T Lymphocyte	Blood	GSM772934
8225	Homo sapiens	H3K27ac	hm		T Lymphocyte		GSM772949
8239	Homo sapiens	H3K27ac	hm		T Lymphocyte	Blood	GSM772963
8252	Homo sapiens	H3K27ac	hm		T Lymphocyte		GSM772976
8263	Homo sapiens	H3K27ac	hm		T Lymphocyte	Blood	GSM772987
8268	Homo sapiens	H3K27ac	hm		Inferior Temporal Lobe Cell	Brain	GSM772995
8291	Homo sapiens	H3K27ac	hm		T Lymphocyte	Blood	GSM772997
8298	Homo sapiens	H3K27ac	hm		T Lymphocyte	Blood	GSM773004
8302	Homo sapiens	H3K27ac	hm			Angular Gyrus	GSM773016
8354	Homo sapiens	H3K27ac	hm		Hippocampus Middle Cell	Brain	GSM773020
8367	Homo sapiens	H3K27ac	hm		iPSC		GSM773033
8402	Homo sapiens	H3K27ac	hm	HCC1954	Epithelium	Mammary Gland	GSM721136
9242	Homo sapiens	H3K27ac	hm	MCF-7	Epithelium	Mammary Gland	GSM946850
9245	Homo sapiens	H3K27ac	hm	HCT-116	Epithelium	Colon	GSM946854
32805	Homo sapiens	H3K27ac	hm	P493-6	B Lymphocyte		GSM1036405
33098	Homo sapiens	H3K27ac	hm	MCF-7	Epithelium	Mammary Gland	GSM1115993
33099	Homo sapiens	H3K27ac	hm	MCF-7	Epithelium	Mammary Gland	GSM1115992
33133	Homo sapiens	H3K27ac	hm	MCF-7	Epithelium	Mammary Gland	GSM986077
33140	Homo sapiens	H3K27ac	hm	MCF-7	Epithelium	Mammary Gland	GSM986079
33141	Homo sapiens	H3K27ac	hm	MCF-7	Epithelium	Mammary Gland	GSM986080
33153	Homo sapiens	H3K27ac	hm	MCF-7	Epithelium	Mammary Gland	GSM986078
33161	Homo sapiens	H3K27ac	hm	U87		Brain	GSM894065
33167	Homo sapiens	H3K27ac	hm	P493-6	B Lymphocyte	Blood	GSM894062
33170	Homo sapiens	H3K27ac	hm	H128	Epithelium	Lung	GSM894066
33173	Homo sapiens	H3K27ac	hm	P493-6	B Lymphocyte	Blood	GSM894063
33176	Homo sapiens	H3K27ac	hm	H2171	Epithelium	Lung	GSM894067
33183	Homo sapiens	H3K27ac	hm	MM1.S	B Lymphocyte	Blood	GSM894083
33184	Homo sapiens	H3K27ac	hm	P493-6	B Lymphocyte	Blood	GSM894064
33225	Homo sapiens	H3K27ac	hm			Sigmoid Colon	GSM915331
33227	Homo sapiens	H3K27ac	hm		Epithelium	Small Intestine	GSM915330
33279	Homo sapiens	H3K27ac	hm		Proerythroblast	Bone Marrow	GSM908051
33296	Homo sapiens	H3K27ac	hm		Proerythroblast	Fetal Liver	GSM908050
33473	Homo sapiens	H3K27ac	hm		Endothelial Cell	Umbilical Vein	GSM945520
33479	Homo sapiens	H3K27ac	hm		Endothelial Cell	Umbilical Vein	GSM945521
33781	Homo sapiens	H3K27ac	hm	MCF-7	Epithelium	Mammary Gland	GSM1059386
33870	Homo sapiens	H3K27ac	hm		Plasma Cell		GSM1033757
34304	Homo sapiens	H3K27ac	hm		Melanocyte	Foreskin	GSM958157
34315	Homo sapiens	H3K27ac	hm		Keratinocyte	Foreskin	GSM958156
34337	Homo sapiens	H3K27ac	hm			Cingulate Gyrus	GSM773011
34340	Homo sapiens	H3K27ac	hm			Mid Frontal Lobe	GSM773015
34566	Homo sapiens	H3K27ac	hm		Macrophage		GSM785500
34935	Homo sapiens	H3K27ac	hm		Monocyte		GSM785494
35086	Homo sapiens	H3K27ac	hm	OCI-Ly1	B Lymphocyte	Bone Marrow	GSM898059
35092	Homo sapiens	H3K27ac	hm	OCI-Ly1	B Lymphocyte	Bone Marrow	GSM898058
35183	Homo sapiens	H3K27ac	hm			Sigmoid Colon	GSM910559
35187	Homo sapiens	H3K27ac	hm			Right Atrium	GSM910557
35199	Homo sapiens	H3K27ac	hm			Psoas Muscle	GSM910556
35200	Homo sapiens	H3K27ac	hm			Stomach	GSM910555
35378	Homo sapiens	H3K27ac	hm	NHLF	Fibroblast	Lung	GSM646476
35394	Homo sapiens	H3K27ac	hm	K562	Erythroblast	Bone Marrow	GSM646435
35400	Homo sapiens	H3K27ac	hm	K562	Erythroblast	Bone Marrow	GSM646434
35414	Homo sapiens	H3K27ac	hm		Endothelial Cell	Umbilical Vein	GSM646415
35421	Homo sapiens	H3K27ac	hm		Endothelial Cell	Umbilical Vein	GSM646414
35423	Homo sapiens	H3K27ac	hm	NHLF	Fibroblast	Lung	GSM646477
35430	Homo sapiens	H3K27ac	hm	NHEK	Keratinocyte	Skin	GSM646456
35455	Homo sapiens	H3K27ac	hm	NHEK	Keratinocyte	Skin	GSM646457
35625	Homo sapiens	H3K27ac	hm		Neural crest cell	Cranial	GSM714807
36068	Homo sapiens	H3K27ac	hm	HKC8	Epithelium	Kidney	GSM1203230
36142	Homo sapiens	H3K27ac	hm		T Lymphocyte	Blood	GSM1102781
36158	Homo sapiens	H3K27ac	hm		Epithelium	Fetal Placenta	GSM1102784
36159	Homo sapiens	H3K27ac	hm		Monocyte	Blood	GSM1102782
36161	Homo sapiens	H3K27ac	hm			Fetal Stomach	GSM1102783
36221	Homo sapiens	H3K27ac	hm			Adrenal Gland	GSM896163
36224	Homo sapiens	H3K27ac	hm	H1	Embryonic Stem Cell	Embryo	GSM896162
36417	Homo sapiens	H3K27ac	hm		T Lymphocyte	Blood	GSM997266
36418	Homo sapiens	H3K27ac	hm	HUES64	Embryonic Stem Cell	Embryo	GSM997249
36425	Homo sapiens	H3K27ac	hm		T Lymphocyte	Blood	GSM997239
36433	Homo sapiens	H3K27ac	hm		Substantia Nigra Cell	Brain	GSM997258
36434	Homo sapiens	H3K27ac	hm		T Lymphocyte	Blood	GSM997260
36459	Homo sapiens	H3K27ac	hm		T Lymphocyte	Blood	GSM997233
36467	Homo sapiens	H3K27ac	hm	HUES48	Embryonic Stem Cell	Embryo	GSM997250
36599	Homo sapiens	H3K27ac	hm		Myoblast	Skeletal Muscle	GSM646394
36604	Homo sapiens	H3K27ac	hm	HepG2	Epithelium	Liver	GSM646356
36617	Homo sapiens	H3K27ac	hm	HepG2	Epithelium	Liver	GSM646355
36621	Homo sapiens	H3K27ac	hm		Epithelium	Mammary Gland	GSM646374
36626	Homo sapiens	H3K27ac	hm	GM12878	Lymphoblastoid	Blood	GSM646316
36629	Homo sapiens	H3K27ac	hm	GM12878	Lymphoblastoid	Blood	GSM646317
36634	Homo sapiens	H3K27ac	hm		Myoblast	Skeletal Muscle	GSM646395
36640	Homo sapiens	H3K27ac	hm		Epithelium	Mammary Gland	GSM646375
36644	Homo sapiens	H3K27ac	hm	H1	Embryonic Stem Cell	Embryo	GSM646336
36788	Homo sapiens	H3K27ac	hm			Spleen	GSM906398
36790	Homo sapiens	H3K27ac	hm			Left Ventricle	GSM906396
36791	Homo sapiens	H3K27ac	hm			Pancreas	GSM906397
36792	Homo sapiens	H3K27ac	hm		Epithelium	Lung	GSM906395
36795	Homo sapiens	H3K27ac	hm			Esophagus	GSM906393
36798	Homo sapiens	H3K27ac	hm			Adipose	GSM906394
36799	Homo sapiens	H3K27ac	hm			Aorta	GSM906392
36867	Homo sapiens	H3K27ac	hm			Ovary	GSM956009
36869	Homo sapiens	H3K27ac	hm	H1	Embryonic Stem Cell	Embryo	GSM956008
36916	Homo sapiens	H3K27ac	hm			Esophagus	GSM1013127
36922	Homo sapiens	H3K27ac	hm			Spleen	GSM1013132
36925	Homo sapiens	H3K27ac	hm		Epithelium	Small Intestine	GSM1013131
36927	Homo sapiens	H3K27ac	hm			Right Ventricle	GSM1013124
36928	Homo sapiens	H3K27ac	hm			Stomach	GSM1013128
36929	Homo sapiens	H3K27ac	hm			Thymus	GSM1013125
36930	Homo sapiens	H3K27ac	hm			Adrenal Gland	GSM1013126
36936	Homo sapiens	H3K27ac	hm			Psoas Muscle	GSM1013130
36945	Homo sapiens	H3K27ac	hm			Pancreas	GSM1013129
36946	Homo sapiens	H3K27ac	hm			Stomach	GSM1013122
36948	Homo sapiens	H3K27ac	hm		Epithelium	Lung	GSM1013123
36951	Homo sapiens	H3K27ac	hm			Urinary Bladder	GSM1013133
37023	Homo sapiens	H3K27ac	hm			Spleen	GSM1120338
37086	Homo sapiens	H3K27ac	hm		Endothelial Cell	Umbilical Vein	GSM809015
37693	Homo sapiens	H3K27ac	hm			Fetal Thymus	GSM1027289
37697	Homo sapiens	H3K27ac	hm		B Lymphocyte	Blood	GSM1027287
37702	Homo sapiens	H3K27ac	hm			Blood	GSM1027288
37928	Homo sapiens	H3K27ac	hm		Endothelial Cell	Umbilical Vein	GSM1009624
37929	Homo sapiens	H3K27ac	hm		Endothelial Cell	Umbilical Vein	GSM1009623
37938	Homo sapiens	H3K27ac	hm		Endothelial Cell	Umbilical Vein	GSM1009626
37943	Homo sapiens	H3K27ac	hm		Endothelial Cell	Umbilical Vein	GSM1009625
38000	Homo sapiens	H3K27ac	hm		Adipocyte	Adipose	GSM916066
38001	Homo sapiens	H3K27ac	hm		Hippocampus Middle Cell	Brain	GSM916035
38011	Homo sapiens	H3K27ac	hm			Skeletal Muscle	GSM916064
38016	Homo sapiens	H3K27ac	hm		Smooth Muscle Cell	Stomach	GSM916065
38020	Homo sapiens	H3K27ac	hm		Mesenchymal Stem Cell	Bone Marrow	GSM916058
38036	Homo sapiens	H3K27ac	hm		T Lymphocyte	Blood	GSM916026
38101	Homo sapiens	H3K27ac	hm			Fetal Muscle Leg	GSM1058767
38114	Homo sapiens	H3K27ac	hm		T Lymphocyte	Blood	GSM1058764
38117	Homo sapiens	H3K27ac	hm		Epithelium	Fetal Large Intestine	GSM1058765
38154	Homo sapiens	H3K27ac	hm		Epithelium	Fetal Small Intestine	GSM1058766
38233	Homo sapiens	H3K27ac	hm		Mesenchymal Stem Cell	Bone Marrow	GSM1112786
38236	Homo sapiens	H3K27ac	hm		Mesenchymal Stem Cell	Bone Marrow	GSM1112787
38238	Homo sapiens	H3K27ac	hm		Embryonic Stem Cell	Embryo	GSM1112824
38241	Homo sapiens	H3K27ac	hm			Brain	GSM1112811
38242	Homo sapiens	H3K27ac	hm		Mesenchymal Stem Cell	Bone Marrow	GSM1112797
38243	Homo sapiens	H3K27ac	hm		Inferior Temporal Lobe Cell	Brain	GSM1112812
38245	Homo sapiens	H3K27ac	hm	HUES6	Embryonic Stem Cell	Embryo	GSM1112774
38246	Homo sapiens	H3K27ac	hm			Cingulate Gyrus	GSM1112813
38248	Homo sapiens	H3K27ac	hm	HUES64	Embryonic Stem Cell	Embryo	GSM1112830
38250	Homo sapiens	H3K27ac	hm		Embryonic Stem Cell	Embryo	GSM1112829
38252	Homo sapiens	H3K27ac	hm			Colonic Mucosa	GSM1112802
38253	Homo sapiens	H3K27ac	hm		Smooth Muscle Cell	Rectum	GSM1112796
38254	Homo sapiens	H3K27ac	hm	HUES6	Embryonic Stem Cell	Embryo	GSM1112776
38255	Homo sapiens	H3K27ac	hm			Rectal Mucosa	GSM1112801
38256	Homo sapiens	H3K27ac	hm		Smooth Muscle Cell	Colon	GSM1112780
38257	Homo sapiens	H3K27ac	hm	HUES64	Embryonic Stem Cell	Embryo	GSM1112825
38258	Homo sapiens	H3K27ac	hm		Epithelium	Liver	GSM1112808
38260	Homo sapiens	H3K27ac	hm		Epithelium	Liver	GSM1112809
38263	Homo sapiens	H3K27ac	hm			Angular Gyrus	GSM1112807
38265	Homo sapiens	H3K27ac	hm		Mesenchymal Stem Cell	Bone Marrow	GSM1112792
38266	Homo sapiens	H3K27ac	hm		Mesenchymal Stem Cell	Bone Marrow	GSM1112794
38269	Homo sapiens	H3K27ac	hm	HUES64	Embryonic Stem Cell	Embryo	GSM1112832
38270	Homo sapiens	H3K27ac	hm		Mesenchymal Stem Cell	Bone Marrow	GSM1112793
38272	Homo sapiens	H3K27ac	hm	HUES64	Embryonic Stem Cell	Embryo	GSM1112831
38273	Homo sapiens	H3K27ac	hm		Substantia Nigra Cell	Brain	GSM1112778
38275	Homo sapiens	H3K27ac	hm	HUES64	Embryonic Stem Cell	Embryo	GSM1112775
38276	Homo sapiens	H3K27ac	hm			Rectal Mucosa	GSM1112795
38278	Homo sapiens	H3K27ac	hm		Mesenchymal Stem Cell	Bone Marrow	GSM1112798
38280	Homo sapiens	H3K27ac	hm			Mid Frontal Lobe	GSM1112810
38502	Homo sapiens	H3K27ac	hm			Left Ventricle	GSM908951
39026	Homo sapiens	H3K27ac	hm	A549	Epithelium	Lung	GSM1038443
39046	Homo sapiens	H3K27ac	hm	A549	Epithelium	Lung	GSM1038444
39132	Homo sapiens	H3K27ac	hm		Epithelium	Colon	GSM883681
39134	Homo sapiens	H3K27ac	hm		Epithelium	Colon	GSM883683
39143	Homo sapiens	H3K27ac	hm			Colon Crypt	GSM883687
39144	Homo sapiens	H3K27ac	hm			Colon Crypt	GSM883686
39148	Homo sapiens	H3K27ac	hm		Epithelium	Colon	GSM883682
39164	Homo sapiens	H3K27ac	hm		Epithelium	Colon	GSM883684
39171	Homo sapiens	H3K27ac	hm			Colon Crypt	GSM883685
39185	Homo sapiens	H3K27ac	hm			Fetal Adrenal Gland	GSM1160190
39189	Homo sapiens	H3K27ac	hm			Fetal Muscle Trunk	GSM1160189
39792	Homo sapiens	H3K27ac	hm		Melanocyte	Foreskin	GSM1127073
39797	Homo sapiens	H3K27ac	hm		Epithelium	Small Intestine	GSM1127172
39810	Homo sapiens	H3K27ac	hm			Pancreatic Islet	GSM1127071
39811	Homo sapiens	H3K27ac	hm			Psoas Muscle	GSM1127171
39825	Homo sapiens	H3K27ac	hm		Fibroblast	Foreskin	GSM1127060
39828	Homo sapiens	H3K27ac	hm		Fibroblast	Foreskin	GSM1127076
39829	Homo sapiens	H3K27ac	hm			Left Ventricle	GSM1127173
39830	Homo sapiens	H3K27ac	hm		Epithelium	Amniotic Membrane	GSM1127132
39836	Homo sapiens	H3K27ac	hm		Monocyte	Blood	GSM1127145
39843	Homo sapiens	H3K27ac	hm		Monocyte	Blood	GSM1127137
39849	Homo sapiens	H3K27ac	hm		Melanocyte	Foreskin	GSM1127072
39855	Homo sapiens	H3K27ac	hm		Keratinocyte	Foreskin	GSM1127077
40329	Homo sapiens	H3K27ac	hm	H1	Embryonic Stem Cell	Embryo	GSM1006721
41276	Homo sapiens	H3K27ac	hm	IMR90	Fibroblast	Lung	GSM1055818
41277	Homo sapiens	H3K27ac	hm	IMR90	Fibroblast	Lung	GSM1055819
41292	Homo sapiens	H3K27ac	hm		Monocyte	Blood	GSM1057016
41293	Homo sapiens	H3K27ac	hm		Monocyte	Blood	GSM1057017
41294	Homo sapiens	H3K27ac	hm		Monocyte	Blood	GSM1057018
41295	Homo sapiens	H3K27ac	hm		Monocyte	Blood	GSM1057019
41296	Homo sapiens	H3K27ac	hm		Monocyte	Blood	GSM1057020
41297	Homo sapiens	H3K27ac	hm		Monocyte	Blood	GSM1057021
41298	Homo sapiens	H3K27ac	hm		Monocyte	Blood	GSM1057022
41299	Homo sapiens	H3K27ac	hm		Monocyte	Blood	GSM1057023
41435	Homo sapiens	H3K27ac	hm			Adrenal Gland	GSM1120339
41471	Homo sapiens	H3K27ac	hm	OCI-Ly1	B Lymphocyte	Bone Marrow	GSM1133646
41472	Homo sapiens	H3K27ac	hm	OCI-Ly1	B Lymphocyte	Bone Marrow	GSM1133647
41620	Homo sapiens	H3K27ac	hm		Endothelial Cell	Umbilical Vein	GSM1154045
41621	Homo sapiens	H3K27ac	hm		Endothelial Cell	Umbilical Vein	GSM1154046
41622	Homo sapiens	H3K27ac	hm	IMR90	Fibroblast	Lung	GSM1154047
41668	Homo sapiens	H3K27ac	hm	GM18505	Lymphoblastoid	Blood	GSM1164223
41669	Homo sapiens	H3K27ac	hm	GM18507	Lymphoblastoid	Blood	GSM1164224
41670	Homo sapiens	H3K27ac	hm	GM18508	Lymphoblastoid	Blood	GSM1164225
41671	Homo sapiens	H3K27ac	hm	GM18516	Lymphoblastoid	Blood	GSM1164226
41672	Homo sapiens	H3K27ac	hm	GM18522	Lymphoblastoid	Blood	GSM1164227
41673	Homo sapiens	H3K27ac	hm	GM19141	Lymphoblastoid	Blood	GSM1164228
41674	Homo sapiens	H3K27ac	hm	GM19193	Lymphoblastoid	Blood	GSM1164229
41675	Homo sapiens	H3K27ac	hm	GM19204	Lymphoblastoid	Blood	GSM1164230
41676	Homo sapiens	H3K27ac	hm	GM19238	Lymphoblastoid	Blood	GSM1164231
41677	Homo sapiens	H3K27ac	hm	GM19239	Lymphoblastoid	Blood	GSM1164232
41929	Homo sapiens	H3K27ac	hm	MDA-MB-231	Epithelium	Mammary Gland	GSM1204474
41930	Homo sapiens	H3K27ac	hm	MDA-MB-231	Epithelium	Mammary Gland	GSM1204475
41993	Homo sapiens	H3K27ac	hm	DL23	Epithelium	Colon	GSM1216736
41997	Homo sapiens	H3K27ac	hm	DL23	Epithelium	Colon	GSM1216740
42000	Homo sapiens	H3K27ac	hm	DL23	Epithelium	Colon	GSM1216743
42103	Homo sapiens	H3K27ac	hm			Right Ventricle	GSM1220280
42124	Homo sapiens	H3K27ac	hm		T Lymphocyte	Blood	GSM1220560
42125	Homo sapiens	H3K27ac	hm			Fetal Spinal Cord	GSM1220561
42163	Homo sapiens	H3K27ac	hm	HCT-116	Epithelium	Colon	GSM1224664
42164	Homo sapiens	H3K27ac	hm	HCT-116	Epithelium	Colon	GSM1224665
42186	Homo sapiens	H3K27ac	hm			Stomach	GSM1227053
42187	Homo sapiens	H3K27ac	hm			Psoas Muscle	GSM1227054
42188	Homo sapiens	H3K27ac	hm			Aorta	GSM1227055
42258	Homo sapiens	H3K27ac	hm	GM10847	Lymphoblastoid	Blood	GSM1233872
42259	Homo sapiens	H3K27ac	hm	GM10847	Lymphoblastoid	Blood	GSM1233873
42273	Homo sapiens	H3K27ac	hm	GM12878	Lymphoblastoid	Blood	GSM1233889
42274	Homo sapiens	H3K27ac	hm	GM12878	Lymphoblastoid	Blood	GSM1233890
42275	Homo sapiens	H3K27ac	hm	GM12878	Lymphoblastoid	Blood	GSM1233891
42276	Homo sapiens	H3K27ac	hm	GM12878	Lymphoblastoid	Blood	GSM1233892
42277	Homo sapiens	H3K27ac	hm	GM12878	Lymphoblastoid	Blood	GSM1233893
42278	Homo sapiens	H3K27ac	hm	GM12878	Lymphoblastoid	Blood	GSM1233894
42279	Homo sapiens	H3K27ac	hm	GM12878	Lymphoblastoid	Blood	GSM1233895
42299	Homo sapiens	H3K27ac	hm	GM12890	Lymphoblastoid	Blood	GSM1233917
42300	Homo sapiens	H3K27ac	hm	GM12890	Lymphoblastoid	Blood	GSM1233918
42315	Homo sapiens	H3K27ac	hm	GM12891	Lymphoblastoid	Blood	GSM1233935
42316	Homo sapiens	H3K27ac	hm	GM12891	Lymphoblastoid	Blood	GSM1233936
42317	Homo sapiens	H3K27ac	hm	GM12891	Lymphoblastoid	Blood	GSM1233937
42335	Homo sapiens	H3K27ac	hm	GM12892	Lymphoblastoid	Blood	GSM1233957
42336	Homo sapiens	H3K27ac	hm	GM12892	Lymphoblastoid	Blood	GSM1233958
42337	Homo sapiens	H3K27ac	hm	GM12892	Lymphoblastoid	Blood	GSM1233959
42356	Homo sapiens	H3K27ac	hm	GM18486	Lymphoblastoid	Blood	GSM1233980
42357	Homo sapiens	H3K27ac	hm	GM18486	Lymphoblastoid	Blood	GSM1233981
42371	Homo sapiens	H3K27ac	hm	GM18505	Lymphoblastoid	Blood	GSM1233995
42372	Homo sapiens	H3K27ac	hm	GM18505	Lymphoblastoid	Blood	GSM1233996
42386	Homo sapiens	H3K27ac	hm	GM18526	Lymphoblastoid	Blood	GSM1234012
42387	Homo sapiens	H3K27ac	hm	GM18526	Lymphoblastoid	Blood	GSM1234013
42401	Homo sapiens	H3K27ac	hm	GM18951	Lymphoblastoid	Blood	GSM1234029
42402	Homo sapiens	H3K27ac	hm	GM18951	Lymphoblastoid	Blood	GSM1234030
42416	Homo sapiens	H3K27ac	hm	GM19099	Lymphoblastoid	Blood	GSM1234046
42417	Homo sapiens	H3K27ac	hm	GM19099	Lymphoblastoid	Blood	GSM1234047
42431	Homo sapiens	H3K27ac	hm	GM19193	Lymphoblastoid	Blood	GSM1234063
42432	Homo sapiens	H3K27ac	hm	GM19193	Lymphoblastoid	Blood	GSM1234064
42447	Homo sapiens	H3K27ac	hm	GM19238	Lymphoblastoid	Blood	GSM1234081
42448	Homo sapiens	H3K27ac	hm	GM19238	Lymphoblastoid	Blood	GSM1234082
42465	Homo sapiens	H3K27ac	hm	GM19239	Lymphoblastoid	Blood	GSM1234101
42466	Homo sapiens	H3K27ac	hm	GM19239	Lymphoblastoid	Blood	GSM1234102
42467	Homo sapiens	H3K27ac	hm	GM19239	Lymphoblastoid	Blood	GSM1234103
42485	Homo sapiens	H3K27ac	hm	GM19240	Lymphoblastoid	Blood	GSM1234123
42486	Homo sapiens	H3K27ac	hm	GM19240	Lymphoblastoid	Blood	GSM1234124
42487	Homo sapiens	H3K27ac	hm	GM19240	Lymphoblastoid	Blood	GSM1234125
42507	Homo sapiens	H3K27ac	hm	GM2255	Lymphoblastoid	Blood	GSM1234147
42508	Homo sapiens	H3K27ac	hm	GM2255	Lymphoblastoid	Blood	GSM1234148
42523	Homo sapiens	H3K27ac	hm	GM2588	Lymphoblastoid	Blood	GSM1234165
42524	Homo sapiens	H3K27ac	hm	GM2588	Lymphoblastoid	Blood	GSM1234166
42539	Homo sapiens	H3K27ac	hm	GM2610	Lymphoblastoid	Blood	GSM1234183
42540	Homo sapiens	H3K27ac	hm	GM2610	Lymphoblastoid	Blood	GSM1234184
42555	Homo sapiens	H3K27ac	hm	GM2630	Lymphoblastoid	Blood	GSM1234201
42556	Homo sapiens	H3K27ac	hm	GM2630	Lymphoblastoid	Blood	GSM1234202
42572	Homo sapiens	H3K27ac	hm	MS1	Lymphoblastoid	Blood	GSM1234220
42573	Homo sapiens	H3K27ac	hm	MS1	Lymphoblastoid	Blood	GSM1234221
42574	Homo sapiens	H3K27ac	hm	MS1	Lymphoblastoid	Blood	GSM1234222
42575	Homo sapiens	H3K27ac	hm	MS1	Lymphoblastoid	Blood	GSM1234223
42576	Homo sapiens	H3K27ac	hm	MS1	Lymphoblastoid	Blood	GSM1234224
43040	Homo sapiens	H3K27ac	hm	Jurkat	T Lymphocyte	Blood	GSM1246865
43059	Homo sapiens	H3K27ac	hm	LNCaP	Epithelium	Prostate	GSM1249447
43060	Homo sapiens	H3K27ac	hm	LNCaP	Epithelium	Prostate	GSM1249448
43073	Homo sapiens	H3K27ac	hm	HEK293T	Epithelium	Embryonic Kidney	GSM1249889
43106	Homo sapiens	H3K27ac	hm	CUTLL1	T Lymphocyte	Blood	GSM1252938
43107	Homo sapiens	H3K27ac	hm	CUTLL1	T Lymphocyte	Blood	GSM1252939
43108	Homo sapiens	H3K27ac	hm	CUTLL1	T Lymphocyte	Blood	GSM1252940
43116	Homo sapiens	H3K27ac	hm	SU-DHL6	B Lymphocyte	Lymph Node	GSM1254194
43118	Homo sapiens	H3K27ac	hm	HBL1	B Lymphocyte	Bone Marrow	GSM1254196
43120	Homo sapiens	H3K27ac	hm	OCI-Ly3	B Lymphocyte	Bone Marrow	GSM1254198
43122	Homo sapiens	H3K27ac	hm	OCI-Ly4	B Lymphocyte	Bone Marrow	GSM1254200
43124	Homo sapiens	H3K27ac	hm	Toledo	B Lymphocyte	Blood	GSM1254202
43126	Homo sapiens	H3K27ac	hm		B Lymphocyte	Bone Marrow	GSM1254206
43128	Homo sapiens	H3K27ac	hm		B Lymphocyte	Bone Marrow	GSM1254208
43130	Homo sapiens	H3K27ac	hm		B Lymphocyte	Bone Marrow	GSM1254210
43132	Homo sapiens	H3K27ac	hm		B Lymphocyte	Bone Marrow	GSM1254212
43134	Homo sapiens	H3K27ac	hm		B Lymphocyte	Bone Marrow	GSM1254214
43136	Homo sapiens	H3K27ac	hm		B Lymphocyte	Bone Marrow	GSM1254216
43207	Homo sapiens	H3K27ac	hm			Pancreatic Islet	GSM1261672
43209	Homo sapiens	H3K27ac	hm			Pancreatic Islet	GSM1261674
43328	Homo sapiens	H3K27ac	hm	iPS C1	iPSC		GSM1272746
43334	Homo sapiens	H3K27ac	hm	iPS C1	iPSC		GSM1272752
43340	Homo sapiens	H3K27ac	hm	BG01	Embryonic Stem Cell	Embryo	GSM1272758
43346	Homo sapiens	H3K27ac	hm	WIBR3	Embryonic Stem Cell	Embryo	GSM1272764
43352	Homo sapiens	H3K27ac	hm	WIBR3	Embryonic Stem Cell	Embryo	GSM1272770
43368	Homo sapiens	H3K27ac	hm	H7	Embryonic Stem Cell	Embryo	GSM1273645
43373	Homo sapiens	H3K27ac	hm			Endoderm	GSM1273650
43378	Homo sapiens	H3K27ac	hm		Endoderm Cell	Embryo	GSM1273655
43383	Homo sapiens	H3K27ac	hm		Embryonic Stem Cell	Embryo	GSM1273660
43388	Homo sapiens	H3K27ac	hm		Embryonic Stem Cell	Embryo	GSM1273665
43393	Homo sapiens	H3K27ac	hm		Embryonic Stem Cell	Embryo	GSM1273670
43445	Homo sapiens	H3K27ac	hm		Proerythroblast	Bone Marrow	GSM1278239
43591	Homo sapiens	H3K27ac	hm	Jurkat	T Lymphocyte	Blood	GSM1296384
43637	Homo sapiens	H3K27ac	hm	COLO-741	Epithelium	Colon	GSM1296640
43640	Homo sapiens	H3K27ac	hm	HT29	Epithelium	Colon	GSM1296643
43743	Homo sapiens	H3K27ac	hm	KOPT-K1	T Lymphocyte	Blood	GSM1314122
43750	Homo sapiens	H3K27ac	hm	KOPT-K1	T Lymphocyte	Blood	GSM1314129
43757	Homo sapiens	H3K27ac	hm	DND-41	T Lymphocyte	Blood	GSM1314136
43764	Homo sapiens	H3K27ac	hm	DND-41	T Lymphocyte	Blood	GSM1314143
44016	Homo sapiens	H3K27ac	hm		Monocyte	Blood	GSM995355
44017	Homo sapiens	H3K27ac	hm		Monocyte	Blood	GSM995356
44020	Homo sapiens	H3K27ac	hm		Monocyte	Blood	GSM995359
44021	Homo sapiens	H3K27ac	hm		Monocyte	Blood	GSM995360
44036	Homo sapiens	H3K27ac	hm		B Lymphocyte	Blood	GSM998996
44037	Homo sapiens	H3K27ac	hm		B Lymphocyte	Blood	GSM998997
44040	Homo sapiens	H3K27ac	hm		T Lymphocyte	Blood	GSM999000
44041	Homo sapiens	H3K27ac	hm		T Lymphocyte	Blood	GSM999001
44044	Homo sapiens	H3K27ac	hm		T Lymphocyte	Blood	GSM999004
44045	Homo sapiens	H3K27ac	hm		T Lymphocyte	Blood	GSM999005
44048	Homo sapiens	H3K27ac	hm		Natural Killer Cell	Blood	GSM999008
44049	Homo sapiens	H3K27ac	hm		Natural Killer Cell	Blood	GSM999009
44081	Homo sapiens	H3K27ac	hm		T Lymphocyte	Blood	GSM1056919
44082	Homo sapiens	H3K27ac	hm		T Lymphocyte	Blood	GSM1056920
44102	Homo sapiens	H3K27ac	hm		T Lymphocyte	Blood	GSM1056940
44103	Homo sapiens	H3K27ac	hm		T Lymphocyte	Blood	GSM1056941
44104	Homo sapiens	H3K27ac	hm		T Lymphocyte	Blood	GSM1056942
44105	Homo sapiens	H3K27ac	hm		T Lymphocyte	Blood	GSM1056943
44110	Homo sapiens	H3K27ac	hm		T Lymphocyte	Blood	GSM1056948
44111	Homo sapiens	H3K27ac	hm		T Lymphocyte	Blood	GSM1056949
44112	Homo sapiens	H3K27ac	hm		T Lymphocyte	Blood	GSM1056950
44113	Homo sapiens	H3K27ac	hm		T Lymphocyte	Blood	GSM1056951
44344	Homo sapiens	H3K27ac	hm		Endothelial Cell	Umbilical Vein	GSM1214674
44345	Homo sapiens	H3K27ac	hm		Endothelial Cell	Umbilical Vein	GSM1214675
44346	Homo sapiens	H3K27ac	hm		Endothelial Cell	Umbilical Vein	GSM1214676
44347	Homo sapiens	H3K27ac	hm		Endothelial Cell	Umbilical Vein	GSM1214677
44384	Homo sapiens	H3K27ac	hm		Endothelial Cell	Umbilical Vein	GSM1226370
44385	Homo sapiens	H3K27ac	hm		Endothelial Cell	Umbilical Vein	GSM1226371
44607	Homo sapiens	H3K27ac	hm	VCaP	Epithelium	Prostate	GSM1328982
45147	Homo sapiens	H3K27ac	hm	A549	Epithelium	Lung	GSM1003493
45154	Homo sapiens	H3K27ac	hm	A549	Epithelium	Lung	GSM1003578
45166	Homo sapiens	H3K27ac	hm	AG04450	Fibroblast	Fetal Lung	GSM1010912
45182	Homo sapiens	H3K27ac	hm		B Lymphocyte	Blood	GSM1003459
45191	Homo sapiens	H3K27ac	hm	DND-41	T Lymphocyte	Blood	GSM1003462
45210	Homo sapiens	H3K27ac	hm	GM12878	Lymphoblastoid	Blood	GSM733771
45243	Homo sapiens	H3K27ac	hm	H1	Embryonic Stem Cell	Embryo	GSM733718
45272	Homo sapiens	H3K27ac	hm	HCT-116	Epithelium	Colon	GSM945853
45283	Homo sapiens	H3K27ac	hm	HeLa-S3	Epithelium	Cervix	GSM733684
45299	Homo sapiens	H3K27ac	hm	HepG2	Epithelium	Liver	GSM733743
45318	Homo sapiens	H3K27ac	hm		Epithelium	Mammary Gland	GSM733660
45340	Homo sapiens	H3K27ac	hm		Myoblast	Skeletal Muscle	GSM733755
45346	Homo sapiens	H3K27ac	hm		Myoblast	Skeletal Muscle	GSM733666
45360	Homo sapiens	H3K27ac	hm		Endothelial Cell	Umbilical Vein	GSM733691
45394	Homo sapiens	H3K27ac	hm	K562	Erythroblast	Bone Marrow	GSM733656
45432	Homo sapiens	H3K27ac	hm	MCF-7	Epithelium	Mammary Gland	GSM945854
45447	Homo sapiens	H3K27ac	hm		Monocyte	Blood	GSM1003559
45462	Homo sapiens	H3K27ac	hm		Astrocyte	Brain	GSM733763
45467	Homo sapiens	H3K27ac	hm	NHDF-Ad	Fibroblast	Skin	GSM733662
45480	Homo sapiens	H3K27ac	hm	NHEK	Keratinocyte	Skin	GSM733674
45497	Homo sapiens	H3K27ac	hm	NHLF	Fibroblast	Lung	GSM733646
45519	Homo sapiens	H3K27ac	hm		Osteoblast	Bone	GSM733739
45528	Homo sapiens	H3K27ac	hm	PANC-1	Epithelium	Pancreas	GSM818826
47123	Homo sapiens	H3K27ac	hm		Cortex	Brain	GSM1119116
47124	Homo sapiens	H3K27ac	hm		Cortex	Brain	GSM1119117
47125	Homo sapiens	H3K27ac	hm		Cortex	Brain	GSM1119118
47126	Homo sapiens	H3K27ac	hm		Cortex	Brain	GSM1119119
47127	Homo sapiens	H3K27ac	hm		Cortex	Brain	GSM1119120
47128	Homo sapiens	H3K27ac	hm		Cortex	Brain	GSM1119121
47129	Homo sapiens	H3K27ac	hm		Cortex	Brain	GSM1119122
47130	Homo sapiens	H3K27ac	hm		Cortex	Brain	GSM1119123
47131	Homo sapiens	H3K27ac	hm		Cortex	Globus Pallidus	GSM1119124
47132	Homo sapiens	H3K27ac	hm		Cortex	Brain	GSM1119125
47133	Homo sapiens	H3K27ac	hm		Cortex	Brain	GSM1119126
47134	Homo sapiens	H3K27ac	hm		Cortex	Brain	GSM1119127
47135	Homo sapiens	H3K27ac	hm		Cortex	Brain	GSM1119128
47136	Homo sapiens	H3K27ac	hm		Cortex	Brain	GSM1119129
47137	Homo sapiens	H3K27ac	hm		Cortex	Brain	GSM1119130
47138	Homo sapiens	H3K27ac	hm		Cortex	Brain	GSM1119131
47139	Homo sapiens	H3K27ac	hm		Cortex	Brain	GSM1119132
47140	Homo sapiens	H3K27ac	hm		Cortex	Brain	GSM1119133
47141	Homo sapiens	H3K27ac	hm		Cortex	Brain	GSM1119134
47142	Homo sapiens	H3K27ac	hm		Cortex	Brain	GSM1119135
47143	Homo sapiens	H3K27ac	hm		Cortex	Brain	GSM1119136
47144	Homo sapiens	H3K27ac	hm		Cortex	Brain	GSM1119137
47145	Homo sapiens	H3K27ac	hm		Cortex	Brain	GSM1119138
47146	Homo sapiens	H3K27ac	hm		Cortex	Brain	GSM1119139
47147	Homo sapiens	H3K27ac	hm		Cortex	Brain	GSM1119140
47148	Homo sapiens	H3K27ac	hm		Cortex	Brain	GSM1119141
47149	Homo sapiens	H3K27ac	hm		Cortex	Brain	GSM1119142
47150	Homo sapiens	H3K27ac	hm		Cortex	Globus Pallidus	GSM1119143
47151	Homo sapiens	H3K27ac	hm		Cortex	Brain	GSM1119144
47152	Homo sapiens	H3K27ac	hm		Cortex	Brain	GSM1119145
47153	Homo sapiens	H3K27ac	hm		Cortex	Brain	GSM1119146
47154	Homo sapiens	H3K27ac	hm		Cortex	Brain	GSM1119147
47155	Homo sapiens	H3K27ac	hm		Cortex	Brain	GSM1119148
47156	Homo sapiens	H3K27ac	hm		Cortex	Brain	GSM1119149
47157	Homo sapiens	H3K27ac	hm		Cortex	Brain	GSM1119150
47158	Homo sapiens	H3K27ac	hm		Cortex	Brain	GSM1119151
47159	Homo sapiens	H3K27ac	hm			Hypothalamus	GSM1119152
47160	Homo sapiens	H3K27ac	hm		Cortex	Brain	GSM1119153
47161	Homo sapiens	H3K27ac	hm		Cortex	Cerebellum	GSM1119154
47162	Homo sapiens	H3K27ac	hm		Cortex	Brain	GSM1119155
47163	Homo sapiens	H3K27ac	hm		Cortex	Brain	GSM1119156
47164	Homo sapiens	H3K27ac	hm		Cortex	Brain	GSM1119157
47165	Homo sapiens	H3K27ac	hm		Cortex	Brain	GSM1119158
47166	Homo sapiens	H3K27ac	hm		Cortex	Brain	GSM1119159
47167	Homo sapiens	H3K27ac	hm		Cortex	Brain	GSM1119160
47168	Homo sapiens	H3K27ac	hm		Cortex	Brain	GSM1119161
47169	Homo sapiens	H3K27ac	hm		Cortex	Brain	GSM1119162
47170	Homo sapiens	H3K27ac	hm		Cortex	Brain	GSM1119163
47171	Homo sapiens	H3K27ac	hm		Cortex	Brain	GSM1119164
47172	Homo sapiens	H3K27ac	hm		Cortex	Brain	GSM1119165
47173	Homo sapiens	H3K27ac	hm		Cortex	Brain	GSM1119166
47174	Homo sapiens	H3K27ac	hm		Cortex	Brain	GSM1119167
47175	Homo sapiens	H3K27ac	hm		Cortex	Brain	GSM1119168
47176	Homo sapiens	H3K27ac	hm		Cortex	Brain	GSM1119169
47177	Homo sapiens	H3K27ac	hm		Cortex	Brain	GSM1119170
47178	Homo sapiens	H3K27ac	hm		Cortex	Brain	GSM1119171
47179	Homo sapiens	H3K27ac	hm		Cortex	Brain	GSM1119172
47180	Homo sapiens	H3K27ac	hm		Cortex	Brain	GSM1119173
47181	Homo sapiens	H3K27ac	hm		Cortex	Brain	GSM1119174
47182	Homo sapiens	H3K27ac	hm		Cortex	Brain	GSM1119175
47183	Homo sapiens	H3K27ac	hm		Cortex	Brain	GSM1119176
47184	Homo sapiens	H3K27ac	hm		Cortex	Brain	GSM1119177
47185	Homo sapiens	H3K27ac	hm		Cortex	Brain	GSM1119178
47186	Homo sapiens	H3K27ac	hm		Cortex	Brain	GSM1119179
47187	Homo sapiens	H3K27ac	hm		Cortex	Brain	GSM1119180
47188	Homo sapiens	H3K27ac	hm		Cortex	Brain	GSM1119181
47189	Homo sapiens	H3K27ac	hm		Cortex	Brain	GSM1119182
47190	Homo sapiens	H3K27ac	hm		Cortex	Brain	GSM1119183
47191	Homo sapiens	H3K27ac	hm		Cortex	Brain	GSM1119184
47192	Homo sapiens	H3K27ac	hm		Cortex	Brain	GSM1119185
47193	Homo sapiens	H3K27ac	hm		Cortex	Brain	GSM1119186
47194	Homo sapiens	H3K27ac	hm		Cortex	Brain	GSM1119187
47195	Homo sapiens	H3K27ac	hm		Cortex	Brain	GSM1119188
47196	Homo sapiens	H3K27ac	hm		Cortex	Brain	GSM1119189
47197	Homo sapiens	H3K27ac	hm		Cortex	Brain	GSM1119190
47198	Homo sapiens	H3K27ac	hm		Cortex	Brain	GSM1119191
47199	Homo sapiens	H3K27ac	hm		Cortex	Brain	GSM1119192
47200	Homo sapiens	H3K27ac	hm		Cortex	Brain	GSM1119193
47201	Homo sapiens	H3K27ac	hm		Cortex	Brain	GSM1119194
47202	Homo sapiens	H3K27ac	hm		Cortex	Brain	GSM1119195
47203	Homo sapiens	H3K27ac	hm		Cortex	Brain	GSM1119196
47204	Homo sapiens	H3K27ac	hm		Cortex	Globus Pallidus	GSM1119197
47205	Homo sapiens	H3K27ac	hm		Cortex	Brain	GSM1119198
47206	Homo sapiens	H3K27ac	hm		Cortex	Brain	GSM1119199
47207	Homo sapiens	H3K27ac	hm		Cortex	Brain	GSM1119200
47208	Homo sapiens	H3K27ac	hm		Cortex	Brain	GSM1119201
47209	Homo sapiens	H3K27ac	hm		Cortex	Brain	GSM1119203
47210	Homo sapiens	H3K27ac	hm		Cortex	Brain	GSM1119204
47211	Homo sapiens	H3K27ac	hm		Cortex	Brain	GSM1119205
47212	Homo sapiens	H3K27ac	hm		Cortex	Globus Pallidus	GSM1119206
47213	Homo sapiens	H3K27ac	hm		Cortex	Brain	GSM1119207
47214	Homo sapiens	H3K27ac	hm		Cortex	Brain	GSM1119208
47215	Homo sapiens	H3K27ac	hm		Cortex	Brain	GSM1119209
47216	Homo sapiens	H3K27ac	hm		Cortex	Brain	GSM1119210
47217	Homo sapiens	H3K27ac	hm		Cortex	Brain	GSM1119211
47218	Homo sapiens	H3K27ac	hm		Cortex	Cerebellum	GSM1119212
47219	Homo sapiens	H3K27ac	hm		Cortex	Brain	GSM1119213
47220	Homo sapiens	H3K27ac	hm		Cortex	Brain	GSM1119214
47221	Homo sapiens	H3K27ac	hm		Cortex	Brain	GSM1119215
47222	Homo sapiens	H3K27ac	hm		Cortex	Brain	GSM1119216
47223	Homo sapiens	H3K27ac	hm		Cortex	Brain	GSM1119217
47224	Homo sapiens	H3K27ac	hm		Cortex	Brain	GSM1119218
47225	Homo sapiens	H3K27ac	hm		Cortex	Brain	GSM1119219
47226	Homo sapiens	H3K27ac	hm		Cortex	Brain	GSM1119220
47227	Homo sapiens	H3K27ac	hm		Cortex	Brain	GSM1119222
47228	Homo sapiens	H3K27ac	hm		Cortex	Brain	GSM1119223
47229	Homo sapiens	H3K27ac	hm		Cortex	Brain	GSM1119224
47230	Homo sapiens	H3K27ac	hm		Cortex	Brain	GSM1119225
47231	Homo sapiens	H3K27ac	hm		Cortex	Brain	GSM1119228
47232	Homo sapiens	H3K27ac	hm		Cortex	Brain	GSM1119229
47233	Homo sapiens	H3K27ac	hm		Cortex	Brain	GSM1119230
47234	Homo sapiens	H3K27ac	hm		Cortex	Brain	GSM1119231
47235	Homo sapiens	H3K27ac	hm		Cortex	Brain	GSM1119232
47236	Homo sapiens	H3K27ac	hm		Cortex	Brain	GSM1119233
47237	Homo sapiens	H3K27ac	hm		Cortex	Brain	GSM1119235
47238	Homo sapiens	H3K27ac	hm		Cortex	Brain	GSM1119236
47239	Homo sapiens	H3K27ac	hm		Cortex	Brain	GSM1119237
47240	Homo sapiens	H3K27ac	hm		Cortex	Brain	GSM1119238
47241	Homo sapiens	H3K27ac	hm		Cortex	Brain	GSM1119239
47242	Homo sapiens	H3K27ac	hm		Cortex	Brain	GSM1119240
47243	Homo sapiens	H3K27ac	hm		Cortex	Brain	GSM1119241
47244	Homo sapiens	H3K27ac	hm		Cortex	Brain	GSM1119242
47245	Homo sapiens	H3K27ac	hm		Cortex	Brain	GSM1119243
47246	Homo sapiens	H3K27ac	hm		Cortex	Brain	GSM1119244
47247	Homo sapiens	H3K27ac	hm		Cortex	Brain	GSM1119245
47248	Homo sapiens	H3K27ac	hm		Cortex	Brain	GSM1119246
47249	Homo sapiens	H3K27ac	hm		Cortex	Brain	GSM1119247
47250	Homo sapiens	H3K27ac	hm		Cortex	Brain	GSM1119248
47251	Homo sapiens	H3K27ac	hm		Cortex	Brain	GSM1119249
47252	Homo sapiens	H3K27ac	hm		Cortex	Brain	GSM1119250
47253	Homo sapiens	H3K27ac	hm		Cortex	Brain	GSM1119251
47254	Homo sapiens	H3K27ac	hm		Cortex	Brain	GSM1119252
47255	Homo sapiens	H3K27ac	hm			Hypothalamus	GSM1119253
47256	Homo sapiens	H3K27ac	hm		Cortex	Cerebellum	GSM1119254
47257	Homo sapiens	H3K27ac	hm		Cortex	Brain	GSM1119255
47258	Homo sapiens	H3K27ac	hm		Cortex	Brain	GSM1119256
47259	Homo sapiens	H3K27ac	hm		Cortex	Brain	GSM1119257
47260	Homo sapiens	H3K27ac	hm		Cortex	Brain	GSM1119258
47261	Homo sapiens	H3K27ac	hm		Cortex	Brain	GSM1119259
47262	Homo sapiens	H3K27ac	hm		Cortex	Brain	GSM1119260
47263	Homo sapiens	H3K27ac	hm		Cortex	Brain	GSM1119261
47264	Homo sapiens	H3K27ac	hm			Cerebellum	GSM1119262
47630	Homo sapiens	H3K27ac	hm			Stomach	GSM1252274
47634	Homo sapiens	H3K27ac	hm			Stomach	GSM1252278
47638	Homo sapiens	H3K27ac	hm			Stomach	GSM1252282
47642	Homo sapiens	H3K27ac	hm			Stomach	GSM1252286
47646	Homo sapiens	H3K27ac	hm			Stomach	GSM1252290
47650	Homo sapiens	H3K27ac	hm			Stomach	GSM1252294
47668	Homo sapiens	H3K27ac	hm			Stomach	GSM1252312
47672	Homo sapiens	H3K27ac	hm			Stomach	GSM1252316
47676	Homo sapiens	H3K27ac	hm			Stomach	GSM1252320
47680	Homo sapiens	H3K27ac	hm			Stomach	GSM1252324
48063	Homo sapiens	H3K27ac	hm		Endothelial Cell	Umbilical Vein	GSM1305204
48064	Homo sapiens	H3K27ac	hm		Endothelial Cell	Umbilical Vein	GSM1305205
48065	Homo sapiens	H3K27ac	hm		Endothelial Cell	Umbilical Vein	GSM1305206
48264	Homo sapiens	H3K27ac	hm	GM12878	Lymphoblastoid	Blood	GSM1333956
48281	Homo sapiens	H3K27ac	hm	GM12878	Lymphoblastoid	Blood	GSM1333973
48282	Homo sapiens	H3K27ac	hm	GM12878	Lymphoblastoid	Blood	GSM1333974
48283	Homo sapiens	H3K27ac	hm	GM12878	Lymphoblastoid	Blood	GSM1333975
48284	Homo sapiens	H3K27ac	hm	GM12878	Lymphoblastoid	Blood	GSM1333976
48285	Homo sapiens	H3K27ac	hm	GM12878	Lymphoblastoid	Blood	GSM1333977
48286	Homo sapiens	H3K27ac	hm	GM12878	Lymphoblastoid	Blood	GSM1333978
48287	Homo sapiens	H3K27ac	hm	GM12878	Lymphoblastoid	Blood	GSM1333979
48288	Homo sapiens	H3K27ac	hm	GM12878	Lymphoblastoid	Blood	GSM1333980
48521	Homo sapiens	H3K27ac	hm	U2OS		Bone	GSM1356567
48544	Homo sapiens	H3K27ac	hm	TCam-2			GSM1361712
48546	Homo sapiens	H3K27ac	hm	NCCIT	Epithelium		GSM1361714
48565	Homo sapiens	H3K27ac	hm	LS174T	Epithelium	Colon	GSM1365900
48695	Homo sapiens	H3K27ac	hm		Spermatid		GSM1375210
48696	Homo sapiens	H3K27ac	hm		Spermatid		GSM1375211
48733	Homo sapiens	H3K27ac	hm		Epithelium	Mammary Gland	GSM1383853
48739	Homo sapiens	H3K27ac	hm	MCF-7	Epithelium	Mammary Gland	GSM1383859
48745	Homo sapiens	H3K27ac	hm	PrEC	Epithelium	Prostate	GSM1383865
48751	Homo sapiens	H3K27ac	hm	PC-3	Epithelium	Prostate	GSM1383871
48782	Homo sapiens	H3K27ac	hm	P493-6	B Lymphocyte	Blood	GSM1386346
48972	Homo sapiens	H3K27ac	hm	MCF-7	Epithelium	Mammary Gland	GSM1402797
48973	Homo sapiens	H3K27ac	hm	MCF-7	Epithelium	Mammary Gland	GSM1402798
48975	Homo sapiens	H3K27ac	hm	MCF-7	Epithelium	Mammary Gland	GSM1402800
48976	Homo sapiens	H3K27ac	hm	MCF-7	Epithelium	Mammary Gland	GSM1402801
49052	Homo sapiens	H3K27ac	hm		Monocyte	Blood	GSM1406308
49055	Homo sapiens	H3K27ac	hm		Macrophage	Blood	GSM1406311
49058	Homo sapiens	H3K27ac	hm		Macrophage	Blood	GSM1406314
49061	Homo sapiens	H3K27ac	hm		Macrophage	Blood	GSM1406317
49185	Homo sapiens	H3K27ac	hm		T Lymphocyte	Blood	GSM1414734
49189	Homo sapiens	H3K27ac	hm		T Lymphocyte	Blood	GSM1414738
49282	Homo sapiens	H3K27ac	hm	Jurkat	T Lymphocyte	Blood
49283	Homo sapiens	H3K27ac	hm	Jurkat	T Lymphocyte	Blood	GSM1431909
49412	Homo sapiens	H3K27ac	hm	IMR90	Fibroblast	Lung	GSM1442703
49413	Homo sapiens	H3K27ac	hm	IMR90	Fibroblast	Lung	GSM1442704
49477	Homo sapiens	H3K27ac	hm		Retinal pigment cell		GSM1463916
49529	Homo sapiens	H3K27ac	hm	HCT-116	Epithelium	Colon	GSM1465028
49530	Homo sapiens	H3K27ac	hm	HCT-116	Epithelium	Colon	GSM1465029
49848	Homo sapiens	H3K27ac	hm	SK-N-MC	Epithelium	Brain	GSM1517538
49855	Homo sapiens	H3K27ac	hm	SK-N-MC	Epithelium	Brain	GSM1517545
49857	Homo sapiens	H3K27ac	hm	SK-N-MC	Epithelium	Brain	GSM1517547
49864	Homo sapiens	H3K27ac	hm	SK-N-MC	Epithelium	Brain	GSM1517554
49866	Homo sapiens	H3K27ac	hm	SK-N-MC	Epithelium	Brain	GSM1517556
49873	Homo sapiens	H3K27ac	hm	A673			GSM1517563
49880	Homo sapiens	H3K27ac	hm	A673			GSM1517570
49881	Homo sapiens	H3K27ac	hm	A673			GSM1517571
49883	Homo sapiens	H3K27ac	hm	A673			GSM1517573
49884	Homo sapiens	H3K27ac	hm	A673			GSM1517574
49908	Homo sapiens	H3K27ac	hm	H9	Embryonic Stem Cell	Embryo	GSM1521721
49913	Homo sapiens	H3K27ac	hm	H9	Embryonic Stem Cell	Embryo	GSM1521726
49917	Homo sapiens	H3K27ac	hm		Neural Progenitor Cell		GSM1521730
49922	Homo sapiens	H3K27ac	hm		Neural Progenitor Cell		GSM1521735
49927	Homo sapiens	H3K27ac	hm		Neural Progenitor Cell		GSM1521740
49932	Homo sapiens	H3K27ac	hm		Neural Progenitor Cell		GSM1521745
49937	Homo sapiens	H3K27ac	hm		Neural Progenitor Cell		GSM1521750
49942	Homo sapiens	H3K27ac	hm		Neural Progenitor Cell		GSM1521755
49962	Homo sapiens	H3K27ac	hm	NCI-H69	Epithelium	Lung	GSM1526703
49963	Homo sapiens	H3K27ac	hm	GLC-16	Epithelium	Lung	GSM1526704
49965	Homo sapiens	H3K27ac	hm	NCI-H82	Epithelium	Lung	GSM1526706
49978	Homo sapiens	H3K27ac	hm	90-8TL	Schwann Cell	Brain	GSM1527927
49981	Homo sapiens	H3K27ac	hm	90-8TL	Schwann Cell	Brain	GSM1527930
50354	Homo sapiens	H3K27ac	hm	IMR90	Fibroblast	Lung	GSM1418963
50355	Homo sapiens	H3K27ac	hm	IMR90	Fibroblast	Lung	GSM1418964
50395	Homo sapiens	H3K27ac	hm	RPMI-8402	T Lymphocyte	Blood	GSM1442003
50404	Homo sapiens	H3K27ac	hm	hMADS-3	Adipocyte	Adipose	GSM1443805
50405	Homo sapiens	H3K27ac	hm	hMADS-3	Adipocyte	Adipose	GSM1443806
50406	Homo sapiens	H3K27ac	hm	hMADS-3	Adipocyte	Adipose	GSM1443807
50407	Homo sapiens	H3K27ac	hm	hMADS-3	Adipocyte	Adipose	GSM1443808
50418	Homo sapiens	H3K27ac	hm	hMADS-3	Adipocyte	Adipose	GSM1443831
50419	Homo sapiens	H3K27ac	hm	hMADS-3	Adipocyte	Adipose	GSM1443832
50458	Homo sapiens	H3K27ac	hm	293T-Rex			GSM1479214
50509	Homo sapiens	H3K27ac	hm	Ramos	B Lymphocyte		GSM1519132
50564	Homo sapiens	H3K27ac	hm	Jurkat	T Lymphocyte	Blood	GSM1519634
50568	Homo sapiens	H3K27ac	hm	Jurkat	T Lymphocyte	Blood	GSM1519638
50572	Homo sapiens	H3K27ac	hm	Jurkat	T Lymphocyte	Blood	GSM1519642
50574	Homo sapiens	H3K27ac	hm				GSM1519644
50605	Homo sapiens	H3K27ac	hm	KELLY			GSM1532401
50612	Homo sapiens	H3K27ac	hm	SH-SY5Y	Neuron	Bone Marrow	GSM1532408
50618	Homo sapiens	H3K27ac	hm		Neuroblastoma patient cells		GSM1532414
50619	Homo sapiens	H3K27ac	hm		Neuroblastoma patient cells		GSM1532415
50621	Homo sapiens	H3K27ac	hm		Neuroblastoma patient cells		GSM1532417
50823	Homo sapiens	H3K27ac	hm	Calu-3		Lung	GSM1548075
50884	Homo sapiens	H3K27ac	hm				GSM1566557
50885	Homo sapiens	H3K27ac	hm				GSM1566558
50886	Homo sapiens	H3K27ac	hm				GSM1566559
50887	Homo sapiens	H3K27ac	hm				GSM1566560
50901	Homo sapiens	H3K27ac	hm	LIS2	Embryonic Stem Cell	Embryo	GSM1571895
50907	Homo sapiens	H3K27ac	hm	LIS2	Embryonic Stem Cell	Embryo	GSM1571901
50913	Homo sapiens	H3K27ac	hm	WIS2	Embryonic Stem Cell		GSM1571907
50919	Homo sapiens	H3K27ac	hm	WIS2	Embryonic Stem Cell		GSM1571913
51146	Homo sapiens	H3K27ac	hm	HCT-116	Epithelium	Colon	GSM1415876
51154	Homo sapiens	H3K27ac	hm	DKO1			GSM1415884
51168	Homo sapiens	H3K27ac	hm	DKO1			GSM1420161
51172	Homo sapiens	H3K27ac	hm	GM18502	Lymphoblastoid		GSM1420841
51173	Homo sapiens	H3K27ac	hm	GM18504	Lymphoblastoid		GSM1420842
51174	Homo sapiens	H3K27ac	hm	GM18507	Lymphoblastoid	Blood	GSM1420843
51175	Homo sapiens	H3K27ac	hm	GM18508	Lymphoblastoid	Blood	GSM1420844
51176	Homo sapiens	H3K27ac	hm	GM18856	Lymphoblastoid		GSM1420845
51177	Homo sapiens	H3K27ac	hm	GM18861	Lymphoblastoid		GSM1420846
51178	Homo sapiens	H3K27ac	hm	GM18862	Lymphoblastoid		GSM1420847
51179	Homo sapiens	H3K27ac	hm	GM18870	Lymphoblastoid		GSM1420848
51180	Homo sapiens	H3K27ac	hm	GM19093	Lymphoblastoid		GSM1420849
51181	Homo sapiens	H3K27ac	hm	GM19210	Lymphoblastoid		GSM1420850
51182	Homo sapiens	H3K27ac	hm		Lymphoblastoid		GSM1420851
51183	Homo sapiens	H3K27ac	hm		Lymphoblastoid		GSM1420852
51184	Homo sapiens	H3K27ac	hm	GM19200	Lymphoblastoid	Blood	GSM1420853
51185	Homo sapiens	H3K27ac	hm	GM19209	Lymphoblastoid		GSM1420854
51186	Homo sapiens	H3K27ac	hm	GM19116	Lymphoblastoid		GSM1420855
51187	Homo sapiens	H3K27ac	hm	GM19140	Lymphoblastoid		GSM1420856
51188	Homo sapiens	H3K27ac	hm	GM19131	Lymphoblastoid		GSM1420857
51189	Homo sapiens	H3K27ac	hm	GM19130	Lymphoblastoid		GSM1420858
51190	Homo sapiens	H3K27ac	hm		Lymphoblastoid		GSM1420859
51191	Homo sapiens	H3K27ac	hm	GM19127	Lymphoblastoid		GSM1420860
51192	Homo sapiens	H3K27ac	hm	GM19144	Lymphoblastoid		GSM1420861
51194	Homo sapiens	H3K27ac	hm	GM19152	Lymphoblastoid		GSM1420863
51195	Homo sapiens	H3K27ac	hm	GM19143	Lymphoblastoid		GSM1420864
51196	Homo sapiens	H3K27ac	hm	GM19098	Lymphoblastoid		GSM1420865
51197	Homo sapiens	H3K27ac	hm	GM19099	Lymphoblastoid	Blood	GSM1420866
51198	Homo sapiens	H3K27ac	hm	GM19193	Lymphoblastoid	Blood	GSM1420867
51199	Homo sapiens	H3K27ac	hm	GM19239	Lymphoblastoid	Blood	GSM1420868
51200	Homo sapiens	H3K27ac	hm	GM18499	Lymphoblastoid		GSM1420869
51201	Homo sapiens	H3K27ac	hm	GM18519	Lymphoblastoid		GSM1420870
51202	Homo sapiens	H3K27ac	hm	GM18516	Lymphoblastoid	Blood	GSM1420871
51203	Homo sapiens	H3K27ac	hm	GM18517	Lymphoblastoid		GSM1420872
51204	Homo sapiens	H3K27ac	hm	GM18522	Lymphoblastoid	Blood	GSM1420873
51205	Homo sapiens	H3K27ac	hm		Lymphoblastoid		GSM1420874
51206	Homo sapiens	H3K27ac	hm	GM18852	Lymphoblastoid		GSM1420875
51207	Homo sapiens	H3K27ac	hm	GM18853	Lymphoblastoid		GSM1420876
51208	Homo sapiens	H3K27ac	hm	GM18855	Lymphoblastoid		GSM1420877
51209	Homo sapiens	H3K27ac	hm	GM18912	Lymphoblastoid		GSM1420878
51210	Homo sapiens	H3K27ac	hm	GM18913	Lymphoblastoid		GSM1420879
51211	Homo sapiens	H3K27ac	hm	GM19159	Lymphoblastoid		GSM1420880
51212	Homo sapiens	H3K27ac	hm	GM19160	Lymphoblastoid		GSM1420881
51213	Homo sapiens	H3K27ac	hm	GM19222	Lymphoblastoid		GSM1420882
51214	Homo sapiens	H3K27ac	hm	GM19101	Lymphoblastoid		GSM1420883
51215	Homo sapiens	H3K27ac	hm	GM19137	Lymphoblastoid		GSM1420884
51216	Homo sapiens	H3K27ac	hm	GM19138	Lymphoblastoid		GSM1420885
51217	Homo sapiens	H3K27ac	hm	GM19171	Lymphoblastoid
51219	Homo sapiens	H3K27ac	hm	GM19119	Lymphoblastoid		GSM1420888
51222	Homo sapiens	H3K27ac	hm	GM18510	Lymphoblastoid
51224	Homo sapiens	H3K27ac	hm	GM18520	Lymphoblastoid		GSM1420893
51226	Homo sapiens	H3K27ac	hm	GM18916	Lymphoblastoid		GSM1420895
51228	Homo sapiens	H3K27ac	hm	GM19147	Lymphoblastoid		GSM1420897
51229	Homo sapiens	H3K27ac	hm	GM19114	Lymphoblastoid		GSM1420898
51483	Homo sapiens	H3K27ac	hm	HUES64	Embryonic Stem Cell	Embryo	GSM1505665
51484	Homo sapiens	H3K27ac	hm	HUES64	Embryonic Stem Cell	Embryo	GSM1505666
51485	Homo sapiens	H3K27ac	hm	HUES64	Embryonic Stem Cell	Embryo	GSM1505667
51486	Homo sapiens	H3K27ac	hm	HUES64	Embryonic Stem Cell	Embryo	GSM1505668
51487	Homo sapiens	H3K27ac	hm	HUES64	Embryonic Stem Cell	Embryo	GSM1505669
51488	Homo sapiens	H3K27ac	hm	HUES64	Embryonic Stem Cell	Embryo	GSM1505670
51490	Homo sapiens	H3K27ac	hm	HUES64	Embryonic Stem Cell	Embryo	GSM1505672
51635	Homo sapiens	H3K27ac	hm		Stromal Cell		GSM1513891
51636	Homo sapiens	H3K27ac	hm		Stromal Cell		GSM1513892
51657	Homo sapiens	H3K27ac	hm		B Lymphocyte	Lymph Node	GSM1523532
51660	Homo sapiens	H3K27ac	hm		B Lymphocyte	Lymph Node	GSM1523535
51667	Homo sapiens	H3K27ac	hm		B Lymphocyte	Lymph Node	GSM1523544
51670	Homo sapiens	H3K27ac	hm		B Lymphocyte	Lymph Node	GSM1523550
51675	Homo sapiens	H3K27ac	hm		B Lymphocyte	Lymph Node	GSM1523556
51678	Homo sapiens	H3K27ac	hm		B Lymphocyte	Lymph Node	GSM1523559
51681	Homo sapiens	H3K27ac	hm		B Lymphocyte	Lymph Node	GSM1523565
51684	Homo sapiens	H3K27ac	hm		B Lymphocyte	Lymph Node	GSM1523571
51686	Homo sapiens	H3K27ac	hm		B Lymphocyte	Lymph Node	GSM1523573
51691	Homo sapiens	H3K27ac	hm		B Lymphocyte	Tonsil	GSM1523578
51694	Homo sapiens	H3K27ac	hm		B Lymphocyte	Tonsil	GSM1523582
51697	Homo sapiens	H3K27ac	hm		B Lymphocyte	Tonsil	GSM1523586
51699	Homo sapiens	H3K27ac	hm		B Lymphocyte	Tonsil	GSM1523589
51701	Homo sapiens	H3K27ac	hm		B Lymphocyte	Tonsil	GSM1523591
51704	Homo sapiens	H3K27ac	hm		B Lymphocyte	Tonsil	GSM1523594
51707	Homo sapiens	H3K27ac	hm		B Lymphocyte	Tonsil	GSM1523598
51710	Homo sapiens	H3K27ac	hm		B Lymphocyte	Tonsil	GSM1523602
51712	Homo sapiens	H3K27ac	hm		B Lymphocyte	Tonsil	GSM1523605
51714	Homo sapiens	H3K27ac	hm		B Lymphocyte	Tonsil	GSM1523607
51717	Homo sapiens	H3K27ac	hm		B Lymphocyte	Blood	GSM1523610
51720	Homo sapiens	H3K27ac	hm		B Lymphocyte	Blood	GSM1523614
51722	Homo sapiens	H3K27ac	hm		B Lymphocyte	Blood	GSM1523618
51724	Homo sapiens	H3K27ac	hm		B Lymphocyte	Blood	GSM1523620
51726	Homo sapiens	H3K27ac	hm		B Lymphocyte	Blood	GSM1523622
52032	Homo sapiens	H3K27ac	hm	MDA-MB-468		Breast	GSM1589470
52034	Homo sapiens	H3K27ac	hm	ZR-75-1	Epithelium	Mammary Gland	GSM1589472
52036	Homo sapiens	H3K27ac	hm	T47D	Epithelium	Mammary Gland	GSM1589474
52038	Homo sapiens	H3K27ac	hm	BT-549	Epithelium	Mammary Gland	GSM1589476
52115	Homo sapiens	H3K27ac	hm	CyT49	Embryonic Stem Cell		GSM1316300
52116	Homo sapiens	H3K27ac	hm	CyT49	Embryonic Stem Cell		GSM1316301
52121	Homo sapiens	H3K27ac	hm	CyT49	Embryonic Stem Cell		GSM1316307
52122	Homo sapiens	H3K27ac	hm	CyT49	Embryonic Stem Cell		GSM1316308
52127	Homo sapiens	H3K27ac	hm	CyT49	Embryonic Stem Cell		GSM1316314
52128	Homo sapiens	H3K27ac	hm	CyT49	Embryonic Stem Cell		GSM1316315
52133	Homo sapiens	H3K27ac	hm	CyT49	Embryonic Stem Cell		GSM1316321
52134	Homo sapiens	H3K27ac	hm	CyT49	Embryonic Stem Cell		GSM1316322
52139	Homo sapiens	H3K27ac	hm	CyT49	Embryonic Stem Cell		GSM1316328
52140	Homo sapiens	H3K27ac	hm	CyT49	Embryonic Stem Cell		GSM1316329
52145	Homo sapiens	H3K27ac	hm	CyT49			GSM1316335
52146	Homo sapiens	H3K27ac	hm	CyT49			GSM1316336
52149	Homo sapiens	H3K27ac	hm			Pancreatic Islet	GSM1316339
52151	Homo sapiens	H3K27ac	hm	CyT49			GSM1316341
52159	Homo sapiens	H3K27ac	hm		Macrophage		GSM1327357
52161	Homo sapiens	H3K27ac	hm		Macrophage		GSM1327359
52162	Homo sapiens	H3K27ac	hm		Macrophage		GSM1327360
52185	Homo sapiens	H3K27ac	hm		Stromal Cell	Endometrium	GSM1372852
52190	Homo sapiens	H3K27ac	hm		Stromal Cell	Endometrium	GSM1372858
52195	Homo sapiens	H3K27ac	hm		Stromal Cell	Endometrium	GSM1372863
52200	Homo sapiens	H3K27ac	hm		Stromal Cell	Endometrium	GSM1372870
52232	Homo sapiens	H3K27ac	hm	TE-7	Epithelium	Esophagus	GSM1385786
52235	Homo sapiens	H3K27ac	hm	TE-7	Epithelium	Esophagus	GSM1385789
52291	Homo sapiens	H3K27ac	hm		Keratinocyte		GSM1446919
52292	Homo sapiens	H3K27ac	hm		Keratinocyte		GSM1446920
52293	Homo sapiens	H3K27ac	hm		Keratinocyte		GSM1446921
52294	Homo sapiens	H3K27ac	hm		Keratinocyte		GSM1446922
52309	Homo sapiens	H3K27ac	hm		T Lymphocyte	Tonsil	GSM1462467
52310	Homo sapiens	H3K27ac	hm		T Lymphocyte	Tonsil	GSM1462468
52375	Homo sapiens	H3K27ac	hm		Melanoma Cell		GSM1484294
52376	Homo sapiens	H3K27ac	hm		Melanoma Cell		GSM1484295
52377	Homo sapiens	H3K27ac	hm		Melanoma Cell		GSM1484296
52378	Homo sapiens	H3K27ac	hm		Melanoma Cell		GSM1484297
52379	Homo sapiens	H3K27ac	hm		Melanoma Cell		GSM1484298
52380	Homo sapiens	H3K27ac	hm		Melanoma Cell		GSM1484299
52381	Homo sapiens	H3K27ac	hm		Melanoma Cell		GSM1484300
52382	Homo sapiens	H3K27ac	hm		Melanoma Cell		GSM1484301
52383	Homo sapiens	H3K27ac	hm		Melanoma Cell		GSM1484302
52384	Homo sapiens	H3K27ac	hm		Melanoma Cell		GSM1484303
52385	Homo sapiens	H3K27ac	hm	SKMEL5	Melanoma Cell		GSM1484304
52685	Homo sapiens	H3K27ac	hm	CyT49			GSM1551472
52789	Homo sapiens	H3K27ac	hm	Raji	B Lymphocyte	Blood	GSM1602237
52790	Homo sapiens	H3K27ac	hm	Raji	B Lymphocyte	Blood	GSM1602238
52791	Homo sapiens	H3K27ac	hm	Rj2.2.5			GSM1602239
52792	Homo sapiens	H3K27ac	hm	Rj2.2.5			GSM1602240
53026	Homo sapiens	H3K27ac	hm	EEC16	Epithelium	Endometrium	GSM1663010
53027	Homo sapiens	H3K27ac	hm	EEC16	Epithelium	Endometrium	GSM1663011
53032	Homo sapiens	H3K27ac	hm	FT246	Epithelium	Fallopian tube secretory	GSM1663018
53033	Homo sapiens	H3K27ac	hm	FT246	Epithelium	Fallopian tube secretory	GSM1663019
53038	Homo sapiens	H3K27ac	hm	FT33	Epithelium	Fallopian tube secretory	GSM1663026
53039	Homo sapiens	H3K27ac	hm	FT33	Epithelium	Fallopian tube secretory	GSM1663027
53044	Homo sapiens	H3K27ac	hm	IOE11	Epithelium	Ovary	GSM1663035
53045	Homo sapiens	H3K27ac	hm	IOE11	Epithelium	Ovary	GSM1663036
53049	Homo sapiens	H3K27ac	hm	IOE4	Epithelium	Ovary	GSM1663045
53050	Homo sapiens	H3K27ac	hm	IOE4	Epithelium	Ovary	GSM1663046
53130	Homo sapiens	H3K27ac	hm	BJ	Fibroblast	Skin	GSM1330734
53185	Homo sapiens	H3K27ac	hm		Epithelium	Breast	GSM1421317
53188	Homo sapiens	H3K27ac	hm		Epithelium	Breast	GSM1421320
53357	Homo sapiens	H3K27ac	hm		Embryonic Stem Cell		GSM1498904
53358	Homo sapiens	H3K27ac	hm		Embryonic Stem Cell		GSM1498905
53359	Homo sapiens	H3K27ac	hm		Embryonic Stem Cell		GSM1498906
53360	Homo sapiens	H3K27ac	hm		Embryonic Stem Cell		GSM1498907
53564	Homo sapiens	H3K27ac	hm		Dendritic Cell		GSM1565787
53571	Homo sapiens	H3K27ac	hm		Dendritic Cell		GSM1565794
53578	Homo sapiens	H3K27ac	hm		Dendritic Cell		GSM1565801
53585	Homo sapiens	H3K27ac	hm		Dendritic Cell		GSM1565808
53654	Homo sapiens	H3K27ac	hm		Embryonic Stem Cell		GSM1579347
53655	Homo sapiens	H3K27ac	hm		Embryonic Stem Cell		GSM1579348
53708	Homo sapiens	H3K27ac	hm	Jurkat	T Lymphocyte	Blood	GSM1603210
53709	Homo sapiens	H3K27ac	hm	Jurkat	T Lymphocyte	Blood	GSM1603211
53785	Homo sapiens	H3K27ac	hm		Neutrophil cell		GSM1633870
53788	Homo sapiens	H3K27ac	hm		Neutrophil cell		GSM1633873
53791	Homo sapiens	H3K27ac	hm		Neutrophil cell		GSM1633876
53886	Homo sapiens	H3K27ac	hm	HEK293A			GSM1647364
53888	Homo sapiens	H3K27ac	hm	HEK293A			GSM1647366
53889	Homo sapiens	H3K27ac	hm	HEK293A			GSM1647367
54130	Homo sapiens	H3K27ac	hm		Mesenchymal Stem Cell		GSM1684639
54183	Homo sapiens	H3K27ac	hm	CAL51-MCF7	Epithelium	Breast	GSM1693015
54184	Homo sapiens	H3K27ac	hm	CAL51-MCF7	Epithelium	Breast	GSM1693016
54185	Homo sapiens	H3K27ac	hm	MCF-7	Epithelium	Mammary Gland	GSM1693017
54186	Homo sapiens	H3K27ac	hm	MDA-MB-231	Epithelium	Mammary Gland	GSM1693018
54187	Homo sapiens	H3K27ac	hm	MDA-MB-231	Epithelium	Mammary Gland	GSM1693019
54188	Homo sapiens	H3K27ac	hm	SUM159PT	Epithelium	Mammary Gland	GSM1693020
54189	Homo sapiens	H3K27ac	hm	SUM159PT	Epithelium	Mammary Gland	GSM1693021
54190	Homo sapiens	H3K27ac	hm	SUM159PT	Epithelium	Mammary Gland	GSM1693022
54191	Homo sapiens	H3K27ac	hm	SUM159PT	Epithelium	Mammary Gland	GSM1693023
54192	Homo sapiens	H3K27ac	hm	ZR-75-1	Epithelium	Mammary Gland	GSM1693024
54193	Homo sapiens	H3K27ac	hm	T47D	Epithelium	Mammary Gland	GSM1693025
54194	Homo sapiens	H3K27ac	hm	ZR-75-1	Epithelium	Mammary Gland	GSM1693026
54237	Homo sapiens	H3K27ac	hm	Jurkat	T Lymphocyte	Blood	GSM1697882
54475	Homo sapiens	H3K27ac	hm	MCF-7	Epithelium	Mammary Gland	GSM1382472
54476	Homo sapiens	H3K27ac	hm	MCF-7	Epithelium	Mammary Gland	GSM1382473
54485	Homo sapiens	H3K27ac	hm	MCF-7	Epithelium	Mammary Gland	GSM1382482
54486	Homo sapiens	H3K27ac	hm	MCF-7	Epithelium	Mammary Gland	GSM1382483
54614	Homo sapiens	H3K27ac	hm	SF268			GSM1515744
54615	Homo sapiens	H3K27ac	hm	SF268			GSM1515745
54651	Homo sapiens	H3K27ac	hm	MCF-7	Epithelium	Mammary Gland	GSM1523087
54652	Homo sapiens	H3K27ac	hm	MCF-7	Epithelium	Mammary Gland	GSM1523088
54653	Homo sapiens	H3K27ac	hm	MCF-7	Epithelium	Mammary Gland	GSM1523089
54654	Homo sapiens	H3K27ac	hm	MCF-7	Epithelium	Mammary Gland	GSM1523090
54655	Homo sapiens	H3K27ac	hm	MCF-7	Epithelium	Mammary Gland	GSM1523091
54656	Homo sapiens	H3K27ac	hm	MCF-7	Epithelium	Mammary Gland	GSM1523092
54721	Homo sapiens	H3K27ac	hm	GM19206	Lymphoblastoid		GSM1550791
54722	Homo sapiens	H3K27ac	hm	GM19140	Lymphoblastoid		GSM1550792
54725	Homo sapiens	H3K27ac	hm	GM19101	Lymphoblastoid		GSM1550795
54733	Homo sapiens	H3K27ac	hm	GM18852	Lymphoblastoid		GSM1550803
54737	Homo sapiens	H3K27ac	hm	GM18859	Lymphoblastoid		GSM1550807
54738	Homo sapiens	H3K27ac	hm	GM19092	Lymphoblastoid		GSM1550808
54739	Homo sapiens	H3K27ac	hm		Lymphoblastoid		GSM1550809
54741	Homo sapiens	H3K27ac	hm	GM18913	Lymphoblastoid		GSM1550811
54742	Homo sapiens	H3K27ac	hm	GM18855	Lymphoblastoid		GSM1550812
54744	Homo sapiens	H3K27ac	hm	GM19127	Lymphoblastoid		GSM1550814
54751	Homo sapiens	H3K27ac	hm	GM19141	Lymphoblastoid	Blood	GSM1550821
54752	Homo sapiens	H3K27ac	hm	GM19203	Lymphoblastoid		GSM1550822
54753	Homo sapiens	H3K27ac	hm	GM18862	Lymphoblastoid		GSM1550823
54760	Homo sapiens	H3K27ac	hm	GM18505	Lymphoblastoid	Blood	GSM1550830
54763	Homo sapiens	H3K27ac	hm	GM18519	Lymphoblastoid		GSM1550833
54766	Homo sapiens	H3K27ac	hm	GM19225	Lymphoblastoid		GSM1550836
54772	Homo sapiens	H3K27ac	hm	GM18516	Lymphoblastoid	Blood	GSM1550842
54779	Homo sapiens	H3K27ac	hm		Lymphoblastoid		GSM1550849
54781	Homo sapiens	H3K27ac	hm	GM19207	Lymphoblastoid		GSM1550851
54784	Homo sapiens	H3K27ac	hm	GM18853	Lymphoblastoid		GSM1550854
54787	Homo sapiens	H3K27ac	hm	GM18507	Lymphoblastoid	Blood	GSM1550857
54788	Homo sapiens	H3K27ac	hm	GM19137	Lymphoblastoid		GSM1550858
54792	Homo sapiens	H3K27ac	hm	GM19190	Lymphoblastoid		GSM1550862
54793	Homo sapiens	H3K27ac	hm	GM18501	Lymphoblastoid		GSM1550863
54794	Homo sapiens	H3K27ac	hm	GM18520	Lymphoblastoid		GSM1550864
54795	Homo sapiens	H3K27ac	hm	GM18499	Lymphoblastoid		GSM1550865
54802	Homo sapiens	H3K27ac	hm		Lymphoblastoid		GSM1550872
54803	Homo sapiens	H3K27ac	hm	GM19160	Lymphoblastoid		GSM1550873
54808	Homo sapiens	H3K27ac	hm	GM19152	Lymphoblastoid		GSM1550878
54812	Homo sapiens	H3K27ac	hm	GM18912	Lymphoblastoid		GSM1550882
54813	Homo sapiens	H3K27ac	hm	GM19116	Lymphoblastoid		GSM1550883
54816	Homo sapiens	H3K27ac	hm	GM18517	Lymphoblastoid		GSM1550886
54819	Homo sapiens	H3K27ac	hm	GM19119	Lymphoblastoid		GSM1550889
54821	Homo sapiens	H3K27ac	hm	GM19114	Lymphoblastoid		GSM1550891
54825	Homo sapiens	H3K27ac	hm	GM19209	Lymphoblastoid		GSM1550895
54826	Homo sapiens	H3K27ac	hm	GM19171	Lymphoblastoid		GSM1550896
54835	Homo sapiens	H3K27ac	hm	GM18499	Lymphoblastoid		GSM1550905
54838	Homo sapiens	H3K27ac	hm	GM18504	Lymphoblastoid		GSM1550908
54839	Homo sapiens	H3K27ac	hm	GM18870	Lymphoblastoid		GSM1550909
54840	Homo sapiens	H3K27ac	hm	GM18501	Lymphoblastoid		GSM1550910
54843	Homo sapiens	H3K27ac	hm	GM18861	Lymphoblastoid		GSM1550913
54851	Homo sapiens	H3K27ac	hm	GM19147	Lymphoblastoid		GSM1550921
54853	Homo sapiens	H3K27ac	hm	GM18522	Lymphoblastoid	Blood	GSM1550923
54854	Homo sapiens	H3K27ac	hm	GM19098	Lymphoblastoid		GSM1550924
54855	Homo sapiens	H3K27ac	hm	GM18502	Lymphoblastoid		GSM1550925
54856	Homo sapiens	H3K27ac	hm		Lymphoblastoid		GSM1550926
54857	Homo sapiens	H3K27ac	hm	GM19204	Lymphoblastoid	Blood	GSM1550927
54858	Homo sapiens	H3K27ac	hm	GM18511	Lymphoblastoid		GSM1550928
54874	Homo sapiens	H3K27ac	hm	GM19257	Lymphoblastoid		GSM1550944
54875	Homo sapiens	H3K27ac	hm	GM19222	Lymphoblastoid		GSM1550945
54876	Homo sapiens	H3K27ac	hm	GM19147	Lymphoblastoid		GSM1550946
54878	Homo sapiens	H3K27ac	hm	GM19130	Lymphoblastoid		GSM1550948
54880	Homo sapiens	H3K27ac	hm	GM19200	Lymphoblastoid	Blood	GSM1550950
54881	Homo sapiens	H3K27ac	hm		Lymphoblastoid		GSM1550951
54887	Homo sapiens	H3K27ac	hm	GM18508	Lymphoblastoid	Blood	GSM1550957
54889	Homo sapiens	H3K27ac	hm	GM18909	Lymphoblastoid		GSM1550959
54899	Homo sapiens	H3K27ac	hm	GM19138	Lymphoblastoid		GSM1550969
54906	Homo sapiens	H3K27ac	hm		Lymphoblastoid		GSM1550976
54907	Homo sapiens	H3K27ac	hm	GM18510	Lymphoblastoid		GSM1550977
54914	Homo sapiens	H3K27ac	hm	GM18916	Lymphoblastoid		GSM1550984
54917	Homo sapiens	H3K27ac	hm	GM18498	Lymphoblastoid		GSM1550987
54920	Homo sapiens	H3K27ac	hm	GM18498	Lymphoblastoid		GSM1550990
54921	Homo sapiens	H3K27ac	hm	GM18502	Lymphoblastoid		GSM1550991
54922	Homo sapiens	H3K27ac	hm	GM19093	Lymphoblastoid		GSM1550992
54923	Homo sapiens	H3K27ac	hm	GM18856	Lymphoblastoid		GSM1550993
54928	Homo sapiens	H3K27ac	hm	GM19099	Lymphoblastoid	Blood	GSM1550998
54929	Homo sapiens	H3K27ac	hm	GM18907	Lymphoblastoid		GSM1550999
54930	Homo sapiens	H3K27ac	hm	GM19131	Lymphoblastoid		GSM1551000
54931	Homo sapiens	H3K27ac	hm	GM18858	Lymphoblastoid		GSM1551001
54934	Homo sapiens	H3K27ac	hm	GM19223	Lymphoblastoid		GSM1551004
54935	Homo sapiens	H3K27ac	hm		Lymphoblastoid		GSM1551005
54939	Homo sapiens	H3K27ac	hm	GM19153	Lymphoblastoid		GSM1551009
54950	Homo sapiens	H3K27ac	hm	GM19159	Lymphoblastoid		GSM1551020
54951	Homo sapiens	H3K27ac	hm	GM19144	Lymphoblastoid		GSM1551021
54952	Homo sapiens	H3K27ac	hm	GM19143	Lymphoblastoid		GSM1551022
54953	Homo sapiens	H3K27ac	hm	GM19210	Lymphoblastoid		GSM1551023
55230	Homo sapiens	H3K27ac	hm	GM12878	Lymphoblastoid	Blood	GSM1599155
55231	Homo sapiens	H3K27ac	hm	GM12878	Lymphoblastoid	Blood	GSM1599156
55232	Homo sapiens	H3K27ac	hm	GM12878	Lymphoblastoid	Blood	GSM1599157
55233	Homo sapiens	H3K27ac	hm	GM12878	Lymphoblastoid	Blood	GSM1599158
55234	Homo sapiens	H3K27ac	hm	GM12878	Lymphoblastoid	Blood	GSM1599159
55235	Homo sapiens	H3K27ac	hm	GM12878	Lymphoblastoid	Blood	GSM1599160
55236	Homo sapiens	H3K27ac	hm	GM12878	Lymphoblastoid	Blood	GSM1599161
55237	Homo sapiens	H3K27ac	hm	GM12878	Lymphoblastoid	Blood	GSM1599162
55438	Homo sapiens	H3K27ac	hm	GM12878	Lymphoblastoid	Blood
55439	Homo sapiens	H3K27ac	hm	GM12878	Lymphoblastoid	Blood
55440	Homo sapiens	H3K27ac	hm	GM12878	Lymphoblastoid	Blood
55441	Homo sapiens	H3K27ac	hm	GM12878	Lymphoblastoid	Blood
55457	Homo sapiens	H3K27ac	hm	HeLa	Epithelium	Cervix
55458	Homo sapiens	H3K27ac	hm	HeLa	Epithelium	Cervix
55459	Homo sapiens	H3K27ac	hm	HeLa	Epithelium	Cervix
55460	Homo sapiens	H3K27ac	hm	HeLa	Epithelium	Cervix
55461	Homo sapiens	H3K27ac	hm	HeLa	Epithelium	Cervix
55462	Homo sapiens	H3K27ac	hm	HeLa	Epithelium	Cervix
55463	Homo sapiens	H3K27ac	hm	HeLa	Epithelium	Cervix
55464	Homo sapiens	H3K27ac	hm	HeLa	Epithelium	Cervix
55481	Homo sapiens	H3K27ac	hm		Macrophage
55483	Homo sapiens	H3K27ac	hm		Macrophage
55485	Homo sapiens	H3K27ac	hm		Macrophage
55551	Homo sapiens	H3K27ac	hm		B Lymphocyte
55560	Homo sapiens	H3K27ac	hm		B Lymphocyte
55562	Homo sapiens	H3K27ac	hm		B Lymphocyte
55564	Homo sapiens	H3K27ac	hm	KARPAS-422	B Lymphocyte
55567	Homo sapiens	H3K27ac	hm		B Lymphocyte
55569	Homo sapiens	H3K27ac	hm		B Lymphocyte
55573	Homo sapiens	H3K27ac	hm		B Lymphocyte
55578	Homo sapiens	H3K27ac	hm	Pfeiffer	B Lymphocyte	Lymph Node
55580	Homo sapiens	H3K27ac	hm		B Lymphocyte
55582	Homo sapiens	H3K27ac	hm		B Lymphocyte
55586	Homo sapiens	H3K27ac	hm	Toledo	B Lymphocyte	Blood
55731	Homo sapiens	H3K27ac	hm	K562	Erythroblast	Bone Marrow
55742	Homo sapiens	H3K27ac	hm	K562	Erythroblast	Bone Marrow
55768	Homo sapiens	H3K27ac	hm	ALL-SIL	T Lymphocyte
55833	Homo sapiens	H3K27ac	hm	TC-797
55834	Homo sapiens	H3K27ac	hm	TC-797
55849	Homo sapiens	H3K27ac	hm	1015c
55850	Homo sapiens	H3K27ac	hm	1015c
55853	Homo sapiens	H3K27ac	hm	TC-797
55857	Homo sapiens	H3K27ac	hm	293T-Rex
55861	Homo sapiens	H3K27ac	hm	293T-Rex
55865	Homo sapiens	H3K27ac	hm	293T-Rex
55911	Homo sapiens	H3K27ac	hm		Intermediate
55919	Homo sapiens	H3K27ac	hm		Intermediate
55927	Homo sapiens	H3K27ac	hm		Intermediate
55931	Homo sapiens	H3K27ac	hm		Intermediate
55960	Homo sapiens	H3K27ac	hm
55961	Homo sapiens	H3K27ac	hm		Monocyte	Bone Marrow
56227	Homo sapiens	H3K27ac	hm	HeLa	Epithelium	Cervix
56228	Homo sapiens	H3K27ac	hm	HeLa	Epithelium	Cervix
56331	Homo sapiens	H3K27ac	hm		Mesenchymal Stem Cell	Umbilical Cord
56332	Homo sapiens	H3K27ac	hm		Mesenchymal Stem Cell	Umbilical Cord
56333	Homo sapiens	H3K27ac	hm		Mesenchymal Stem Cell	Umbilical Cord
56334	Homo sapiens	H3K27ac	hm		Mesenchymal Stem Cell	Umbilical Cord
56335	Homo sapiens	H3K27ac	hm		Mesenchymal Stem Cell	Umbilical Cord
56336	Homo sapiens	H3K27ac	hm		Mesenchymal Stem Cell	Umbilical Cord
56345	Homo sapiens	H3K27ac	hm	MOLM-14	Myeloid Cell
56361	Homo sapiens	H3K27ac	hm	MOLM-14	Myeloid Cell
56363	Homo sapiens	H3K27ac	hm	MOLM-14	Myeloid Cell
56365	Homo sapiens	H3K27ac	hm	MOLM-14	Myeloid Cell
56367	Homo sapiens	H3K27ac	hm	MOLM-14	Myeloid Cell
56373	Homo sapiens	H3K27ac	hm	SET2	Megakaryoblastic	Blood
56377	Homo sapiens	H3K27ac	hm	MV4-11	Monocyte
56400	Homo sapiens	H3K27ac	hm	SH-SY5Y	Neuron	Bone Marrow
56437	Homo sapiens	H3K27ac	hm	H358		Lung
56438	Homo sapiens	H3K27ac	hm	H358		Lung
56439	Homo sapiens	H3K27ac	hm	H2009		Lung
56440	Homo sapiens	H3K27ac	hm	H2009		Lung
56441	Homo sapiens	H3K27ac	hm	HCC95	Epithelium	Lung
56442	Homo sapiens	H3K27ac	hm	Ishikawa	Epithelium	Uterus
56443	Homo sapiens	H3K27ac	hm	Ishikawa	Epithelium	Uterus
56499	Homo sapiens	H3K27ac	hm	K562	Erythroblast	Bone Marrow
56501	Homo sapiens	H3K27ac	hm	MOLM-13
56529	Homo sapiens	H3K27ac	hm	HT1080	Epithelium	Connective Tissue
56530	Homo sapiens	H3K27ac	hm	HT1080	Epithelium	Connective Tissue
56536	Homo sapiens	H3K27ac	hm
56551	Homo sapiens	H3K27ac	hm	HuCCT1
56552	Homo sapiens	H3K27ac	hm	HuCCT1
56571	Homo sapiens	H3K27ac	hm	HepG2	Epithelium	Liver
56574	Homo sapiens	H3K27ac	hm	HepG2	Epithelium	Liver
56582	Homo sapiens	H3K27ac	hm		Hepatocyte	Liver
56589	Homo sapiens	H3K27ac	hm			Liver
56597	Homo sapiens	H3K27ac	hm	BE2-C
56600	Homo sapiens	H3K27ac	hm	NGP
56603	Homo sapiens	H3K27ac	hm	BE2-C
56797	Homo sapiens	H3K27ac	hm		Neural crest cell	Cranial
56798	Homo sapiens	H3K27ac	hm		Neural crest cell	Cranial
56799	Homo sapiens	H3K27ac	hm		Neural crest cell	Cranial
56800	Homo sapiens	H3K27ac	hm		Neural crest cell	Cranial
56801	Homo sapiens	H3K27ac	hm		Neural crest cell	Cranial
56802	Homo sapiens	H3K27ac	hm		Neural crest cell	Cranial
56803	Homo sapiens	H3K27ac	hm		Neural crest cell	Cranial
56804	Homo sapiens	H3K27ac	hm		Neural crest cell	Cranial
56805	Homo sapiens	H3K27ac	hm		Neural crest cell	Cranial
56806	Homo sapiens	H3K27ac	hm		Neural crest cell	Cranial
56807	Homo sapiens	H3K27ac	hm		Neural crest cell	Cranial
56918	Homo sapiens	H3K27ac	hm		T Lymphocyte	Blood
56919	Homo sapiens	H3K27ac	hm		T Lymphocyte	Blood
56920	Homo sapiens	H3K27ac	hm		T Lymphocyte	Blood
56921	Homo sapiens	H3K27ac	hm		T Lymphocyte	Blood
56922	Homo sapiens	H3K27ac	hm		T Lymphocyte	Blood
56923	Homo sapiens	H3K27ac	hm		T Lymphocyte	Blood
56924	Homo sapiens	H3K27ac	hm		T Lymphocyte	Blood
56925	Homo sapiens	H3K27ac	hm		T Lymphocyte	Synovial Fluid
56926	Homo sapiens	H3K27ac	hm		T Lymphocyte	Blood
56927	Homo sapiens	H3K27ac	hm		T Lymphocyte	Synovial Fluid
56928	Homo sapiens	H3K27ac	hm		T Lymphocyte	Blood
56929	Homo sapiens	H3K27ac	hm		T Lymphocyte	Synovial Fluid
56930	Homo sapiens	H3K27ac	hm		T Lymphocyte	Synovial Fluid
56931	Homo sapiens	H3K27ac	hm		T Lymphocyte	Synovial Fluid
56937	Homo sapiens	H3K27ac	hm	RS4	B Lymphocyte
56948	Homo sapiens	H3K27ac	hm	RS4	B Lymphocyte
56988	Homo sapiens	H3K27ac	hm	H2009		Lung
56989	Homo sapiens	H3K27ac	hm	H2009		Lung
56990	Homo sapiens	H3K27ac	hm	H2009		Lung
56991	Homo sapiens	H3K27ac	hm	H2009		Lung
57011	Homo sapiens	H3K27ac	hm		Plasmablast
57014	Homo sapiens	H3K27ac	hm		Plasmablast
57018	Homo sapiens	H3K27ac	hm			Prefrontal
57021	Homo sapiens	H3K27ac	hm			Hippocampus
57024	Homo sapiens	H3K27ac	hm			Brain
57026	Homo sapiens	H3K27ac	hm			Brain
57028	Homo sapiens	H3K27ac	hm			Brain
57030	Homo sapiens	H3K27ac	hm			Brain
57032	Homo sapiens	H3K27ac	hm			Brain
57034	Homo sapiens	H3K27ac	hm			Brain
57036	Homo sapiens	H3K27ac	hm			Brain
57038	Homo sapiens	H3K27ac	hm			Brain
57040	Homo sapiens	H3K27ac	hm			Brain
57042	Homo sapiens	H3K27ac	hm			Brain
57044	Homo sapiens	H3K27ac	hm			Brain
57046	Homo sapiens	H3K27ac	hm			Brain
57048	Homo sapiens	H3K27ac	hm			Brain
57052	Homo sapiens	H3K27ac	hm			Brain
57054	Homo sapiens	H3K27ac	hm			Brain
57058	Homo sapiens	H3K27ac	hm			Brain
57062	Homo sapiens	H3K27ac	hm			Brain
57096	Homo sapiens	H3K27ac	hm	HCT-116	Epithelium	Colon
57149	Homo sapiens	H3K27ac	hm		Activated Treg
57150	Homo sapiens	H3K27ac	hm		Activated Treg
57151	Homo sapiens	H3K27ac	hm		Activated Treg
57152	Homo sapiens	H3K27ac	hm		Activated Treg
57153	Homo sapiens	H3K27ac	hm		Activated Treg
57154	Homo sapiens	H3K27ac	hm		Activated Treg
57155	Homo sapiens	H3K27ac	hm		Resting Treg
57156	Homo sapiens	H3K27ac	hm		T Lymphocyte
57157	Homo sapiens	H3K27ac	hm		T Lymphocyte
57158	Homo sapiens	H3K27ac	hm		Activated Treg
57159	Homo sapiens	H3K27ac	hm		Resting Treg
57160	Homo sapiens	H3K27ac	hm		T Lymphocyte
57161	Homo sapiens	H3K27ac	hm		T Lymphocyte
57162	Homo sapiens	H3K27ac	hm		Resting Treg
57163	Homo sapiens	H3K27ac	hm		Resting Treg
57164	Homo sapiens	H3K27ac	hm		T Lymphocyte
57315	Homo sapiens	H3K27ac	hm	K562	Erythroblast	Bone Marrow
57316	Homo sapiens	H3K27ac	hm	K562	Erythroblast	Bone Marrow
57317	Homo sapiens	H3K27ac	hm	K562	Erythroblast	Bone Marrow
57334	Homo sapiens	H3K27ac	hm	K562	Erythroblast	Bone Marrow
57335	Homo sapiens	H3K27ac	hm	K562	Erythroblast	Bone Marrow
57336	Homo sapiens	H3K27ac	hm	K562	Erythroblast	Bone Marrow
57337	Homo sapiens	H3K27ac	hm	K562	Erythroblast	Bone Marrow
57338	Homo sapiens	H3K27ac	hm	K562	Erythroblast	Bone Marrow
57339	Homo sapiens	H3K27ac	hm	K562	Erythroblast	Bone Marrow
57340	Homo sapiens	H3K27ac	hm	K562	Erythroblast	Bone Marrow
57341	Homo sapiens	H3K27ac	hm	K562	Erythroblast	Bone Marrow
57342	Homo sapiens	H3K27ac	hm	K562	Erythroblast	Bone Marrow
57361	Homo sapiens	H3K27ac	hm	K562	Erythroblast	Bone Marrow
57362	Homo sapiens	H3K27ac	hm	K562	Erythroblast	Bone Marrow
57363	Homo sapiens	H3K27ac	hm	K562	Erythroblast	Bone Marrow
57364	Homo sapiens	H3K27ac	hm	K562	Erythroblast	Bone Marrow
57365	Homo sapiens	H3K27ac	hm	K562	Erythroblast	Bone Marrow
57366	Homo sapiens	H3K27ac	hm	K562	Erythroblast	Bone Marrow
57367	Homo sapiens	H3K27ac	hm	K562	Erythroblast	Bone Marrow
57368	Homo sapiens	H3K27ac	hm	K562	Erythroblast	Bone Marrow
57369	Homo sapiens	H3K27ac	hm	K562	Erythroblast	Bone Marrow
57447	Homo sapiens	H3K27ac	hm	K562	Erythroblast	Bone Marrow
57448	Homo sapiens	H3K27ac	hm	K562	Erythroblast	Bone Marrow
57449	Homo sapiens	H3K27ac	hm	K562	Erythroblast	Bone Marrow
57450	Homo sapiens	H3K27ac	hm	K562	Erythroblast	Bone Marrow
57451	Homo sapiens	H3K27ac	hm	K562	Erythroblast	Bone Marrow
57452	Homo sapiens	H3K27ac	hm	K562	Erythroblast	Bone Marrow
57453	Homo sapiens	H3K27ac	hm	K562	Erythroblast	Bone Marrow
57454	Homo sapiens	H3K27ac	hm	K562	Erythroblast	Bone Marrow
57455	Homo sapiens	H3K27ac	hm	K562	Erythroblast	Bone Marrow
57456	Homo sapiens	H3K27ac	hm	K562	Erythroblast	Bone Marrow
57457	Homo sapiens	H3K27ac	hm	K562	Erythroblast	Bone Marrow
57459	Homo sapiens	H3K27ac	hm	K562	Erythroblast	Bone Marrow
57460	Homo sapiens	H3K27ac	hm	K562	Erythroblast	Bone Marrow
57461	Homo sapiens	H3K27ac	hm	K562	Erythroblast	Bone Marrow
57462	Homo sapiens	H3K27ac	hm	K562	Erythroblast	Bone Marrow
57463	Homo sapiens	H3K27ac	hm	K562	Erythroblast	Bone Marrow
57464	Homo sapiens	H3K27ac	hm	K562	Erythroblast	Bone Marrow
57465	Homo sapiens	H3K27ac	hm	K562	Erythroblast	Bone Marrow
57466	Homo sapiens	H3K27ac	hm	K562	Erythroblast	Bone Marrow
57571	Homo sapiens	H3K27ac	hm	Pfeiffer	B Lymphocyte	Lymph Node
57572	Homo sapiens	H3K27ac	hm	Pfeiffer	B Lymphocyte	Lymph Node
57573	Homo sapiens	H3K27ac	hm	Pfeiffer	B Lymphocyte	Lymph Node
57574	Homo sapiens	H3K27ac	hm	Pfeiffer	B Lymphocyte	Lymph Node
57575	Homo sapiens	H3K27ac	hm	Toledo	B Lymphocyte	Blood
57576	Homo sapiens	H3K27ac	hm	Toledo	B Lymphocyte	Blood
57577	Homo sapiens	H3K27ac	hm	Toledo	B Lymphocyte	Blood
57578	Homo sapiens	H3K27ac	hm	Toledo	B Lymphocyte	Blood
57579	Homo sapiens	H3K27ac	hm	Pfeiffer	B Lymphocyte	Lymph Node
57580	Homo sapiens	H3K27ac	hm	Pfeiffer	B Lymphocyte	Lymph Node
57581	Homo sapiens	H3K27ac	hm	Pfeiffer	B Lymphocyte	Lymph Node
57582	Homo sapiens	H3K27ac	hm	Pfeiffer	B Lymphocyte	Lymph Node
57583	Homo sapiens	H3K27ac	hm	Pfeiffer	B Lymphocyte	Lymph Node
57584	Homo sapiens	H3K27ac	hm	Pfeiffer	B Lymphocyte	Lymph Node
57585	Homo sapiens	H3K27ac	hm	Pfeiffer	B Lymphocyte	Lymph Node
57586	Homo sapiens	H3K27ac	hm	Pfeiffer	B Lymphocyte	Lymph Node
57587	Homo sapiens	H3K27ac	hm	Toledo	B Lymphocyte	Blood
57588	Homo sapiens	H3K27ac	hm	Toledo	B Lymphocyte	Blood
57589	Homo sapiens	H3K27ac	hm	Toledo	B Lymphocyte	Blood
57590	Homo sapiens	H3K27ac	hm	Toledo	B Lymphocyte	Blood
57591	Homo sapiens	H3K27ac	hm	Pfeiffer	B Lymphocyte	Lymph Node
57592	Homo sapiens	H3K27ac	hm	Pfeiffer	B Lymphocyte	Lymph Node
57593	Homo sapiens	H3K27ac	hm	Pfeiffer	B Lymphocyte	Lymph Node
57594	Homo sapiens	H3K27ac	hm	Pfeiffer	B Lymphocyte	Lymph Node
57822	Homo sapiens	H3K27ac	hm	MCF-7	Epithelium	Mammary Gland
57823	Homo sapiens	H3K27ac	hm	MCF-7	Epithelium	Mammary Gland
57824	Homo sapiens	H3K27ac	hm	MCF-7	Epithelium	Mammary Gland
57825	Homo sapiens	H3K27ac	hm	LTED
57826	Homo sapiens	H3K27ac	hm	LTED
57827	Homo sapiens	H3K27ac	hm	LTED
58199	Homo sapiens	H3K27ac	hm		Keratinocyte
58200	Homo sapiens	H3K27ac	hm		Keratinocyte
58328	Homo sapiens	H3K27ac	hm	LNCaP-abl	Epithelium	Prostate
58329	Homo sapiens	H3K27ac	hm	LNCaP-abl	Epithelium	Prostate
58478	Homo sapiens	H3K27ac	hm	R1	Embryonic Stem Cell	Embryo
58479	Homo sapiens	H3K27ac	hm		Embryonic Stem Cell	Embryo
58487	Homo sapiens	H3K27ac	hm	R1	Embryonic Stem Cell	Embryo
58488	Homo sapiens	H3K27ac	hm		Embryonic Stem Cell	Embryo
58594	Homo sapiens	H3K27ac	hm	MCF-10A	Epithelium	Mammary Gland
58649	Homo sapiens	H3K27ac	hm		T Lymphocyte	Blood
58650	Homo sapiens	H3K27ac	hm		T Lymphocyte	Blood
58651	Homo sapiens	H3K27ac	hm		T Lymphocyte	Blood
58652	Homo sapiens	H3K27ac	hm		T Lymphocyte	Blood
58653	Homo sapiens	H3K27ac	hm		T Lymphocyte	Blood
58654	Homo sapiens	H3K27ac	hm		T Lymphocyte	Blood
58655	Homo sapiens	H3K27ac	hm		T Lymphocyte	Blood
58656	Homo sapiens	H3K27ac	hm		T Lymphocyte	Blood
58657	Homo sapiens	H3K27ac	hm		T Lymphocyte	Blood
58658	Homo sapiens	H3K27ac	hm		T Lymphocyte	Blood
58659	Homo sapiens	H3K27ac	hm		T Lymphocyte	Blood
58660	Homo sapiens	H3K27ac	hm		T Lymphocyte	Blood
58661	Homo sapiens	H3K27ac	hm		T Lymphocyte	Blood
58662	Homo sapiens	H3K27ac	hm		T Lymphocyte	Blood
58663	Homo sapiens	H3K27ac	hm		T Lymphocyte	Blood
58664	Homo sapiens	H3K27ac	hm		T Lymphocyte	Blood
58665	Homo sapiens	H3K27ac	hm		T Lymphocyte	Blood
58666	Homo sapiens	H3K27ac	hm		T Lymphocyte	Blood
58667	Homo sapiens	H3K27ac	hm		T Lymphocyte	Blood
58668	Homo sapiens	H3K27ac	hm		T Lymphocyte	Blood
58669	Homo sapiens	H3K27ac	hm		T Lymphocyte	Blood
58670	Homo sapiens	H3K27ac	hm		T Lymphocyte	Blood
58671	Homo sapiens	H3K27ac	hm		T Lymphocyte	Blood
58672	Homo sapiens	H3K27ac	hm		T Lymphocyte	Blood
58673	Homo sapiens	H3K27ac	hm		T Lymphocyte	Blood
58674	Homo sapiens	H3K27ac	hm		T Lymphocyte	Blood
58675	Homo sapiens	H3K27ac	hm		T Lymphocyte	Blood
58676	Homo sapiens	H3K27ac	hm		T Lymphocyte	Blood
58677	Homo sapiens	H3K27ac	hm		T Lymphocyte	Blood
58678	Homo sapiens	H3K27ac	hm		T Lymphocyte	Blood
58679	Homo sapiens	H3K27ac	hm		T Lymphocyte	Blood
58681	Homo sapiens	H3K27ac	hm		T Lymphocyte	Blood
58682	Homo sapiens	H3K27ac	hm		T Lymphocyte	Blood
58683	Homo sapiens	H3K27ac	hm		T Lymphocyte	Blood
58684	Homo sapiens	H3K27ac	hm		T Lymphocyte	Blood
58685	Homo sapiens	H3K27ac	hm		T Lymphocyte	Blood
58686	Homo sapiens	H3K27ac	hm		T Lymphocyte	Blood
58687	Homo sapiens	H3K27ac	hm		T Lymphocyte	Blood
58688	Homo sapiens	H3K27ac	hm		T Lymphocyte	Blood
58689	Homo sapiens	H3K27ac	hm		T Lymphocyte	Blood
58690	Homo sapiens	H3K27ac	hm		T Lymphocyte	Blood
58691	Homo sapiens	H3K27ac	hm		T Lymphocyte	Blood
58692	Homo sapiens	H3K27ac	hm		T Lymphocyte	Blood
58693	Homo sapiens	H3K27ac	hm		T Lymphocyte	Blood
58694	Homo sapiens	H3K27ac	hm		T Lymphocyte	Blood
58695	Homo sapiens	H3K27ac	hm		T Lymphocyte	Blood
58696	Homo sapiens	H3K27ac	hm		T Lymphocyte	Blood
58697	Homo sapiens	H3K27ac	hm		T Lymphocyte	Blood
58698	Homo sapiens	H3K27ac	hm		T Lymphocyte	Blood
58699	Homo sapiens	H3K27ac	hm		T Lymphocyte	Blood
58700	Homo sapiens	H3K27ac	hm		T Lymphocyte	Blood
58701	Homo sapiens	H3K27ac	hm		T Lymphocyte	Blood
58702	Homo sapiens	H3K27ac	hm		T Lymphocyte	Blood
58703	Homo sapiens	H3K27ac	hm		T Lymphocyte	Blood
58704	Homo sapiens	H3K27ac	hm		T Lymphocyte	Blood
58705	Homo sapiens	H3K27ac	hm		T Lymphocyte	Blood
59159	Homo sapiens	H3K27ac	hm	SEM	Pre-B Lymphocyte
59486	Homo sapiens	H3K27ac	hm			Fetal Brain
59487	Homo sapiens	H3K27ac	hm			Fetal Brain
59496	Homo sapiens	H3K27ac	hm			Fetal Heart
59497	Homo sapiens	H3K27ac	hm			Fetal Heart
59506	Homo sapiens	H3K27ac	hm			Fetal Liver
59507	Homo sapiens	H3K27ac	hm			Fetal Liver
61838	Homo sapiens	H3K27ac	hm	A375	Melanoma Cell
61839	Homo sapiens	H3K27ac	hm
61840	Homo sapiens	H3K27ac	hm
61841	Homo sapiens	H3K27ac	hm
61842	Homo sapiens	H3K27ac	hm
61843	Homo sapiens	H3K27ac	hm		Keratinocyte
61844	Homo sapiens	H3K27ac	hm		Keratinocyte
61845	Homo sapiens	H3K27ac	hm			Pancreas
61846	Homo sapiens	H3K27ac	hm		endocrine	Pancreas
61847	Homo sapiens	H3K27ac	hm		endocrine	Pancreas
61848	Homo sapiens	H3K27ac	hm		endocrine	Pancreas
61849	Homo sapiens	H3K27ac	hm		Macrophage	Blood
61850	Homo sapiens	H3K27ac	hm		Macrophage	Blood
61851	Homo sapiens	H3K27ac	hm		Macrophage	Blood
61852	Homo sapiens	H3K27ac	hm		Macrophage	Blood
61857	Homo sapiens	H3K27ac	hm			Brain
61858	Homo sapiens	H3K27ac	hm			Brain
61859	Homo sapiens	H3K27ac	hm			Brain
61860	Homo sapiens	H3K27ac	hm			Brain
61861	Homo sapiens	H3K27ac	hm			Brain
61862	Homo sapiens	H3K27ac	hm			Brain
61863	Homo sapiens	H3K27ac	hm			Brain
61864	Homo sapiens	H3K27ac	hm			Brain
61865	Homo sapiens	H3K27ac	hm			Brain
61866	Homo sapiens	H3K27ac	hm			Brain
61867	Homo sapiens	H3K27ac	hm			Brain
61868	Homo sapiens	H3K27ac	hm			Brain
61869	Homo sapiens	H3K27ac	hm		Cortex	Prefrontal
61892	Homo sapiens	H3K27ac	hm			Umbilical Cord
61893	Homo sapiens	H3K27ac	hm			Umbilical Cord
61894	Homo sapiens	H3K27ac	hm		T Lymphocyte
61895	Homo sapiens	H3K27ac	hm		T Lymphocyte
61902	Homo sapiens	H3K27ac	hm	SUM149R
61903	Homo sapiens	H3K27ac	hm	SUM149R
61904	Homo sapiens	H3K27ac	hm	SUM149
61905	Homo sapiens	H3K27ac	hm	SUM149
61906	Homo sapiens	H3K27ac	hm	MV4;11	Leukemia Cell	Blood
61907	Homo sapiens	H3K27ac	hm
61908	Homo sapiens	H3K27ac	hm		patient derived xenograft cells
61909	Homo sapiens	H3K27ac	hm		patient derived xenograft cells
61910	Homo sapiens	H3K27ac	hm		patient derived xenograft cells
61911	Homo sapiens	H3K27ac	hm		patient derived xenograft cells
61912	Homo sapiens	H3K27ac	hm		patient derived xenograft cells
61913	Homo sapiens	H3K27ac	hm	MDA-MB-231	Epithelium	Mammary Gland
61914	Homo sapiens	H3K27ac	hm	MDA-MB-231	Epithelium	Mammary Gland
61915	Homo sapiens	H3K27ac	hm	MDA-MB-231	Epithelium	Mammary Gland
61916	Homo sapiens	H3K27ac	hm	MDA-MB-231	Epithelium	Mammary Gland
61917	Homo sapiens	H3K27ac	hm	MDA-MB-231	Epithelium	Mammary Gland
61918	Homo sapiens	H3K27ac	hm	MDA-MB-231	Epithelium	Mammary Gland
61920	Homo sapiens	H3K27ac	hm	LNCaP	Epithelium	Prostate
61921	Homo sapiens	H3K27ac	hm	LNCaP	Epithelium	Prostate
61922	Homo sapiens	H3K27ac	hm	LNCaP	Epithelium	Prostate
61923	Homo sapiens	H3K27ac	hm	LNCaP	Epithelium	Prostate
61924	Homo sapiens	H3K27ac	hm	LNCaP	Epithelium	Prostate
61925	Homo sapiens	H3K27ac	hm	LNCaP	Epithelium	Prostate
61926	Homo sapiens	H3K27ac	hm	LNCaP	Epithelium	Prostate
61927	Homo sapiens	H3K27ac	hm	LNCaP	Epithelium	Prostate
61928	Homo sapiens	H3K27ac	hm	LNCaP	Epithelium	Prostate
61929	Homo sapiens	H3K27ac	hm	LNCaP	Epithelium	Prostate
61930	Homo sapiens	H3K27ac	hm	LNCaP	Epithelium	Prostate
61931	Homo sapiens	H3K27ac	hm	LNCaP	Epithelium	Prostate
61932	Homo sapiens	H3K27ac	hm	LNCaP	Epithelium	Prostate
61933	Homo sapiens	H3K27ac	hm	LNCaP	Epithelium	Prostate
61934	Homo sapiens	H3K27ac	hm	LNCaP	Epithelium	Prostate
61935	Homo sapiens	H3K27ac	hm	LNCaP	Epithelium	Prostate
61936	Homo sapiens	H3K27ac	hm	LNCaP	Epithelium	Prostate
61939	Homo sapiens	H3K27ac	hm	HCT116
61940	Homo sapiens	H3K27ac	hm	HCT116
61941	Homo sapiens	H3K27ac	hm	HCT116
61942	Homo sapiens	H3K27ac	hm	HCT116
61953	Homo sapiens	H3K27ac	hm	GM12878	Lymphoblastoid	Blood
61965	Homo sapiens	H3K27ac	hm	HCT116
61966	Homo sapiens	H3K27ac	hm	HT-29
61967	Homo sapiens	H3K27ac	hm	COLO 205
61968	Homo sapiens	H3K27ac	hm	HCT-15	Epithelium	Colon
61969	Homo sapiens	H3K27ac	hm	SW480	Epithelium	Colon
61970	Homo sapiens	H3K27ac	hm	COLO 320
61971	Homo sapiens	H3K27ac	hm	LS180	Epithelium	Colon
61972	Homo sapiens	H3K27ac	hm	COLO 741
61973	Homo sapiens	H3K27ac	hm		Cortex	Embryonic Kidney
61974	Homo sapiens	H3K27ac	hm		Cortex	Embryonic Kidney
61976	Homo sapiens	H3K27ac	hm	IMR90	Fibroblast	Lung
61977	Homo sapiens	H3K27ac	hm	IMR90	Fibroblast	Lung
61978	Homo sapiens	H3K27ac	hm	IMR90	Fibroblast	Lung
61983	Homo sapiens	H3K27ac	hm	CJM	Melanoma Cell
61984	Homo sapiens	H3K27ac	hm	COLO679	Melanoma Cell
61985	Homo sapiens	H3K27ac	hm	LOX IMVI	Melanoma Cell
61986	Homo sapiens	H3K27ac	hm	SKMEL2	Melanoma Cell
61987	Homo sapiens	H3K27ac	hm	SKMEL30	Melanoma Cell
61989	Homo sapiens	H3K27ac	hm	AGS	Epithelium	Stomach
61990	Homo sapiens	H3K27ac	hm	KATOIII
61991	Homo sapiens	H3K27ac	hm	MKN1
61992	Homo sapiens	H3K27ac	hm	SNU016
61993	Homo sapiens	H3K27ac	hm	SNU638
61994	Homo sapiens	H3K27ac	hm	SNU719
61995	Homo sapiens	H3K27ac	hm			Kidney
61996	Homo sapiens	H3K27ac	hm			Clear cell renal cell carcinoma tumor
61997	Homo sapiens	H3K27ac	hm			Kidney
61998	Homo sapiens	H3K27ac	hm			Clear cell renal cell carcinoma tumor
62013	Homo sapiens	H3K27ac	hm	HeLa	Epithelium	Cervix
62014	Homo sapiens	H3K27ac	hm	HeLa	Epithelium	Cervix
62015	Homo sapiens	H3K27ac	hm	HeLa	Epithelium	Cervix
62016	Homo sapiens	H3K27ac	hm	HeLa	Epithelium	Cervix
62017	Homo sapiens	H3K27ac	hm	HeLa	Epithelium	Cervix
62018	Homo sapiens	H3K27ac	hm	MCF-7
62019	Homo sapiens	H3K27ac	hm	MCF-7
62020	Homo sapiens	H3K27ac	hm	MCF-7
62021	Homo sapiens	H3K27ac	hm	MCF-7
62022	Homo sapiens	H3K27ac	hm	MDA-MB-231	Epithelium	Mammary Gland
62025	Homo sapiens	H3K27ac	hm	HT-29
62026	Homo sapiens	H3K27ac	hm	HT-29
62027	Homo sapiens	H3K27ac	hm	HT-29
62028	Homo sapiens	H3K27ac	hm	HT-29
62029	Homo sapiens	H3K27ac	hm	HT-29
62030	Homo sapiens	H3K27ac	hm	HT-29
62031	Homo sapiens	H3K27ac	hm	HT-29
62032	Homo sapiens	H3K27ac	hm	HT-29
62033	Homo sapiens	H3K27ac	hm	HT-29
62034	Homo sapiens	H3K27ac	hm	HT-29
62035	Homo sapiens	H3K27ac	hm		Mesenchymal Stem Cell	Umbilical Cord
62036	Homo sapiens	H3K27ac	hm		Mesenchymal Stem Cell	Umbilical Cord
62037	Homo sapiens	H3K27ac	hm		Mesenchymal Stem Cell	Umbilical Cord
62038	Homo sapiens	H3K27ac	hm		Mesenchymal Stem Cell	Umbilical Cord
62039	Homo sapiens	H3K27ac	hm		Mesenchymal Stem Cell	Umbilical Cord
62040	Homo sapiens	H3K27ac	hm		Mesenchymal Stem Cell	Umbilical Cord
62043	Homo sapiens	H3K27ac	hm	K562	Erythroblast	Bone Marrow
62055	Homo sapiens	H3K27ac	hm	HFF	Fibroblast	Foreskin
62056	Homo sapiens	H3K27ac	hm		Fibroblast	Foreskin
62057	Homo sapiens	H3K27ac	hm		Fibroblast	Foreskin
62060	Homo sapiens	H3K27ac	hm	LHCN-M2	Myoblast	Skeletal Muscle
62061	Homo sapiens	H3K27ac	hm	MKN45
62062	Homo sapiens	H3K27ac	hm			Lung
62068	Homo sapiens	H3K27ac	hm	IMR90	Fibroblast	Lung
62069	Homo sapiens	H3K27ac	hm	IMR90	Fibroblast	Lung
62070	Homo sapiens	H3K27ac	hm	IMR90	Fibroblast	Lung
62071	Homo sapiens	H3K27ac	hm	IMR90	Fibroblast	Lung
62072	Homo sapiens	H3K27ac	hm	IMR90	Fibroblast	Lung
62101	Homo sapiens	H3K27ac	hm			endometrioid adenocarcinoma
62102	Homo sapiens	H3K27ac	hm			endometrioid adenocarcinoma
62103	Homo sapiens	H3K27ac	hm			endometrioid adenocarcinoma
62104	Homo sapiens	H3K27ac	hm			endometrioid adenocarcinoma
62105	Homo sapiens	H3K27ac	hm			endometrioid adenocarcinoma
62109	Homo sapiens	H3K27ac	hm	HCT116
62110	Homo sapiens	H3K27ac	hm	HCT116
62111	Homo sapiens	H3K27ac	hm	HCT116
62112	Homo sapiens	H3K27ac	hm	HCT116
62156	Homo sapiens	H3K27ac	hm	original Pancreatic Ductal Adenocarcinoma (PDAC) cell line		Pancreatic ductal
62157	Homo sapiens	H3K27ac	hm			Pancreatic ductal
62158	Homo sapiens	H3K27ac	hm			Pancreatic ductal
62159	Homo sapiens	H3K27ac	hm			Pancreatic ductal
62160	Homo sapiens	H3K27ac	hm			Pancreatic ductal
62161	Homo sapiens	H3K27ac	hm	PANC1
62162	Homo sapiens	H3K27ac	hm			Pancreatic ductal
62163	Homo sapiens	H3K27ac	hm	CFPAC1 clonal cell line
62164	Homo sapiens	H3K27ac	hm	CFPAC1 clonal cell line
62165	Homo sapiens	H3K27ac	hm	CFPAC1 genome-edited clonal cell line
62166	Homo sapiens	H3K27ac	hm	CFPAC1 genome-edited clonal cell line
62167	Homo sapiens	H3K27ac	hm	CFPAC1 genome-edited clonal cell line
62168	Homo sapiens	H3K27ac	hm	CFPAC1 genome-edited clonal cell line
62169	Homo sapiens	H3K27ac	hm		Stem cell	Foreskin
62170	Homo sapiens	H3K27ac	hm		Keratinocyte	Foreskin
62171	Homo sapiens	H3K27ac	hm		Stem cell	Foreskin
62172	Homo sapiens	H3K27ac	hm		Stem cell	Foreskin
62173	Homo sapiens	H3K27ac	hm		Stem cell	Foreskin
62176	Homo sapiens	H3K27ac	hm		Hematopoietic Stem Cell	Liver
62177	Homo sapiens	H3K27ac	hm	NHEK	Keratinocyte	Skin
62181	Homo sapiens	H3K27ac	hm		liver	Fetal Liver
62182	Homo sapiens	H3K27ac	hm		liver	Fetal Liver
62183	Homo sapiens	H3K27ac	hm			Bone Marrow
62184	Homo sapiens	H3K27ac	hm		Erythroid Progenitor Cell	Bone Marrow
62189	Homo sapiens	H3K27ac	hm	WIBR3	Embryonic Stem Cell	Embryo
62190	Homo sapiens	H3K27ac	hm	WIBR3	Embryonic Stem Cell	Embryo
62191	Homo sapiens	H3K27ac	hm	WIBR3	Embryonic Stem Cell	Embryo
62192	Homo sapiens	H3K27ac	hm	WIBR3	Embryonic Stem Cell	Embryo
62193	Homo sapiens	H3K27ac	hm	WIBR3	Embryonic Stem Cell	Embryo
62194	Homo sapiens	H3K27ac	hm	ZR-75-30
62195	Homo sapiens	H3K27ac	hm	ZR-75-30
62196	Homo sapiens	H3K27ac	hm	LP-1
62197	Homo sapiens	H3K27ac	hm	LP-1
62198	Homo sapiens	H3K27ac	hm	C4-2B	Epithelium	Prostate
62199	Homo sapiens	H3K27ac	hm	BJ	Fibroblast	Skin
62200	Homo sapiens	H3K27ac	hm	BJEL	Fibroblast	Foreskin
62201	Homo sapiens	H3K27ac	hm	BJELM	Fibroblast	Foreskin
62210	Homo sapiens	H3K27ac	hm	LNCaP	Epithelium	Prostate
62211	Homo sapiens	H3K27ac	hm	LOUCY
62221	Homo sapiens	H3K27ac	hm		Cortex	Kidney
62222	Homo sapiens	H3K27ac	hm		Cortex	Kidney
62247	Homo sapiens	H3K27ac	hm	ZR-75-30
62248	Homo sapiens	H3K27ac	hm	ZR-75-30
62249	Homo sapiens	H3K27ac	hm	ZR-75-30
62250	Homo sapiens	H3K27ac	hm	BE2-C	Neuroblastoma
62251	Homo sapiens	H3K27ac	hm	BE2-C	Neuroblastoma
62252	Homo sapiens	H3K27ac	hm	CCRF-CEM	T Lymphocyte	Blood
62253	Homo sapiens	H3K27ac	hm	CHP134	Neuroblastoma
62254	Homo sapiens	H3K27ac	hm	CHP134	Neuroblastoma
62255	Homo sapiens	H3K27ac	hm	DLD-1	Epithelium	Colon
62256	Homo sapiens	H3K27ac	hm	DU.528
62257	Homo sapiens	H3K27ac	hm	EBC1	Neuroblastoma
62258	Homo sapiens	H3K27ac	hm	HCC827		Lung
62259	Homo sapiens	H3K27ac	hm	LOUCY
62260	Homo sapiens	H3K27ac	hm	LY1
62261	Homo sapiens	H3K27ac	hm	MOLT4
62262	Homo sapiens	H3K27ac	hm	MV4-11	Monocyte
62263	Homo sapiens	H3K27ac	hm	NB1643	Neuroblastoma
62264	Homo sapiens	H3K27ac	hm	NGP
62265	Homo sapiens	H3K27ac	hm	P12-ICHIKAWA
62266	Homo sapiens	H3K27ac	hm	PEER
62267	Homo sapiens	H3K27ac	hm	PF-382
62268	Homo sapiens	H3K27ac	hm	SEM	Pre-B Lymphocyte
62269	Homo sapiens	H3K27ac	hm	SK-N-AS	Neuroblastoma
62272	Homo sapiens	H3K27ac	hm	H3K27ac
62273	Homo sapiens	H3K27ac	hm	H3K27ac
62274	Homo sapiens	H3K27ac	hm	H3K27ac	Cardiomyocyte
62278	Homo sapiens	H3K27ac	hm	H3K27ac		Lung
62279	Homo sapiens	H3K27ac	hm	HCC1954	Epithelium	Mammary Gland
62280	Homo sapiens	H3K27ac	hm	HCC1954	Epithelium	Mammary Gland
62281	Homo sapiens	H3K27ac	hm	H3K27ac
62282	Homo sapiens	H3K27ac	hm	H3K27ac	Neuroblastoma
62283	Homo sapiens	H3K27ac	hm	SH-SY5Y	Neuroblastoma
62284	Homo sapiens	H3K27ac	hm	H3K27ac	Neuroblastoma
62285	Homo sapiens	H3K27ac	hm	H3K27ac	Neuroblastoma
62286	Homo sapiens	H3K27ac	hm	H3K27ac	Neuroblastoma
62296	Homo sapiens	H3K27ac	hm	Reh	Lymphoblast	Blood
62297	Homo sapiens	H3K27ac	hm	H3K27ac	Stem cell	Foreskin
62298	Homo sapiens	H3K27ac	hm	H3K27ac	Keratinocyte	Foreskin
62299	Homo sapiens	H3K27ac	hm	H3K27ac	Keratinocyte	Foreskin
62330	Homo sapiens	H3K27ac	hm	H3K27ac		Lung
62331	Homo sapiens	H3K27ac	hm	SHEP-21N	Neuroblastoma
62332	Homo sapiens	H3K27ac	hm	SHEP-21N	Neuroblastoma
62333	Homo sapiens	H3K27ac	hm	SHEP-21N	Neuroblastoma
62334	Homo sapiens	H3K27ac	hm	H3K27ac	Neuroblastoma
62335	Homo sapiens	H3K27ac	hm	KELLY
62336	Homo sapiens	H3K27ac	hm	NGP
62337	Homo sapiens	H3K27ac	hm	SHEP-21N	Neuroblastoma
62338	Homo sapiens	H3K27ac	hm	SHEP-21N	Neuroblastoma
62339	Homo sapiens	H3K27ac	hm	SHEP-21N	Neuroblastoma
62340	Homo sapiens	H3K27ac	hm		Th1
62341	Homo sapiens	H3K27ac	hm		Th2
62342	Homo sapiens	H3K27ac	hm		ILC1	Tonsil
62343	Homo sapiens	H3K27ac	hm		ILC1	Tonsil
62344	Homo sapiens	H3K27ac	hm		ILC1	Tonsil
62345	Homo sapiens	H3K27ac	hm		ILC3	Tonsil
62346	Homo sapiens	H3K27ac	hm		ILC3	Tonsil
62347	Homo sapiens	H3K27ac	hm		ILC3	Tonsil
62348	Homo sapiens	H3K27ac	hm		Th1	Tonsil
62349	Homo sapiens	H3K27ac	hm		Th1	Tonsil
62350	Homo sapiens	H3K27ac	hm		Th17	Tonsil
62351	Homo sapiens	H3K27ac	hm		Th17	Tonsil
62352	Homo sapiens	H3K27ac	hm		NK	Blood
62353	Homo sapiens	H3K27ac	hm		NK	Blood
62521	Homo sapiens	H3K27ac	hm		Fibroblast
62523	Homo sapiens	H3K27ac	hm		Fibroblast
62674	Homo sapiens	H3K27ac	hm		Glial Cell
62675	Homo sapiens	H3K27ac	hm		Glial Cell
62687	Homo sapiens	H3K27ac	hm			Adrenal Gland
62710	Homo sapiens	H3K27ac	hm	A549	Epithelium
62711	Homo sapiens	H3K27ac	hm	A549	Epithelium
62712	Homo sapiens	H3K27ac	hm	A549	Epithelium
62921	Homo sapiens	H3K27ac	hm			Adrenal Gland
62922	Homo sapiens	H3K27ac	hm			Adrenal Gland
62925	Homo sapiens	H3K27ac	hm	A549	Epithelium
62926	Homo sapiens	H3K27ac	hm	A549	Epithelium
62927	Homo sapiens	H3K27ac	hm	A549	Epithelium
62968	Homo sapiens	H3K27ac	hm			Thyroid
62969	Homo sapiens	H3K27ac	hm			Thyroid
62987	Homo sapiens	H3K27ac	hm		Smooth Muscle Cell
62988	Homo sapiens	H3K27ac	hm		Smooth Muscle Cell
63084	Homo sapiens	H3K27ac	hm	A549	Epithelium
63085	Homo sapiens	H3K27ac	hm	A549	Epithelium
63086	Homo sapiens	H3K27ac	hm	A549	Epithelium
63095	Homo sapiens	H3K27ac	hm	A549	Epithelium
63096	Homo sapiens	H3K27ac	hm	A549	Epithelium
63276	Homo sapiens	H3K27ac	hm			Aorta
63325	Homo sapiens	H3K27ac	hm	A549	Epithelium
63326	Homo sapiens	H3K27ac	hm	A549	Epithelium
63327	Homo sapiens	H3K27ac	hm	A549	Epithelium
63359	Homo sapiens	H3K27ac	hm	A549	Epithelium
63360	Homo sapiens	H3K27ac	hm	A549	Epithelium
63361	Homo sapiens	H3K27ac	hm	A549	Epithelium
63572	Homo sapiens	H3K27ac	hm	A549	Epithelium
63573	Homo sapiens	H3K27ac	hm	A549	Epithelium
63574	Homo sapiens	H3K27ac	hm	A549	Epithelium
63612	Homo sapiens	H3K27ac	hm		Neural Progenitor Cell
63613	Homo sapiens	H3K27ac	hm		Neural Progenitor Cell
63741	Homo sapiens	H3K27ac	hm		Hepatocyte
63742	Homo sapiens	H3K27ac	hm		Hepatocyte
63777	Homo sapiens	H3K27ac	hm			Pancreas
63778	Homo sapiens	H3K27ac	hm			Pancreas
63850	Homo sapiens	H3K27ac	hm	A549	Epithelium
63851	Homo sapiens	H3K27ac	hm	A549	Epithelium
63852	Homo sapiens	H3K27ac	hm	A549	Epithelium
63922	Homo sapiens	H3K27ac	hm	SK-N-SH	Neuron
63923	Homo sapiens	H3K27ac	hm	SK-N-SH	Neuron
63929	Homo sapiens	H3K27ac	hm		Embryonic Stem Cell
63930	Homo sapiens	H3K27ac	hm		Embryonic Stem Cell
63931	Homo sapiens	H3K27ac	hm		Embryonic Stem Cell
63937	Homo sapiens	H3K27ac	hm	A549	Epithelium
63938	Homo sapiens	H3K27ac	hm	A549	Epithelium
63939	Homo sapiens	H3K27ac	hm	A549	Epithelium
63996	Homo sapiens	H3K27ac	hm			Pancreas	ENCSR596PFU_1
63997	Homo sapiens	H3K27ac	hm			Thyroid	ENCSR597BWL_1
63998	Homo sapiens	H3K27ac	hm			Thyroid	ENCSR597BWL_2
64035	Homo sapiens	H3K27ac	hm	A549	Epithelium		ENCSR614NPG_1
64036	Homo sapiens	H3K27ac	hm	A549	Epithelium		ENCSR614NPG_2
64037	Homo sapiens	H3K27ac	hm	A549	Epithelium		ENCSR614NPG_3
64315	Homo sapiens	H3K27ac	hm	A673			ENCSR714TJD_1
64316	Homo sapiens	H3K27ac	hm	A673			ENCSR714TJD_2
64324	Homo sapiens	H3K27ac	hm	A549	Epithelium		ENCSR716XDB_1
64325	Homo sapiens	H3K27ac	hm	A549	Epithelium		ENCSR716XDB_2
64326	Homo sapiens	H3K27ac	hm	A549	Epithelium		ENCSR716XDB_3
64401	Homo sapiens	H3K27ac	hm	MCF-7	Epithelium		ENCSR752UOD_1
64402	Homo sapiens	H3K27ac	hm	MCF-7	Epithelium		ENCSR752UOD_2
64403	Homo sapiens	H3K27ac	hm	MCF-7	Epithelium		ENCSR752UOD_3
64404	Homo sapiens	H3K27ac	hm	MCF-7	Epithelium		ENCSR752UOD_4
64417	Homo sapiens	H3K27ac	hm	MM.1S			ENCSR758OEC_1
64418	Homo sapiens	H3K27ac	hm	MM.1S			ENCSR758OEC_2
64449	Homo sapiens	H3K27ac	hm	PC-9			ENCSR769FOC_1
64450	Homo sapiens	H3K27ac	hm	PC-9			ENCSR769FOC_2
64510	Homo sapiens	H3K27ac	hm	A549	Epithelium		ENCSR783SNV_1
64511	Homo sapiens	H3K27ac	hm	A549	Epithelium		ENCSR783SNV_2
64512	Homo sapiens	H3K27ac	hm	A549	Epithelium		ENCSR783SNV_3
64548	Homo sapiens	H3K27ac	hm			gastrocnemius medialis	ENCSR801IPH_1
64549	Homo sapiens	H3K27ac	hm			gastrocnemius medialis	ENCSR801IPH_2
64599	Homo sapiens	H3K27ac	hm	PC-3	Epithelium		ENCSR826UTD_1
64600	Homo sapiens	H3K27ac	hm	PC-3	Epithelium		ENCSR826UTD_2
64610	Homo sapiens	H3K27ac	hm		Glial Cell		ENCSR829UDX_1
64611	Homo sapiens	H3K27ac	hm		Glial Cell		ENCSR829UDX_2
64612	Homo sapiens	H3K27ac	hm		Glial Cell		ENCSR829UDX_3
64645	Homo sapiens	H3K27ac	hm		Stem cell		ENCSR842NGQ_3
64646	Homo sapiens	H3K27ac	hm		Stem cell		ENCSR842NGQ_4
64647	Homo sapiens	H3K27ac	hm		Stem cell		ENCSR842NGQ_5
64806	Homo sapiens	H3K27ac	hm		Neuron		ENCSR905TYC_1
64807	Homo sapiens	H3K27ac	hm		Neuron		ENCSR905TYC_2
64922	Homo sapiens	H3K27ac	hm			gastrocnemius medialis	ENCSR948YYZ_1
64923	Homo sapiens	H3K27ac	hm			gastrocnemius medialis	ENCSR948YYZ_2
64939	Homo sapiens	H3K27ac	hm	KMS-11			ENCSR955IXZ_1
64940	Homo sapiens	H3K27ac	hm	KMS-11			ENCSR955IXZ_2
64941	Homo sapiens	H3K27ac	hm	KMS-11			ENCSR955IXZ_3

## Sheet: mouse DNase-seq
Table S2: DNase-seq and H3K27ac sample annotation table for mouse and human.
cistromeDB_id	species	factor	factor_type	cell_line	cell_type	tissue	GSMID
501	Mus musculus	DNase	ca	G1E	Erythroid Cell	Blood	GSM746553
517	Mus musculus	DNase	ca	G1E-ER4	Erythroid Cell	Blood	GSM746567
5024	Mus musculus	DNase	ca		Macrophage	Bone Marrow	GSM652857
5025	Mus musculus	DNase	ca		B Lymphocyte	Blood	GSM652858
5033	Mus musculus	DNase	ca	3T3-L1	Preadipocyte	Adipose	GSM686964
5034	Mus musculus	DNase	ca	3T3-L1	Preadipocyte	Adipose	GSM686965
5035	Mus musculus	DNase	ca	3T3-L1	Preadipocyte	Adipose	GSM686966
5036	Mus musculus	DNase	ca	3T3-L1	Preadipocyte	Adipose	GSM686967
5037	Mus musculus	DNase	ca	3T3-L1	Preadipocyte	Adipose	GSM686968
5038	Mus musculus	DNase	ca	3T3-L1	Preadipocyte	Adipose	GSM686969
5132	Mus musculus	DNase	ca		Epithelium	Liver	GSM542592
5133	Mus musculus	DNase	ca		Epithelium	Liver	GSM542593
5134	Mus musculus	DNase	ca		Epithelium	Liver	GSM542594
5135	Mus musculus	DNase	ca		Epithelium	Liver	GSM542595
5137	Mus musculus	DNase	ca		Epithelium	Liver	GSM542596
5138	Mus musculus	DNase	ca		Epithelium	Liver	GSM542597
5139	Mus musculus	DNase	ca		Epithelium	Liver	GSM542598
5140	Mus musculus	DNase	ca		Epithelium	Liver	GSM542599
9015	Mus musculus	DNase	ca		B Lymphocyte	Bone Marrow	GSM932968
9016	Mus musculus	DNase	ca		B Lymphocyte	Bone Marrow	GSM932969
9017	Mus musculus	DNase	ca		B Lymphocyte	Bone Marrow	GSM932970
9018	Mus musculus	DNase	ca		B Lymphocyte	Bone Marrow	GSM932971
9019	Mus musculus	DNase	ca		B Lymphocyte	Bone Marrow	GSM932972
9020	Mus musculus	DNase	ca		B Lymphocyte	Lymph Node	GSM932973
9021	Mus musculus	DNase	ca		B Lymphocyte	Lymph Node	GSM932974
32918	Mus musculus	DNase	ca		B Lymphocyte	Spleen	GSM1064516
37591	Mus musculus	DNase	ca		Epithelium	Liver	GSM1122524
37595	Mus musculus	DNase	ca		Epithelium	Liver	GSM1122532
37612	Mus musculus	DNase	ca		Epithelium	Liver	GSM1122518
37614	Mus musculus	DNase	ca		Epithelium	Liver	GSM1122526
37615	Mus musculus	DNase	ca		Epithelium	Liver	GSM1122525
37617	Mus musculus	DNase	ca		Epithelium	Liver	GSM1122527
37620	Mus musculus	DNase	ca		Epithelium	Liver	GSM1122516
37627	Mus musculus	DNase	ca		Epithelium	Liver	GSM1122519
37628	Mus musculus	DNase	ca		Epithelium	Liver	GSM1122533
37630	Mus musculus	DNase	ca		Epithelium	Liver	GSM1122517
40532	Mus musculus	DNase	ca		Epithelium	Liver	GSM542601
40533	Mus musculus	DNase	ca		Epithelium	Liver	GSM542600
40538	Mus musculus	DNase	ca		B Lymphocyte		GSM1003814
40539	Mus musculus	DNase	ca	G1E-ER4	Erythroid Cell	Blood	GSM1003238
40540	Mus musculus	DNase	ca		T Helper cell	Blood	GSM1003833
40543	Mus musculus	DNase	ca		Activated Treg	Blood	GSM1003834
40544	Mus musculus	DNase	ca	416B	Myeloid Progenitor Cell	Blood	GSM1003815
40546	Mus musculus	DNase	ca	ES-CJ7	Embryonic Stem Cell	Hindbrain	GSM1003830
40552	Mus musculus	DNase	ca	G1E	Erythroid Cell	Blood	GSM1003239
40554	Mus musculus	DNase	ca			Kidney	GSM1003819
40556	Mus musculus	DNase	ca	K562	Erythroblast	Bone Marrow	GSM1003824
40557	Mus musculus	DNase	ca			Retina	GSM1003832
40691	Mus musculus	DNase	ca	TSC	Trophoblast Stem Cell	Embryo	GSM967653
40779	Mus musculus	DNase	ca	7438	Epithelium	Mammary Gland	GSM1123949
40780	Mus musculus	DNase	ca	7438	Epithelium	Mammary Gland	GSM1123951
40781	Mus musculus	DNase	ca	7438	Epithelium	Mammary Gland	GSM1123948
40782	Mus musculus	DNase	ca	7438	Epithelium	Mammary Gland	GSM1123950
42980	Mus musculus	DNase	ca			Intestinal Crypt	GSM1246046
42981	Mus musculus	DNase	ca			Intestinal Crypt	GSM1246047
43466	Mus musculus	DNase	ca		Embryonic Stem Cell	Embryo	GSM1281689
43467	Mus musculus	DNase	ca		Fibroblast		GSM1281690
43468	Mus musculus	DNase	ca		Cortex	Brain	GSM1281691
43469	Mus musculus	DNase	ca		Epithelium	Heart	GSM1281692
43470	Mus musculus	DNase	ca		Epithelium	Kidney	GSM1281693
43471	Mus musculus	DNase	ca			Liver	GSM1281694
43602	Mus musculus	DNase	ca	3134	Epithelium	Mammary Gland	GSM1296409
43603	Mus musculus	DNase	ca	3134	Epithelium	Mammary Gland	GSM1296410
43604	Mus musculus	DNase	ca	3134	Epithelium	Mammary Gland	GSM1296411
43605	Mus musculus	DNase	ca	3134	Epithelium	Mammary Gland	GSM1296412
43606	Mus musculus	DNase	ca	3134	Epithelium	Mammary Gland	GSM1296413
43607	Mus musculus	DNase	ca	3134	Epithelium	Mammary Gland	GSM1296414
43608	Mus musculus	DNase	ca	3134	Epithelium	Mammary Gland	GSM1296415
43609	Mus musculus	DNase	ca	3134	Epithelium	Mammary Gland	GSM1296416
43663	Mus musculus	DNase	ca		Embryonic Stem Cell	Embryo	GSM1300603
43664	Mus musculus	DNase	ca		Embryonic Stem Cell	Embryo	GSM1300604
43667	Mus musculus	DNase	ca			Endoderm	GSM1300607
43902	Mus musculus	DNase	ca	3T3-L1	Preadipocyte	Adipose	GSM873977
43903	Mus musculus	DNase	ca	3T3-L1	Preadipocyte	Adipose	GSM873978
43904	Mus musculus	DNase	ca	3T3-L1	Preadipocyte	Adipose	GSM873979
43905	Mus musculus	DNase	ca	3T3-L1	Preadipocyte	Adipose	GSM873980
43906	Mus musculus	DNase	ca	3T3-L1	Preadipocyte	Adipose	GSM873981
43907	Mus musculus	DNase	ca	3T3-L1	Preadipocyte	Adipose	GSM873982
45087	Mus musculus	DNase	ca	3134	Epithelium	Mammary Gland	GSM1014196
45088	Mus musculus	DNase	ca	416B	Myeloid Progenitor Cell	Blood	GSM1014163
45089	Mus musculus	DNase	ca	A20	B Lymphocyte	Blood	GSM1014167
45090	Mus musculus	DNase	ca		B Lymphocyte	Blood	GSM1014190
45091	Mus musculus	DNase	ca		B Lymphocyte	Blood	GSM1014170
45092	Mus musculus	DNase	ca			Cerebellum	GSM1014164
45093	Mus musculus	DNase	ca			Cerebrum	GSM1014168
45094	Mus musculus	DNase	ca	CH12	Lymphoblastoid	Blood	GSM1014153
45095	Mus musculus	DNase	ca		Epithelium	Fetal Liver	GSM1014156
45096	Mus musculus	DNase	ca		Epithelium	Blood	GSM1014155
45097	Mus musculus	DNase	ca		Epithelium	Blood	GSM1014158
45098	Mus musculus	DNase	ca		Erythroblast	Fetal Liver	GSM1014157
45099	Mus musculus	DNase	ca	ES-CJ7	Embryonic Stem Cell	Embryo	GSM1014187
45100	Mus musculus	DNase	ca	E14	Embryonic Stem Cell	Embryo	GSM1014154
45101	Mus musculus	DNase	ca	WW6	Embryonic Stem Cell	Embryo	GSM1014159
45102	Mus musculus	DNase	ca	WW6	Embryonic Stem Cell	Embryo	GSM1014160
45103	Mus musculus	DNase	ca			Adipose	GSM1014165
45104	Mus musculus	DNase	ca		Epithelium	Lung	GSM1014199
45105	Mus musculus	DNase	ca		Epithelium	Limb	GSM1014174
45106	Mus musculus	DNase	ca			Adipose	GSM1014173
45107	Mus musculus	DNase	ca			Embryo	GSM1014172
45108	Mus musculus	DNase	ca		Epithelium	Heart	GSM1014166
45109	Mus musculus	DNase	ca		Epithelium	Limb	GSM1014179
45110	Mus musculus	DNase	ca		Epithelium	Kidney	GSM1014193
45111	Mus musculus	DNase	ca		Epithelium	Large Intestine	GSM1014186
45112	Mus musculus	DNase	ca		Epithelium	Liver	GSM1014183
45113	Mus musculus	DNase	ca		Epithelium	Liver	GSM1014161
45114	Mus musculus	DNase	ca		Epithelium	Liver	GSM1014195
45115	Mus musculus	DNase	ca		Epithelium	Liver	GSM1014162
45116	Mus musculus	DNase	ca		Epithelium	Lung	GSM1014194
45117	Mus musculus	DNase	ca	MEL	Erythroid Progenitor Cell	Blood	GSM1014191
45118	Mus musculus	DNase	ca			Embryo	GSM1014178
45119	Mus musculus	DNase	ca	mG/ER		Blood	GSM1014180
45120	Mus musculus	DNase	ca	mG/ER		Blood	GSM1014176
45121	Mus musculus	DNase	ca	mG/ER		Blood	GSM1014181
45122	Mus musculus	DNase	ca	NIH-3T3	Fibroblast	Embryo	GSM1014177
45123	Mus musculus	DNase	ca	Patski	Fibroblast	Embryonic Kidney	GSM1014171
45124	Mus musculus	DNase	ca			Brain	GSM1014175
45125	Mus musculus	DNase	ca			Brain	GSM1014198
45126	Mus musculus	DNase	ca			Brain	GSM1014188
45127	Mus musculus	DNase	ca			Skeletal Muscle	GSM1014189
45128	Mus musculus	DNase	ca			Spleen	GSM1014182
45129	Mus musculus	DNase	ca		T Helper cell	Blood	GSM1014149
45130	Mus musculus	DNase	ca			Thymus	GSM1014185
45131	Mus musculus	DNase	ca		T Lymphocyte	Blood	GSM1014192
45132	Mus musculus	DNase	ca		T Lymphocyte	Blood	GSM1014148
45133	Mus musculus	DNase	ca		Activated Treg	Blood	GSM1014200
45134	Mus musculus	DNase	ca			Brain	GSM1014197
45135	Mus musculus	DNase	ca			Brain	GSM1014151
45136	Mus musculus	DNase	ca			Brain	GSM1014184
45137	Mus musculus	DNase	ca	ZhBTc4	Embryonic Stem Cell	Embryo	GSM1014150
45138	Mus musculus	DNase	ca	ZhBTc4	Embryonic Stem Cell	Embryo	GSM1014152
45139	Mus musculus	DNase	ca	ZhBTc4	Embryonic Stem Cell	Embryo	GSM1014169
47031	Mus musculus	DNase	ca		Epithelium	Liver	GSM1032644
47484	Mus musculus	DNase	ca		Fibroblast		GSM1230377
47485	Mus musculus	DNase	ca		Fibroblast		GSM1230378
48707	Mus musculus	DNase	ca	EpiSC9	Stem cell	Ectoderm	GSM1382216
48713	Mus musculus	DNase	ca	3T3-L1	Preadipocyte	Adipose	GSM1382275
48879	Mus musculus	DNase	ca		Fibroblast		GSM1395176
48880	Mus musculus	DNase	ca		Fibroblast		GSM1395177
48884	Mus musculus	DNase	ca		Epithelium	Ileum	GSM1397413
48885	Mus musculus	DNase	ca		Epithelium	Ileum	GSM1397414
48886	Mus musculus	DNase	ca		Epithelium	Ileum	GSM1397415
48887	Mus musculus	DNase	ca		Epithelium	Ileum	GSM1397416
48888	Mus musculus	DNase	ca		Epithelium	Ileum	GSM1397417
48889	Mus musculus	DNase	ca		Epithelium	Ileum	GSM1397418
48890	Mus musculus	DNase	ca		Epithelium	Ileum	GSM1397419
48891	Mus musculus	DNase	ca		Epithelium	Ileum	GSM1397420
48894	Mus musculus	DNase	ca		Epithelium	Colon	GSM1397423
48895	Mus musculus	DNase	ca		Epithelium	Colon	GSM1397424
48896	Mus musculus	DNase	ca		Epithelium	Colon	GSM1397425
48897	Mus musculus	DNase	ca		Epithelium	Colon	GSM1397426
48898	Mus musculus	DNase	ca		Epithelium	Colon	GSM1397427
48899	Mus musculus	DNase	ca		Epithelium	Colon	GSM1397428
48900	Mus musculus	DNase	ca		Epithelium	Colon	GSM1397429
48903	Mus musculus	DNase	ca		Epithelium	Duodenum	GSM1397432
48904	Mus musculus	DNase	ca		Epithelium	Duodenum	GSM1397433
49828	Mus musculus	DNase	ca	G1E	Embryonic Stem Cell	Embryo	GSM1516372
49829	Mus musculus	DNase	ca	G1E	Embryonic Stem Cell	Embryo	GSM1516373
49830	Mus musculus	DNase	ca	G1E	Embryonic Stem Cell	Embryo	GSM1516374
49831	Mus musculus	DNase	ca	G1E	Embryonic Stem Cell	Embryo	GSM1516375
49832	Mus musculus	DNase	ca	G1E	Embryonic Stem Cell	Embryo	GSM1516376
49833	Mus musculus	DNase	ca	G1E	Embryonic Stem Cell	Embryo	GSM1516377
49834	Mus musculus	DNase	ca	G1E-ER4	Embryonic Stem Cell		GSM1516378
49835	Mus musculus	DNase	ca	G1E-ER4	Embryonic Stem Cell		GSM1516379
49836	Mus musculus	DNase	ca	G1E-ER4	Embryonic Stem Cell		GSM1516380
49837	Mus musculus	DNase	ca	G1E-ER4	Embryonic Stem Cell		GSM1516381
49838	Mus musculus	DNase	ca	G1E-ER4	Embryonic Stem Cell		GSM1516382
49839	Mus musculus	DNase	ca	G1E-ER4	Embryonic Stem Cell		GSM1516383
51299	Mus musculus	DNase	ca			Cerebellum	GSM1486381
51300	Mus musculus	DNase	ca			Cerebellum	GSM1486382
51301	Mus musculus	DNase	ca			Cerebellum	GSM1486383
51302	Mus musculus	DNase	ca			Cerebellum	GSM1486384
51303	Mus musculus	DNase	ca			Cerebellum	GSM1486385
51304	Mus musculus	DNase	ca			Cerebellum	GSM1486386
51305	Mus musculus	DNase	ca			Cerebellum	GSM1486387
51306	Mus musculus	DNase	ca			Cerebellum	GSM1486388
51307	Mus musculus	DNase	ca			Cerebellum	GSM1486389
51308	Mus musculus	DNase	ca		Neuron	Cerebellar	GSM1486390
51309	Mus musculus	DNase	ca		Neuron	Cerebellar	GSM1486391
51310	Mus musculus	DNase	ca		Neuron	Cerebellar	GSM1486392
51311	Mus musculus	DNase	ca		Neuron	Cerebellar	GSM1486393
51312	Mus musculus	DNase	ca		Neuron	Cerebellar	GSM1486394
51313	Mus musculus	DNase	ca		Neuron	Cerebellar	GSM1486395
51314	Mus musculus	DNase	ca		Neuron	Cerebellar	GSM1486396
51315	Mus musculus	DNase	ca		Neuron	Cerebellar	GSM1486397
51316	Mus musculus	DNase	ca		Neuron	Cerebellar	GSM1486398
51317	Mus musculus	DNase	ca		Neuron	Cerebellar	GSM1486399
51318	Mus musculus	DNase	ca		Neuron	Cerebellar	GSM1486400
51319	Mus musculus	DNase	ca		Neuron	Cerebellar	GSM1486401
51320	Mus musculus	DNase	ca			Heart	GSM1486402
51321	Mus musculus	DNase	ca			Kidney	GSM1486403
51322	Mus musculus	DNase	ca			Liver	GSM1486404
51414	Mus musculus	DNase	ca	3134	Epithelium	Mammary Gland	GSM1500004
51415	Mus musculus	DNase	ca	3134	Epithelium	Mammary Gland	GSM1500005
51416	Mus musculus	DNase	ca	3134	Epithelium	Mammary Gland	GSM1500006
51417	Mus musculus	DNase	ca	3134	Epithelium	Mammary Gland	GSM1500007
51418	Mus musculus	DNase	ca	3134	Epithelium	Mammary Gland	GSM1500008
51419	Mus musculus	DNase	ca	3134	Epithelium	Mammary Gland	GSM1500009
51420	Mus musculus	DNase	ca	3134	Epithelium	Mammary Gland	GSM1500010
51421	Mus musculus	DNase	ca	3134	Epithelium	Mammary Gland	GSM1500011
52069	Mus musculus	DNase	ca	3134	Epithelium	Mammary Gland	GSM1614716
52070	Mus musculus	DNase	ca	3134	Epithelium	Mammary Gland	GSM1614717
52071	Mus musculus	DNase	ca	3134	Epithelium	Mammary Gland	GSM1614718
52072	Mus musculus	DNase	ca	3134	Epithelium	Mammary Gland	GSM1614719
52720	Mus musculus	DNase	ca		Thymocyte		GSM1556283
53120	Mus musculus	DNase	ca	MC3T3	Preosteoblast		GSM1328460
53121	Mus musculus	DNase	ca	MC3T3			GSM1328461
53122	Mus musculus	DNase	ca	MC3T3			GSM1328462
55944	Mus musculus	DNase	ca		B Lymphocyte	Spleen
57902	Mus musculus	DNase	ca		Embryonic Stem Cell	Embryo
57903	Mus musculus	DNase	ca		Embryonic Stem Cell	Embryo
57905	Mus musculus	DNase	ca		Embryonic Stem Cell	Embryo
57906	Mus musculus	DNase	ca		Embryonic Stem Cell	Embryo
58279	Mus musculus	DNase	ca			Liver
58280	Mus musculus	DNase	ca			Liver
58282	Mus musculus	DNase	ca			Liver
58283	Mus musculus	DNase	ca		Embryonic Stem Cell	Embryo
58284	Mus musculus	DNase	ca		Embryonic Stem Cell	Embryo
58285	Mus musculus	DNase	ca	TKO		Blood
58286	Mus musculus	DNase	ca	TKO		Blood
58380	Mus musculus	DNase	ca	NIH-3T3	Fibroblast
58381	Mus musculus	DNase	ca		Embryonic Stem Cell	Embryo
58382	Mus musculus	DNase	ca		Embryonic Stem Cell	Embryo
58383	Mus musculus	DNase	ca		Embryonic Stem Cell	Embryo
58384	Mus musculus	DNase	ca		Embryonic Stem Cell	Embryo
58385	Mus musculus	DNase	ca		Embryonic Stem Cell	Embryo
58386	Mus musculus	DNase	ca		Embryonic Stem Cell	Embryo
58387	Mus musculus	DNase	ca		Embryonic Stem Cell	Embryo
58388	Mus musculus	DNase	ca		Embryonic Stem Cell	Embryo
59421	Mus musculus	DNase	ca	TSC	Trophoblast Stem Cell	Embryo
62354	Homo sapiens	DNase	ca	786-0		Kidney
62355	Homo sapiens	DNase	ca	786-0		Kidney
62356	Mus musculus	DNase	ca	MG-63	Fibroblast	Bone
62357	Mus musculus	DNase	ca	MG-63	Fibroblast	Bone
62358	Mus musculus	DNase	ca			Kidney
62359	Mus musculus	DNase	ca			Eye
62361	Mus musculus	DNase	ca			Eye
62363	Mus musculus	DNase	ca		Haematopoietic Progenitor Cell	Blood
62364	Mus musculus	DNase	ca	BJ	Fibroblast	Skin
62365	Mus musculus	DNase	ca	BJ	Fibroblast	Skin
62366	Mus musculus	DNase	ca	ACHN		Kidney
62367	Mus musculus	DNase	ca	ACHN		Kidney
62368	Mus musculus	DNase	ca			Tongue
62369	Mus musculus	DNase	ca			Tongue
62370	Mus musculus	DNase	ca			Middle Frontal Gyrus
62371	Mus musculus	DNase	ca			Middle Frontal Gyrus
62372	Mus musculus	DNase	ca	Daoy	Polygonal	Cerebellum
62373	Mus musculus	DNase	ca	Daoy	Polygonal	Cerebellum
62374	Mus musculus	DNase	ca	A673	Polygonal	Muscle
62375	Mus musculus	DNase	ca	A673	Polygonal	Muscle
62376	Mus musculus	DNase	ca		Hepatocyte
62377	Mus musculus	DNase	ca		Hepatocyte
62378	Mus musculus	DNase	ca		Cortex	Cerebellum
62379	Mus musculus	DNase	ca		Adipocyte
62380	Mus musculus	DNase	ca		Adipocyte
62381	Mus musculus	DNase	ca	KBM-7	Myeloblast	Blood
62382	Mus musculus	DNase	ca	KBM-7	Myeloblast	Blood
62383	Mus musculus	DNase	ca			Brain
62384	Mus musculus	DNase	ca			Brain
62385	Mus musculus	DNase	ca			Brain
62386	Mus musculus	DNase	ca			Umbilical Cord
62387	Mus musculus	DNase	ca	Caki-2		Kidney
62388	Mus musculus	DNase	ca	Caki-2		Kidney
62389	Mus musculus	DNase	ca	BJ	Fibroblast	Skin
62390	Mus musculus	DNase	ca	BJ	Fibroblast	Skin
62391	Mus musculus	DNase	ca			Globus Pallidus
62392	Mus musculus	DNase	ca			Globus Pallidus
62393	Mus musculus	DNase	ca			Tongue
62394	Mus musculus	DNase	ca		Haematopoietic Progenitor Cell	Blood
62395	Mus musculus	DNase	ca		Haematopoietic Progenitor Cell	Blood
62396	Mus musculus	DNase	ca	SJSA-1	Fibroblast	Bone
62397	Mus musculus	DNase	ca	SJSA-1	Fibroblast	Bone
62398	Mus musculus	DNase	ca			Heart
62399	Mus musculus	DNase	ca			Urinary Bladder
62400	Mus musculus	DNase	ca	HT-29		Colon
62401	Mus musculus	DNase	ca	HT-29		Colon
62402	Mus musculus	DNase	ca		Haematopoietic Progenitor Cell	Blood
62403	Mus musculus	DNase	ca		Haematopoietic Progenitor Cell	Blood
62404	Mus musculus	DNase	ca			Spinal Cord
62405	Mus musculus	DNase	ca	A-172	Glial Cell	Brain
62406	Mus musculus	DNase	ca	A-172	Glial Cell	Brain
62407	Mus musculus	DNase	ca	PC-9		Lung
62408	Mus musculus	DNase	ca	PC-9		Lung
62409	Mus musculus	DNase	ca		Neural Progenitor Cell
62410	Mus musculus	DNase	ca			Embryo
62411	Mus musculus	DNase	ca			Embryo
62412	Mus musculus	DNase	ca			Hindbrain
62413	Mus musculus	DNase	ca			Hindbrain
62414	Mus musculus	DNase	ca			Craniofacial Tissue
62415	Mus musculus	DNase	ca			Craniofacial Tissue
62416	Mus musculus	DNase	ca			Midbrain
62417	Mus musculus	DNase	ca			Midbrain
62418	Mus musculus	DNase	ca			Neural Tube
62419	Mus musculus	DNase	ca			Neural Tube
62420	Mus musculus	DNase	ca			Forebrain
62421	Mus musculus	DNase	ca			Forebrain
62422	Mus musculus	DNase	ca			Hindbrain
62423	Mus musculus	DNase	ca			Hindbrain
62424	Mus musculus	DNase	ca			Midbrain
62425	Mus musculus	DNase	ca			Midbrain
62426	Mus musculus	DNase	ca			Hindbrain
62427	Mus musculus	DNase	ca			Hindbrain
62428	Mus musculus	DNase	ca			Retina
62429	Mus musculus	DNase	ca			Retina
62430	Mus musculus	DNase	ca			Limb
62431	Mus musculus	DNase	ca			Limb
62432	Mus musculus	DNase	ca			Limb
62433	Mus musculus	DNase	ca			Limb
62434	Mus musculus	DNase	ca		Muller Cell
62435	Mus musculus	DNase	ca		Muller Cell
62436	Mus musculus	DNase	ca	3T3-L1	Preadipocyte	Adipose
62437	Mus musculus	DNase	ca	3T3-L1	Preadipocyte	Adipose
62438	Mus musculus	DNase	ca			Lung
62439	Mus musculus	DNase	ca		Muller Cell
62441	Mus musculus	DNase	ca			Thymus
62442	Mus musculus	DNase	ca			Craniofacial Tissue
62443	Mus musculus	DNase	ca			Craniofacial Tissue
62444	Mus musculus	DNase	ca			Medulla Oblongata
62445	Mus musculus	DNase	ca			Medulla Oblongata
62446	Mus musculus	DNase	ca	OCI-Ly7	B Lymphocyte	Lymph Node
62447	Mus musculus	DNase	ca	OCI-Ly7	B Lymphocyte	Lymph Node
62448	Mus musculus	DNase	ca	SK-N-DZ		Brain
62449	Mus musculus	DNase	ca	SK-N-DZ		Brain
62451	Mus musculus	DNase	ca		Fibroblast
62452	Mus musculus	DNase	ca		iPSC
62453	Mus musculus	DNase	ca		iPSC
62454	Mus musculus	DNase	ca	K562	Erythroblast	Bone Marrow
62455	Mus musculus	DNase	ca	K562	Erythroblast	Bone Marrow
62456	Mus musculus	DNase	ca	K562	Erythroblast	Bone Marrow
62457	Mus musculus	DNase	ca	K562	Erythroblast	Bone Marrow
62459	Mus musculus	DNase	ca	K562	Erythroblast	Bone Marrow
62460	Mus musculus	DNase	ca	K562	Erythroblast	Bone Marrow
62461	Mus musculus	DNase	ca	K562	Erythroblast	Bone Marrow
62462	Mus musculus	DNase	ca	K562	Erythroblast	Bone Marrow
62463	Mus musculus	DNase	ca	K562	Erythroblast	Bone Marrow
62464	Mus musculus	DNase	ca	K562	Erythroblast	Bone Marrow
62465	Mus musculus	DNase	ca	K562	Erythroblast	Bone Marrow
62466	Mus musculus	DNase	ca	K562	Erythroblast	Bone Marrow
62467	Mus musculus	DNase	ca	K562	Erythroblast	Bone Marrow
62468	Mus musculus	DNase	ca	K562	Erythroblast	Bone Marrow
62469	Mus musculus	DNase	ca	K562	Erythroblast	Bone Marrow
62470	Mus musculus	DNase	ca	K562	Erythroblast	Bone Marrow
62471	Mus musculus	DNase	ca	K562	Erythroblast	Bone Marrow
62472	Mus musculus	DNase	ca	H4		Brain
62473	Mus musculus	DNase	ca	H4		Brain
62474	Mus musculus	DNase	ca	SJCRH30	Fibroblast	Muscle
62475	Mus musculus	DNase	ca	HT1080		Connective Tissue
62476	Mus musculus	DNase	ca	HT1080		Connective Tissue
62478	Mus musculus	DNase	ca		Cortex	Cerebellum
62479	Mus musculus	DNase	ca			Lung
62480	Mus musculus	DNase	ca			Lung
62481	Mus musculus	DNase	ca			Midbrain
62482	Mus musculus	DNase	ca			Midbrain
62483	Mus musculus	DNase	ca			Heart
62484	Mus musculus	DNase	ca			Spinal Cord
62491	Mus musculus	DNase	ca		Adipocyte
62493	Mus musculus	DNase	ca		Adipocyte
62688	Mus musculus	DNase	ca			Lung
64361	Mus musculus	DNase	ca	MN1			ENCSR732IZK_1
64362	Mus musculus	DNase	ca	MN1			ENCSR732IZK_2
64966	Mus musculus	DNase	ca		Embryonic Stem Cell		ENCSR964VDK_1
64967	Mus musculus	DNase	ca		Embryonic Stem Cell		ENCSR964VDK_2

## Sheet: mouse H3K27ac ChIP-seq
Table S2: DNase-seq and H3K27ac sample annotation table for mouse and human.
cistromeDB_id	species	factor	factor_type	cell_line	cell_type	tissue	GSMID
116	Mus musculus	H3K27ac	hm	3T3-L1	Preadipocyte	Adipose	GSM535758
117	Mus musculus	H3K27ac	hm	3T3-L1	Preadipocyte	Adipose	GSM535751
118	Mus musculus	H3K27ac	hm	3T3-L1	Preadipocyte	Adipose	GSM535744
2824	Mus musculus	H3K27ac	hm	V6.5	Embryonic Stem Cell	Embryo	GSM594579
2825	Mus musculus	H3K27ac	hm	V6.5	Embryonic Stem Cell	Embryo	GSM594578
3334	Mus musculus	H3K27ac	hm		B Lymphocyte	Blood	GSM594592
3335	Mus musculus	H3K27ac	hm		Epithelium	Liver	GSM594587
3336	Mus musculus	H3K27ac	hm		B Lymphocyte	Spleen	GSM566961
3337	Mus musculus	H3K27ac	hm		B Lymphocyte	Spleen	GSM566960
8283	Mus musculus	H3K27ac	hm	V6.5	Embryonic Stem Cell	Embryo	GSM845236
8284	Mus musculus	H3K27ac	hm	V6.5	Embryonic Stem Cell	Embryo	GSM845237
8287	Mus musculus	H3K27ac	hm	V6.5	Embryonic Stem Cell	Embryo	GSM845240
8288	Mus musculus	H3K27ac	hm	V6.5	Embryonic Stem Cell	Embryo	GSM845241
8520	Mus musculus	H3K27ac	hm		Cortex	Frontal	GSM751461
8521	Mus musculus	H3K27ac	hm		Cortex	Frontal	GSM751462
8870	Mus musculus	H3K27ac	hm	E14	Embryonic Stem Cell	Embryo	GSM881349
8877	Mus musculus	H3K27ac	hm	E14	Embryonic Stem Cell	Embryo	GSM881357
8885	Mus musculus	H3K27ac	hm	E14	Embryonic Stem Cell	Embryo	GSM881366
9029	Mus musculus	H3K27ac	hm	P19.6		Embryo	GSM821507
9030	Mus musculus	H3K27ac	hm	P19.6		Embryo	GSM821508
9173	Mus musculus	H3K27ac	hm		Dendritic Cell	Bone Marrow	GSM801536
9174	Mus musculus	H3K27ac	hm		Dendritic Cell	Bone Marrow	GSM801537
9175	Mus musculus	H3K27ac	hm	3T3-L1	Preadipocyte	Adipose	GSM801538
9176	Mus musculus	H3K27ac	hm	3T3-L1	Preadipocyte	Adipose	GSM801539
32794	Mus musculus	H3K27ac	hm		Embryonic Cortex	Embryo	GSM1036134
32807	Mus musculus	H3K27ac	hm		Embryonic Cortex	Embryo	GSM1036117
33374	Mus musculus	H3K27ac	hm		Embryonic Stem Cell	Embryo	GSM1163102
33381	Mus musculus	H3K27ac	hm		Embryonic Stem Cell	Embryo	GSM1163103
33383	Mus musculus	H3K27ac	hm		Embryonic Stem Cell	Embryo	GSM1163097
33384	Mus musculus	H3K27ac	hm		Cardiac Precursors		GSM1163100
33393	Mus musculus	H3K27ac	hm		Mesodermal Cell		GSM1163098
33406	Mus musculus	H3K27ac	hm		Cardiac Precursors		GSM1163101
33418	Mus musculus	H3K27ac	hm		Mesodermal Cell		GSM1163099
33422	Mus musculus	H3K27ac	hm		Embryonic Stem Cell	Embryo	GSM1163096
33703	Mus musculus	H3K27ac	hm		Embryonic Stem Cell	Embryo	GSM1005503
33724	Mus musculus	H3K27ac	hm			Lung	GSM1059375
33728	Mus musculus	H3K27ac	hm			Lung	GSM1059370
33774	Mus musculus	H3K27ac	hm			Lung	GSM1059366
33784	Mus musculus	H3K27ac	hm			Lung	GSM1059380
33878	Mus musculus	H3K27ac	hm			Embryo	GSM1033099
33879	Mus musculus	H3K27ac	hm			Embryo	GSM1033101
33894	Mus musculus	H3K27ac	hm			Embryo	GSM1033103
33949	Mus musculus	H3K27ac	hm		Epithelium	Forelimb Autopod	GSM1039566
33950	Mus musculus	H3K27ac	hm		Epithelium	Hindlimb Autopod	GSM1039567
33952	Mus musculus	H3K27ac	hm		Epithelium	Hindlimb Autopod	GSM1039569
33956	Mus musculus	H3K27ac	hm		Epithelium	Hindlimb Autopod	GSM1039563
33967	Mus musculus	H3K27ac	hm		Epithelium	Forelimb Autopod	GSM1039562
33969	Mus musculus	H3K27ac	hm		Epithelium	Hindlimb	GSM1039559
33976	Mus musculus	H3K27ac	hm		Epithelium	Forelimb Autopod	GSM1039564
33977	Mus musculus	H3K27ac	hm		Epithelium	Forelimb Autopod	GSM1039568
33980	Mus musculus	H3K27ac	hm		Epithelium	Hindlimb Autopod	GSM1039565
33982	Mus musculus	H3K27ac	hm		Epithelium	Forelimb	GSM1039558
33983	Mus musculus	H3K27ac	hm		Epithelium	Forelimb Autopod	GSM1039560
33987	Mus musculus	H3K27ac	hm		Epithelium	Hindlimb Autopod	GSM1039561
34126	Mus musculus	H3K27ac	hm			Testis	GSM851326
34129	Mus musculus	H3K27ac	hm		Epithelium	Placenta	GSM851320
34134	Mus musculus	H3K27ac	hm		Epithelium	Intestine	GSM851308
34149	Mus musculus	H3K27ac	hm		Epithelium	Embryonic Liver	GSM851302
34154	Mus musculus	H3K27ac	hm			Olfactory Bulb	GSM851314
34155	Mus musculus	H3K27ac	hm			Thymus	GSM851332
34523	Mus musculus	H3K27ac	hm		Embryonic Stem Cell	Embryo	GSM1050307
34529	Mus musculus	H3K27ac	hm		Embryonic Stem Cell	Embryo	GSM1050314
34538	Mus musculus	H3K27ac	hm		Embryonic Stem Cell	Embryo	GSM1050309
34550	Mus musculus	H3K27ac	hm		Embryonic Stem Cell	Embryo	GSM1050312
34570	Mus musculus	H3K27ac	hm		Embryonic Stem Cell	Embryo	GSM1032195
34588	Mus musculus	H3K27ac	hm		Embryonic Stem Cell	Embryo	GSM1032194
34595	Mus musculus	H3K27ac	hm			Liver	GSM1087098
34602	Mus musculus	H3K27ac	hm			Liver	GSM1087095
34611	Mus musculus	H3K27ac	hm			Liver	GSM1087097
34620	Mus musculus	H3K27ac	hm			Liver	GSM1087096
34627	Mus musculus	H3K27ac	hm			Liver	GSM1087093
34644	Mus musculus	H3K27ac	hm			Liver	GSM1087094
35070	Mus musculus	H3K27ac	hm		Epithelium	Forelimb Bud	GSM759865
35072	Mus musculus	H3K27ac	hm		Epithelium	Hindlimb Bud	GSM759877
35076	Mus musculus	H3K27ac	hm		Epithelium	Forelimb Bud	GSM759864
35081	Mus musculus	H3K27ac	hm		Epithelium	Hindlimb Bud	GSM759876
35551	Mus musculus	H3K27ac	hm	TSC	Trophoblast Stem Cell	Embryo	GSM967654
35563	Mus musculus	H3K27ac	hm		Epithelium	Proximal Forelimbs	GSM1104588
35567	Mus musculus	H3K27ac	hm		Epithelium	Forelimb Bud	GSM1104587
35571	Mus musculus	H3K27ac	hm		Epithelium	Forelimb Bud	GSM1104586
35702	Mus musculus	H3K27ac	hm	TSC	Trophoblast Stem Cell	Embryo	GSM1035380
35752	Mus musculus	H3K27ac	hm		Granulocytic Progenitor Cell	Bone Marrow	GSM994237
35754	Mus musculus	H3K27ac	hm		Granulocytic Progenitor Cell	Bone Marrow	GSM994236
35869	Mus musculus	H3K27ac	hm	C2C12	Myoblast	Muscle	GSM822520
35871	Mus musculus	H3K27ac	hm	C2C12	Myoblast	Muscle	GSM822514
35892	Mus musculus	H3K27ac	hm		Plasma Cell		GSM1180122
35907	Mus musculus	H3K27ac	hm		Plasma Cell		GSM1180101
36034	Mus musculus	H3K27ac	hm		Epithelium	Kidney	GSM851274
36035	Mus musculus	H3K27ac	hm		Epithelium	Lung	GSM851276
36036	Mus musculus	H3K27ac	hm		Epithelium	Embryonic Heart	GSM851290
36040	Mus musculus	H3K27ac	hm			Bone Marrow	GSM851270
36041	Mus musculus	H3K27ac	hm		Epithelium	Heart	GSM851273
36042	Mus musculus	H3K27ac	hm		Epithelium	Liver	GSM851275
36044	Mus musculus	H3K27ac	hm			Cerebellum	GSM851271
36048	Mus musculus	H3K27ac	hm		Cortex		GSM851272
36049	Mus musculus	H3K27ac	hm			Embryonic Brain	GSM851284
36050	Mus musculus	H3K27ac	hm			Spleen	GSM851279
36053	Mus musculus	H3K27ac	hm		Embryonic Fibroblast	Embryo	GSM851277
36056	Mus musculus	H3K27ac	hm		Epithelium	Embryonic Limb	GSM851296
36061	Mus musculus	H3K27ac	hm		Embryonic Stem Cell	Embryo	GSM851278
36080	Mus musculus	H3K27ac	hm		Epithelium	Forelimb Bud	GSM875385
36081	Mus musculus	H3K27ac	hm		Epithelium	Hindlimb Bud	GSM875387
36255	Mus musculus	H3K27ac	hm		Macrophage	Bone Marrow	GSM940904
36256	Mus musculus	H3K27ac	hm		Macrophage	Bone Marrow	GSM940935
36257	Mus musculus	H3K27ac	hm		Macrophage	Bone Marrow	GSM940902
36258	Mus musculus	H3K27ac	hm		Macrophage	Bone Marrow	GSM940936
36260	Mus musculus	H3K27ac	hm		Macrophage	Bone Marrow	GSM940937
36261	Mus musculus	H3K27ac	hm		Macrophage	Bone Marrow	GSM940909
36262	Mus musculus	H3K27ac	hm		Macrophage	Bone Marrow	GSM940905
36265	Mus musculus	H3K27ac	hm		Macrophage	Bone Marrow	GSM940906
36267	Mus musculus	H3K27ac	hm		Macrophage	Bone Marrow	GSM940911
36272	Mus musculus	H3K27ac	hm		Macrophage	Bone Marrow	GSM940908
36273	Mus musculus	H3K27ac	hm		Macrophage	Bone Marrow	GSM940907
36286	Mus musculus	H3K27ac	hm		Macrophage	Bone Marrow	GSM940910
36288	Mus musculus	H3K27ac	hm		Macrophage	Bone Marrow	GSM940903
36290	Mus musculus	H3K27ac	hm		Macrophage	Bone Marrow	GSM940912
36897	Mus musculus	H3K27ac	hm		Germ Cell	Embryonic Gonad	GSM936102
36905	Mus musculus	H3K27ac	hm		Germ Cell	Embryonic Gonad	GSM936107
37439	Mus musculus	H3K27ac	hm		Macrophage	Peritoneum	GSM1183989
37462	Mus musculus	H3K27ac	hm		Macrophage	Peritoneum	GSM1183990
37896	Mus musculus	H3K27ac	hm		Dendritic Cell	Bone Marrow	GSM881082
37906	Mus musculus	H3K27ac	hm		Dendritic Cell	Bone Marrow	GSM881081
37914	Mus musculus	H3K27ac	hm		Dendritic Cell	Bone Marrow	GSM881080
37917	Mus musculus	H3K27ac	hm		Dendritic Cell	Bone Marrow	GSM881083
38167	Mus musculus	H3K27ac	hm	C2C12	Myoblast	Muscle	GSM1101724
38168	Mus musculus	H3K27ac	hm	C2C12	Myoblast	Muscle	GSM1101723
38327	Mus musculus	H3K27ac	hm		Macrophage	Bone Marrow	GSM1022296
38333	Mus musculus	H3K27ac	hm		Macrophage	Bone Marrow	GSM1022294
38341	Mus musculus	H3K27ac	hm		Macrophage	Bone Marrow	GSM1022266
38374	Mus musculus	H3K27ac	hm		Macrophage	Bone Marrow	GSM1022299
38391	Mus musculus	H3K27ac	hm		Macrophage	Bone Marrow	GSM1022297
38395	Mus musculus	H3K27ac	hm		Macrophage	Bone Marrow	GSM1022298
38399	Mus musculus	H3K27ac	hm		Macrophage	Bone Marrow	GSM1022295
38435	Mus musculus	H3K27ac	hm		Macrophage	Bone Marrow	GSM1022286
38445	Mus musculus	H3K27ac	hm		Macrophage	Bone Marrow	GSM1022287
38455	Mus musculus	H3K27ac	hm		Macrophage	Bone Marrow	GSM1022267
38545	Mus musculus	H3K27ac	hm	C2C12	Myoblast	Muscle	GSM921133
38548	Mus musculus	H3K27ac	hm	C2C12	Myoblast	Muscle	GSM921132
38552	Mus musculus	H3K27ac	hm	C2C12	Myoblast	Muscle	GSM921130
38556	Mus musculus	H3K27ac	hm	C2C12	Myoblast	Muscle	GSM921131
38868	Mus musculus	H3K27ac	hm		Epithelium	Liver	GSM982810
38869	Mus musculus	H3K27ac	hm		Epithelium	Liver	GSM982807
38873	Mus musculus	H3K27ac	hm		Epithelium	Liver	GSM982805
38875	Mus musculus	H3K27ac	hm		Epithelium	Liver	GSM982808
38876	Mus musculus	H3K27ac	hm		Epithelium	Liver	GSM982809
38889	Mus musculus	H3K27ac	hm		Epithelium	Liver	GSM982806
39457	Mus musculus	H3K27ac	hm	E14	Embryonic Stem Cell	Embryo	GSM1000123
39760	Mus musculus	H3K27ac	hm		Fibroblast	Skin	GSM1002452
39763	Mus musculus	H3K27ac	hm		Fibroblast	Skin	GSM1002449
39955	Mus musculus	H3K27ac	hm		Germ Cell	Embryonic Gonad	GSM936095
41174	Mus musculus	H3K27ac	hm		Embryonic Stem Cell	Embryo	GSM1033640
41175	Mus musculus	H3K27ac	hm		Embryonic Stem Cell	Embryo	GSM1033641
41325	Mus musculus	H3K27ac	hm		Embryonic Stem Cell	Embryo	GSM1059005
41337	Mus musculus	H3K27ac	hm		Embryonic Stem Cell	Embryo	GSM1059017
41448	Mus musculus	H3K27ac	hm		Macrophage	Peritoneum	GSM1131250
41449	Mus musculus	H3K27ac	hm		Macrophage	Peritoneum	GSM1131251
41450	Mus musculus	H3K27ac	hm		Macrophage	Peritoneum	GSM1131252
41451	Mus musculus	H3K27ac	hm		Macrophage	Peritoneum	GSM1131253
41464	Mus musculus	H3K27ac	hm		Macrophage	Peritoneum	GSM1131266
41483	Mus musculus	H3K27ac	hm		Epithelium	Colon	GSM1138117
41484	Mus musculus	H3K27ac	hm		Epithelium	Colon	GSM1138118
41485	Mus musculus	H3K27ac	hm		Epithelium	Colon	GSM1138119
41486	Mus musculus	H3K27ac	hm		Epithelium	Colon	GSM1138120
41862	Mus musculus	H3K27ac	hm		Fibroblast	Embryo	GSM1187241
41933	Mus musculus	H3K27ac	hm			Midbrain	GSM1204478
42047	Mus musculus	H3K27ac	hm		Preadipocyte	Adipose	GSM1218881
42048	Mus musculus	H3K27ac	hm		Preadipocyte	Adipose	GSM1218882
42049	Mus musculus	H3K27ac	hm		Preadipocyte	Adipose	GSM1218883
42050	Mus musculus	H3K27ac	hm		Preadipocyte	Adipose	GSM1218884
42071	Mus musculus	H3K27ac	hm		Preadipocyte	Adipose	GSM1219529
42072	Mus musculus	H3K27ac	hm		Preadipocyte	Adipose	GSM1219530
42091	Mus musculus	H3K27ac	hm		Preadipocyte	Adipose	GSM1219703
42092	Mus musculus	H3K27ac	hm		Preadipocyte	Adipose	GSM1219704
42093	Mus musculus	H3K27ac	hm		Preadipocyte	Adipose	GSM1219705
42094	Mus musculus	H3K27ac	hm		Preadipocyte	Adipose	GSM1219706
42603	Mus musculus	H3K27ac	hm	E14	Embryonic Stem Cell	Embryo	GSM1234533
42978	Mus musculus	H3K27ac	hm			Intestinal Crypt	GSM1246044
42979	Mus musculus	H3K27ac	hm			Intestinal Crypt	GSM1246045
43030	Mus musculus	H3K27ac	hm	NIH-3T3	Fibroblast	Embryo	GSM1246689
43197	Mus musculus	H3K27ac	hm		Epithelium	Prostate	GSM1259357
43199	Mus musculus	H3K27ac	hm		Epithelium	Kidney	GSM1259359
43201	Mus musculus	H3K27ac	hm			Caput Epididymis	GSM1259361
43217	Mus musculus	H3K27ac	hm	RN2	Leukemic Blast Cell	Bone Marrow	GSM1262348
43221	Mus musculus	H3K27ac	hm		Epithelium	Colon	GSM1263312
43222	Mus musculus	H3K27ac	hm		Epithelium	Colon	GSM1263313
43223	Mus musculus	H3K27ac	hm		Epithelium	Colon	GSM1263314
43224	Mus musculus	H3K27ac	hm		Epithelium	Colon	GSM1263315
43226	Mus musculus	H3K27ac	hm		Epithelium	Colon	GSM1263317
43227	Mus musculus	H3K27ac	hm		Epithelium	Colon	GSM1263318
43228	Mus musculus	H3K27ac	hm		Epithelium	Colon	GSM1263319
43229	Mus musculus	H3K27ac	hm		Epithelium	Colon	GSM1263320
43230	Mus musculus	H3K27ac	hm		Epithelium	Colon	GSM1263321
43231	Mus musculus	H3K27ac	hm		Epithelium	Colon	GSM1263322
43241	Mus musculus	H3K27ac	hm		Epithelium	Forebrain	GSM1264352
43243	Mus musculus	H3K27ac	hm		Epithelium	Forebrain	GSM1264354
43245	Mus musculus	H3K27ac	hm		Epithelium	Forebrain	GSM1264356
43247	Mus musculus	H3K27ac	hm		Epithelium	Forebrain	GSM1264358
43249	Mus musculus	H3K27ac	hm		Epithelium	Forebrain	GSM1264360
43251	Mus musculus	H3K27ac	hm		Epithelium	Forebrain	GSM1264362
43253	Mus musculus	H3K27ac	hm		Epithelium	Forebrain	GSM1264364
43255	Mus musculus	H3K27ac	hm		Epithelium	Forebrain	GSM1264366
43257	Mus musculus	H3K27ac	hm		Epithelium	Forebrain	GSM1264368
43259	Mus musculus	H3K27ac	hm		Epithelium	Heart	GSM1264370
43261	Mus musculus	H3K27ac	hm		Epithelium	Heart	GSM1264372
43263	Mus musculus	H3K27ac	hm		Epithelium	Heart	GSM1264374
43265	Mus musculus	H3K27ac	hm		Epithelium	Heart	GSM1264376
43267	Mus musculus	H3K27ac	hm		Epithelium	Heart	GSM1264378
43269	Mus musculus	H3K27ac	hm		Epithelium	Heart	GSM1264380
43271	Mus musculus	H3K27ac	hm		Epithelium	Heart	GSM1264382
43273	Mus musculus	H3K27ac	hm		Epithelium	Heart	GSM1264384
43275	Mus musculus	H3K27ac	hm		Epithelium	Liver	GSM1264386
43277	Mus musculus	H3K27ac	hm		Epithelium	Liver	GSM1264388
43279	Mus musculus	H3K27ac	hm		Epithelium	Liver	GSM1264390
43281	Mus musculus	H3K27ac	hm		Epithelium	Liver	GSM1264392
43283	Mus musculus	H3K27ac	hm		Epithelium	Liver	GSM1264394
43285	Mus musculus	H3K27ac	hm		Epithelium	Liver	GSM1264396
43287	Mus musculus	H3K27ac	hm		Epithelium	Liver	GSM1264398
43529	Mus musculus	H3K27ac	hm	R1	Embryonic Stem Cell	Embryo	GSM1282183
43530	Mus musculus	H3K27ac	hm	R1	Embryonic Stem Cell	Embryo	GSM1282184
43724	Mus musculus	H3K27ac	hm		T Lymphocyte		GSM1309520
43725	Mus musculus	H3K27ac	hm		T Lymphocyte		GSM1309521
43896	Mus musculus	H3K27ac	hm	E14	Embryonic Stem Cell	Embryo	GSM859491
43986	Mus musculus	H3K27ac	hm	E36	Embryonic Stem Cell	Embryo	GSM970221
43987	Mus musculus	H3K27ac	hm	E36	Embryonic Stem Cell	Embryo	GSM970222
44429	Mus musculus	H3K27ac	hm		Mesenchymal Cell		GSM1279691
44444	Mus musculus	H3K27ac	hm		T Lymphocyte	Blood	GSM1301745
44445	Mus musculus	H3K27ac	hm		T Lymphocyte	Blood	GSM1301746
44609	Mus musculus	H3K27ac	hm	HPC-7	Haematopoietic Progenitor Cell	Bone Marrow	GSM1329815
44610	Mus musculus	H3K27ac	hm		Mast Cell	Bone Marrow	GSM1329816
44619	Mus musculus	H3K27ac	hm		Epithelium	Heart
44620	Mus musculus	H3K27ac	hm		Epithelium	Heart	GSM1340164
44622	Mus musculus	H3K27ac	hm		Pre-B Lymphocyte	Blood	GSM1340625
44623	Mus musculus	H3K27ac	hm		Pre-B Lymphocyte	Blood	GSM1340626
44749	Mus musculus	H3K27ac	hm		Hematopoietic Stem Cell	Blood	GSM1361809
44750	Mus musculus	H3K27ac	hm		Hematopoietic Stem Cell	Blood	GSM1361810
44809	Mus musculus	H3K27ac	hm	3T3-L1	Preadipocyte	Adipose	GSM1370469
44810	Mus musculus	H3K27ac	hm	3T3-L1	Preadipocyte	Adipose	GSM1370470
44820	Mus musculus	H3K27ac	hm		Epithelium	Limb	GSM1371056
46516	Mus musculus	H3K27ac	hm			Adipose	GSM1000071
46521	Mus musculus	H3K27ac	hm		Macrophage	Bone Marrow	GSM1000074
46526	Mus musculus	H3K27ac	hm			Bone Marrow	GSM1000108
46529	Mus musculus	H3K27ac	hm			Cerebellum	GSM1000097
46540	Mus musculus	H3K27ac	hm	CH12	Lymphoblastoid	Blood	GSM1000117
46546	Mus musculus	H3K27ac	hm		Cortex		GSM1000100
46554	Mus musculus	H3K27ac	hm		Embryonic Stem Cell	Embryo	GSM1000099
46571	Mus musculus	H3K27ac	hm		Epithelium	Heart	GSM1000093
46572	Mus musculus	H3K27ac	hm		Epithelium	Heart	GSM1000137
46581	Mus musculus	H3K27ac	hm		Epithelium	Kidney	GSM1000092
46584	Mus musculus	H3K27ac	hm		Epithelium	Limb	GSM1000107
46589	Mus musculus	H3K27ac	hm		Epithelium	Liver	GSM1000140
46590	Mus musculus	H3K27ac	hm		Epithelium	Liver	GSM1000113
46601	Mus musculus	H3K27ac	hm		Embryonic Fibroblast	Embryo	GSM1000139
46613	Mus musculus	H3K27ac	hm	MEL	Erythroid Progenitor Cell	Blood	GSM1000142
46616	Mus musculus	H3K27ac	hm			Olfactory Bulb	GSM1000105
46619	Mus musculus	H3K27ac	hm		Epithelium	Placenta	GSM1000134
46622	Mus musculus	H3K27ac	hm		Epithelium	Small Intestine	GSM1000084
46629	Mus musculus	H3K27ac	hm			Spleen	GSM1000138
46632	Mus musculus	H3K27ac	hm			Testis	GSM1000081
46637	Mus musculus	H3K27ac	hm			Thymus	GSM1000103
46642	Mus musculus	H3K27ac	hm			Brain	GSM1000094
47029	Mus musculus	H3K27ac	hm		Epithelium	Liver	GSM1032642
47033	Mus musculus	H3K27ac	hm		Epithelium	Liver	GSM1032646
47356	Mus musculus	H3K27ac	hm		Embryonic Stem Cell	Embryo	GSM1180181
47363	Mus musculus	H3K27ac	hm		Embryonic Stem Cell	Embryo	GSM1180188
47370	Mus musculus	H3K27ac	hm		Embryonic Stem Cell	Embryo	GSM1180195
47377	Mus musculus	H3K27ac	hm		Embryonic Stem Cell	Embryo	GSM1180202
47383	Mus musculus	H3K27ac	hm		Embryonic Stem Cell	Embryo	GSM1180208
47390	Mus musculus	H3K27ac	hm		Embryonic Stem Cell	Embryo	GSM1180215
47445	Mus musculus	H3K27ac	hm		Spermatogonia	Testis	GSM1202713
47446	Mus musculus	H3K27ac	hm		Spermatocyte	Testis	GSM1202714
47447	Mus musculus	H3K27ac	hm		Spermatid	Testis	GSM1202715
47463	Mus musculus	H3K27ac	hm		Trophoblast Giant Cell	Embryo	GSM1223552
47544	Mus musculus	H3K27ac	hm		B Lymphocyte	Spleen	GSM1234494
47545	Mus musculus	H3K27ac	hm		B Lymphocyte	Lymph Node	GSM1234495
47546	Mus musculus	H3K27ac	hm		B Lymphocyte	Lymph Node	GSM1234496
47547	Mus musculus	H3K27ac	hm		B Lymphocyte	Lymph Node	GSM1234497
47562	Mus musculus	H3K27ac	hm		Fibroblast	Embryo	GSM1234514
47563	Mus musculus	H3K27ac	hm		Fibroblast	Embryo	GSM1234515
47688	Mus musculus	H3K27ac	hm		Epithelium	Heart	GSM1260015
47702	Mus musculus	H3K27ac	hm		Epithelium	Heart	GSM1260031
47740	Mus musculus	H3K27ac	hm		Epithelium	Colon	GSM1266725
47741	Mus musculus	H3K27ac	hm		Epithelium	Colon	GSM1266726
47746	Mus musculus	H3K27ac	hm		Epithelium	Olfactory	GSM1267289
47747	Mus musculus	H3K27ac	hm		Epithelium	Olfactory	GSM1267290
48146	Mus musculus	H3K27ac	hm	IDG-SW3	Osteocytic Cell	Bone	GSM1323926
48155	Mus musculus	H3K27ac	hm	IDG-SW3	Osteocytic Cell	Bone	GSM1323935
48234	Mus musculus	H3K27ac	hm			Maxillary arch	GSM1329665
48491	Mus musculus	H3K27ac	hm		Embryonic Stem Cell	Embryo	GSM1355158
48492	Mus musculus	H3K27ac	hm		Embryonic Stem Cell	Embryo	GSM1355159
48504	Mus musculus	H3K27ac	hm		Stem cell	Ectoderm	GSM1355171
48505	Mus musculus	H3K27ac	hm		Stem cell	Ectoderm	GSM1355172
48710	Mus musculus	H3K27ac	hm	EpiSC9	Stem cell	Ectoderm	GSM1382219
48835	Mus musculus	H3K27ac	hm			Cerebellum	GSM1388142
48836	Mus musculus	H3K27ac	hm			Cerebellum	GSM1388143
48845	Mus musculus	H3K27ac	hm			Cerebellum	GSM1388152
48846	Mus musculus	H3K27ac	hm			Cerebellum	GSM1388153
49209	Mus musculus	H3K27ac	hm	NIH-3T3	Fibroblast	Embryo	GSM1418776
49210	Mus musculus	H3K27ac	hm	NIH-3T3	Fibroblast	Embryo	GSM1418777
49211	Mus musculus	H3K27ac	hm	NIH-3T3	Fibroblast	Embryo	GSM1418778
49212	Mus musculus	H3K27ac	hm	NIH-3T3	Fibroblast	Embryo	GSM1418779
49268	Mus musculus	H3K27ac	hm		T Lymphocyte	Thymus	GSM1428883
49270	Mus musculus	H3K27ac	hm		T Lymphocyte	Thymus	GSM1428885
49348	Mus musculus	H3K27ac	hm		Hematopoietic Stem Cell	Blood	GSM1441269
49349	Mus musculus	H3K27ac	hm		Hematopoietic Stem Cell	Blood	GSM1441270
49350	Mus musculus	H3K27ac	hm		Multipotent Progenitor	Blood	GSM1441271
49351	Mus musculus	H3K27ac	hm		Myeloid Progenitor Cell	Blood	GSM1441272
49352	Mus musculus	H3K27ac	hm		Granulocyte	Blood	GSM1441273
49353	Mus musculus	H3K27ac	hm		Megakaryocitic Erythroyd Progenitor	Blood	GSM1441274
49354	Mus musculus	H3K27ac	hm		Erythrocyte A	Blood	GSM1441275
49355	Mus musculus	H3K27ac	hm		Erythrocyte B	Blood	GSM1441276
49356	Mus musculus	H3K27ac	hm		Granulocyte	Blood	GSM1441277
49357	Mus musculus	H3K27ac	hm		Monocyte	Blood	GSM1441278
49358	Mus musculus	H3K27ac	hm		Macrophage	Bone Marrow	GSM1441279
49359	Mus musculus	H3K27ac	hm		B Lymphocyte	Blood	GSM1441280
49360	Mus musculus	H3K27ac	hm		T Lymphocyte	Blood	GSM1441281
49361	Mus musculus	H3K27ac	hm		T Lymphocyte	Blood	GSM1441282
49362	Mus musculus	H3K27ac	hm		Natural Killer Cell	Blood	GSM1441283
49363	Mus musculus	H3K27ac	hm		Lymphoid Progenitor	Blood	GSM1441284
49452	Mus musculus	H3K27ac	hm		Fibroblast	Embryo	GSM1462936
49454	Mus musculus	H3K27ac	hm		Neural Progenitor Cell		GSM1462938
49456	Mus musculus	H3K27ac	hm		Neural Progenitor Cell		GSM1462940
49487	Mus musculus	H3K27ac	hm		Fibroblast	Embryo	GSM1463933
49490	Mus musculus	H3K27ac	hm		Neural Progenitor Cell		GSM1463936
49491	Mus musculus	H3K27ac	hm		Neural Progenitor Cell		GSM1463937
49550	Mus musculus	H3K27ac	hm		Cortical Neuron	Neuric	GSM1467415
49552	Mus musculus	H3K27ac	hm		Cortical Neuron	Neuric	GSM1467417
49553	Mus musculus	H3K27ac	hm		Cortical Neuron	Neuric	GSM1467418
49554	Mus musculus	H3K27ac	hm		Cortical Neuron	Neuric	GSM1467419
49680	Mus musculus	H3K27ac	hm		Epithelium	Heart	GSM1478327
49684	Mus musculus	H3K27ac	hm		Epithelium	Heart	GSM1478331
49685	Mus musculus	H3K27ac	hm		Epithelium	Heart	GSM1478332
49686	Mus musculus	H3K27ac	hm		Epithelium	Heart	GSM1478333
49787	Mus musculus	H3K27ac	hm		Embryonic Stem Cell	Embryo	GSM1507442
49789	Mus musculus	H3K27ac	hm		Embryonic Stem Cell	Embryo	GSM1507444
49791	Mus musculus	H3K27ac	hm		Embryonic Stem Cell	Embryo	GSM1507446
49793	Mus musculus	H3K27ac	hm		Embryonic Stem Cell	Embryo	GSM1507448
49971	Mus musculus	H3K27ac	hm		Leukemia Cell	Blood	GSM1526999
49975	Mus musculus	H3K27ac	hm		Leukemia Cell	Blood	GSM1527003
50106	Mus musculus	H3K27ac	hm			Forebrain	GSM1262356
50192	Mus musculus	H3K27ac	hm	J1	Embryonic Stem Cell	Embryo	GSM1359831
50193	Mus musculus	H3K27ac	hm	J1	Embryonic Stem Cell	Embryo	GSM1359832
50204	Mus musculus	H3K27ac	hm	J1	Embryonic Stem Cell	Embryo	GSM1359843
50206	Mus musculus	H3K27ac	hm	HL-1	Cardiomyocyte	Muscle	GSM1359845
50219	Mus musculus	H3K27ac	hm	HPC-7	Haematopoietic Progenitor Cell		GSM1375624
50224	Mus musculus	H3K27ac	hm	P6D4		Thymus	GSM1386879
50229	Mus musculus	H3K27ac	hm	70Z/3	Lymphoblast		GSM1386887
50278	Mus musculus	H3K27ac	hm	3T3-L1	Preadipocyte	Adipose	GSM1412455
50287	Mus musculus	H3K27ac	hm	3T3-L1	Preadipocyte	Adipose	GSM1412464
50296	Mus musculus	H3K27ac	hm	3T3-L1	Preadipocyte	Adipose	GSM1412473
50305	Mus musculus	H3K27ac	hm	3T3-L1	Preadipocyte	Adipose	GSM1412482
50314	Mus musculus	H3K27ac	hm	3T3-L1	Preadipocyte	Adipose	GSM1412491
50326	Mus musculus	H3K27ac	hm	3T3-L1	Preadipocyte	Adipose	GSM1412503
50335	Mus musculus	H3K27ac	hm	3T3-L1	Preadipocyte	Adipose	GSM1412512
50448	Mus musculus	H3K27ac	hm			Brain	GSM1479204
50464	Mus musculus	H3K27ac	hm	V6.5	Embryonic Stem Cell	Embryo	GSM1487057
50471	Mus musculus	H3K27ac	hm	V6.5	Embryonic Stem Cell	Embryo	GSM1487064
50478	Mus musculus	H3K27ac	hm		Embryonic Stem Cell		GSM1487071
50483	Mus musculus	H3K27ac	hm		Embryonic Stem Cell		GSM1487548
50484	Mus musculus	H3K27ac	hm	J1	Embryonic Stem Cell	Embryo	GSM1487549
50505	Mus musculus	H3K27ac	hm			Spleen	GSM1519128
50506	Mus musculus	H3K27ac	hm			Spleen	GSM1519129
50507	Mus musculus	H3K27ac	hm			Spleen	GSM1519130
50577	Mus musculus	H3K27ac	hm		B Lymphocyte		GSM1524924
50578	Mus musculus	H3K27ac	hm		B Lymphocyte		GSM1524925
50579	Mus musculus	H3K27ac	hm		B Lymphocyte		GSM1524950
50580	Mus musculus	H3K27ac	hm		B Lymphocyte		GSM1524951
50592	Mus musculus	H3K27ac	hm			Bone Marrow	GSM1531737
50593	Mus musculus	H3K27ac	hm		Plasmacytoid dendritic cell	Bone Marrow	GSM1531738
50594	Mus musculus	H3K27ac	hm		Plasmacytoid dendritic cell	Spleen	GSM1531739
50623	Mus musculus	H3K27ac	hm		Macrophage	Bone Marrow	GSM1533885
50628	Mus musculus	H3K27ac	hm		Macrophage		GSM1533890
50629	Mus musculus	H3K27ac	hm		Macrophage		GSM1533891
50634	Mus musculus	H3K27ac	hm		Macrophage		GSM1533896
50635	Mus musculus	H3K27ac	hm		Macrophage		GSM1533897
50640	Mus musculus	H3K27ac	hm		Microglial Cell		GSM1533902
50641	Mus musculus	H3K27ac	hm		Microglial Cell		GSM1533903
50646	Mus musculus	H3K27ac	hm		Macrophage		GSM1533908
50647	Mus musculus	H3K27ac	hm		Macrophage		GSM1533909
50652	Mus musculus	H3K27ac	hm		Macrophage		GSM1533931
50656	Mus musculus	H3K27ac	hm		Macrophage		GSM1533935
50660	Mus musculus	H3K27ac	hm		Microglial Cell		GSM1533939
50663	Mus musculus	H3K27ac	hm		Microglial Cell		GSM1533942
50667	Mus musculus	H3K27ac	hm		Macrophage		GSM1533955
50668	Mus musculus	H3K27ac	hm		Macrophage		GSM1533956
50669	Mus musculus	H3K27ac	hm		Macrophage		GSM1533957
50670	Mus musculus	H3K27ac	hm		Macrophage		GSM1533958
50716	Mus musculus	H3K27ac	hm			Spleen	GSM1539872
50717	Mus musculus	H3K27ac	hm			Spleen	GSM1539873
50741	Mus musculus	H3K27ac	hm		Hematopoietic Stem Cell		GSM1544999
50746	Mus musculus	H3K27ac	hm		Microglial Cell	Brain	GSM1545961
50748	Mus musculus	H3K27ac	hm		Microglial Cell	Brain	GSM1545963
50751	Mus musculus	H3K27ac	hm		Kupffer cell	Liver	GSM1545966
50753	Mus musculus	H3K27ac	hm		Kupffer cell	Liver	GSM1545968
50755	Mus musculus	H3K27ac	hm		Macrophage	Large Intestine	GSM1545970
50757	Mus musculus	H3K27ac	hm		Macrophage	Large Intestine	GSM1545972
50760	Mus musculus	H3K27ac	hm		Macrophage	Small Intestine	GSM1545975
50762	Mus musculus	H3K27ac	hm		Macrophage	Small Intestine	GSM1545977
50765	Mus musculus	H3K27ac	hm		Macrophage	Lung	GSM1545980
50767	Mus musculus	H3K27ac	hm		Macrophage	Lung	GSM1545982
50770	Mus musculus	H3K27ac	hm		Macrophage	Peritoneal cavity	GSM1545985
50773	Mus musculus	H3K27ac	hm		Macrophage	Peritoneal cavity	GSM1545988
50776	Mus musculus	H3K27ac	hm		Monocyte	Bone Marrow	GSM1545991
50778	Mus musculus	H3K27ac	hm		Monocyte	Bone Marrow	GSM1545993
50781	Mus musculus	H3K27ac	hm		Neutrophil cell	Bone Marrow	GSM1545996
50783	Mus musculus	H3K27ac	hm		Neutrophil cell	Bone Marrow	GSM1545998
50786	Mus musculus	H3K27ac	hm		Macrophage	Spleen	GSM1546001
50794	Mus musculus	H3K27ac	hm		Macrophage	Peritoneal cavity	GSM1546009
50797	Mus musculus	H3K27ac	hm		Macrophage	Spleen	GSM1546012
50800	Mus musculus	H3K27ac	hm		Kupffer cell	Liver	GSM1546015
50803	Mus musculus	H3K27ac	hm		Macrophage	Lung	GSM1546018
50806	Mus musculus	H3K27ac	hm		Macrophage	Lung	GSM1546021
50812	Mus musculus	H3K27ac	hm		Macrophage	Lung	GSM1546027
50815	Mus musculus	H3K27ac	hm	H9	Embryonic Stem Cell	Embryo	GSM1546030
50858	Mus musculus	H3K27ac	hm	V6.5	Embryonic Stem Cell	Embryo	GSM1566091
50860	Mus musculus	H3K27ac	hm	V6.5	Embryonic Stem Cell	Embryo	GSM1566093
50868	Mus musculus	H3K27ac	hm	V6.5	Embryonic Stem Cell	Embryo	GSM1566101
50870	Mus musculus	H3K27ac	hm	V6.5	Embryonic Stem Cell	Embryo	GSM1566103
50871	Mus musculus	H3K27ac	hm	V6.5	Embryonic Stem Cell	Embryo	GSM1566104
50947	Mus musculus	H3K27ac	hm		Embryonic Stem Cell		GSM1104452
50948	Mus musculus	H3K27ac	hm		Embryonic Stem Cell		GSM1104453
50949	Mus musculus	H3K27ac	hm		Embryonic Stem Cell		GSM1104454
50950	Mus musculus	H3K27ac	hm		Embryonic Stem Cell		GSM1104455
50951	Mus musculus	H3K27ac	hm		Embryonic Stem Cell		GSM1104456
50952	Mus musculus	H3K27ac	hm		Embryonic Stem Cell		GSM1104457
51077	Mus musculus	H3K27ac	hm		Macrophage	Bone Marrow	GSM1356210
51078	Mus musculus	H3K27ac	hm		Macrophage	Bone Marrow	GSM1356211
51079	Mus musculus	H3K27ac	hm		Macrophage	Bone Marrow	GSM1356212
51080	Mus musculus	H3K27ac	hm		Macrophage	Bone Marrow	GSM1356213
51081	Mus musculus	H3K27ac	hm		Macrophage	Bone Marrow	GSM1356214
51082	Mus musculus	H3K27ac	hm		Macrophage	Bone Marrow	GSM1356215
51083	Mus musculus	H3K27ac	hm		Macrophage	Bone Marrow	GSM1356216
51084	Mus musculus	H3K27ac	hm		Macrophage	Bone Marrow	GSM1356217
51085	Mus musculus	H3K27ac	hm		Macrophage	Bone Marrow	GSM1356218
51086	Mus musculus	H3K27ac	hm		Macrophage	Bone Marrow	GSM1356219
51087	Mus musculus	H3K27ac	hm		Macrophage	Bone Marrow	GSM1356220
51088	Mus musculus	H3K27ac	hm		Macrophage	Bone Marrow	GSM1356221
51374	Mus musculus	H3K27ac	hm		Embryonic Stem Cell		GSM1499126
51375	Mus musculus	H3K27ac	hm		Embryonic Stem Cell		GSM1499127
51376	Mus musculus	H3K27ac	hm		Embryonic Stem Cell		GSM1499128
51377	Mus musculus	H3K27ac	hm		Embryonic Stem Cell		GSM1499129
51426	Mus musculus	H3K27ac	hm		Thymocyte		GSM1504384
51427	Mus musculus	H3K27ac	hm		Thymocyte		GSM1504385
51428	Mus musculus	H3K27ac	hm		Thymocyte		GSM1504386
51429	Mus musculus	H3K27ac	hm		Thymocyte		GSM1504387
51730	Mus musculus	H3K27ac	hm		Embryonic Stem Cell		GSM1526287
51873	Mus musculus	H3K27ac	hm			Nucleus Accumben	GSM1556655
51874	Mus musculus	H3K27ac	hm			Nucleus Accumben	GSM1556656
51875	Mus musculus	H3K27ac	hm			Nucleus Accumben	GSM1556657
51877	Mus musculus	H3K27ac	hm			Nucleus Accumben	GSM1556659
51878	Mus musculus	H3K27ac	hm			Nucleus Accumben	GSM1556660
51879	Mus musculus	H3K27ac	hm			Nucleus Accumben	GSM1556661
51881	Mus musculus	H3K27ac	hm			Adipose	GSM1561375
51882	Mus musculus	H3K27ac	hm			Adipose	GSM1561376
51893	Mus musculus	H3K27ac	hm			Adipose	GSM1561387
51894	Mus musculus	H3K27ac	hm			Adipose	GSM1561388
51964	Mus musculus	H3K27ac	hm	AtT-20			GSM1572159
51994	Mus musculus	H3K27ac	hm			Hippocampus	GSM1588295
51995	Mus musculus	H3K27ac	hm			Hippocampus	GSM1588296
51996	Mus musculus	H3K27ac	hm			Hippocampus	GSM1588297
51997	Mus musculus	H3K27ac	hm			Hippocampus	GSM1588298
52263	Mus musculus	H3K27ac	hm			Striatum	GSM1439570
52264	Mus musculus	H3K27ac	hm			Striatum	GSM1439571
52268	Mus musculus	H3K27ac	hm			Striatum	GSM1439575
52269	Mus musculus	H3K27ac	hm			Striatum	GSM1439576
52329	Mus musculus	H3K27ac	hm		Embryonic Stem Cell		GSM1467591
52330	Mus musculus	H3K27ac	hm		Embryonic Stem Cell		GSM1467592
52331	Mus musculus	H3K27ac	hm				GSM1467593
52332	Mus musculus	H3K27ac	hm				GSM1467594
52333	Mus musculus	H3K27ac	hm				GSM1467595
52334	Mus musculus	H3K27ac	hm				GSM1467596
52335	Mus musculus	H3K27ac	hm		Primordial Germ Cell		GSM1467597
52336	Mus musculus	H3K27ac	hm		Primordial Germ Cell		GSM1467598
52337	Mus musculus	H3K27ac	hm		Primordial Germ Cell		GSM1467599
52338	Mus musculus	H3K27ac	hm		Primordial Germ Cell		GSM1467600
52367	Mus musculus	H3K27ac	hm		T Lymphocyte	Spleen	GSM1474188
52371	Mus musculus	H3K27ac	hm		T Lymphocyte	Spleen	GSM1474192
52399	Mus musculus	H3K27ac	hm		Embryonic Cortex	Brain	GSM1489701
52400	Mus musculus	H3K27ac	hm		Embryonic Cortex	Brain	GSM1489702
52405	Mus musculus	H3K27ac	hm	E14	Embryonic Stem Cell	Embryo	GSM1489707
52406	Mus musculus	H3K27ac	hm	E14	Embryonic Stem Cell	Embryo	GSM1489708
52411	Mus musculus	H3K27ac	hm		Cortex	Frontal	GSM1489713
52412	Mus musculus	H3K27ac	hm		Cortex	Frontal	GSM1489714
52417	Mus musculus	H3K27ac	hm		Cortex	Brain	GSM1489719
52418	Mus musculus	H3K27ac	hm		Cortex	Brain	GSM1489720
52478	Mus musculus	H3K27ac	hm		Hair follicle stem cell	Skin	GSM1501997
52482	Mus musculus	H3K27ac	hm			Skin	GSM1502001
52486	Mus musculus	H3K27ac	hm		Hair follicle stem cell		GSM1502005
52487	Mus musculus	H3K27ac	hm	G1E	Erythroid Cell	Blood	GSM1502751
52488	Mus musculus	H3K27ac	hm	G1E	Erythroid Cell	Blood	GSM1502752
52489	Mus musculus	H3K27ac	hm	G1E	Erythroid Cell	Blood	GSM1502753
52490	Mus musculus	H3K27ac	hm	G1E	Erythroid Cell	Blood	GSM1502754
52515	Mus musculus	H3K27ac	hm			Retina	GSM1503712
52516	Mus musculus	H3K27ac	hm			Retina	GSM1503713
52517	Mus musculus	H3K27ac	hm			Retina	GSM1503714
52518	Mus musculus	H3K27ac	hm			Retina	GSM1503715
52724	Mus musculus	H3K27ac	hm		Thymocyte		GSM1556287
52836	Mus musculus	H3K27ac	hm		Myeloid Cell		GSM1614774
52837	Mus musculus	H3K27ac	hm		Myeloid Cell		GSM1614775
52838	Mus musculus	H3K27ac	hm		Myeloid Cell		GSM1614776
52839	Mus musculus	H3K27ac	hm		Myeloid Cell		GSM1614777
52875	Mus musculus	H3K27ac	hm	LNCaP-abl	Epithelium	Prostate	GSM1617786
52876	Mus musculus	H3K27ac	hm	LNCaP-abl	Epithelium	Prostate	GSM1617787
52911	Mus musculus	H3K27ac	hm			Hippocampus	GSM1629392
52912	Mus musculus	H3K27ac	hm			Hippocampus	GSM1629393
52916	Mus musculus	H3K27ac	hm		Cortical Neuron		GSM1629397
52917	Mus musculus	H3K27ac	hm		Cortical Neuron		GSM1629398
52932	Mus musculus	H3K27ac	hm		Embryonic Fibroblast		GSM1631246
52934	Mus musculus	H3K27ac	hm		Embryonic Fibroblast		GSM1631248
52936	Mus musculus	H3K27ac	hm		Embryonic Fibroblast		GSM1631250
52938	Mus musculus	H3K27ac	hm		Embryonic Fibroblast		GSM1631252
52939	Mus musculus	H3K27ac	hm		iPSC		GSM1631253
52941	Mus musculus	H3K27ac	hm		Embryonic Fibroblast		GSM1631255
52943	Mus musculus	H3K27ac	hm		Embryonic Fibroblast		GSM1631257
52945	Mus musculus	H3K27ac	hm		iPSC		GSM1631259
52947	Mus musculus	H3K27ac	hm		Embryonic Stem Cell		GSM1631261
52977	Mus musculus	H3K27ac	hm		Adipocyte		GSM1650057
52978	Mus musculus	H3K27ac	hm		Adipocyte		GSM1650058
53062	Mus musculus	H3K27ac	hm		Hematopoietic Cell	Bone Marrow	GSM1671301
53066	Mus musculus	H3K27ac	hm		Hematopoietic Cell	Bone Marrow	GSM1671305
53070	Mus musculus	H3K27ac	hm		Hematopoietic Cell	Bone Marrow	GSM1671309
53074	Mus musculus	H3K27ac	hm		Hematopoietic Cell	Bone Marrow	GSM1671313
53269	Mus musculus	H3K27ac	hm		Leukemia Cell	Spleen	GSM1467454
53278	Mus musculus	H3K27ac	hm		Leukemia Cell	Spleen	GSM1467463
53439	Mus musculus	H3K27ac	hm		Neuron	Brain	GSM1541970
53440	Mus musculus	H3K27ac	hm		Neuron	Brain	GSM1541971
53758	Mus musculus	H3K27ac	hm	CGR8	Embryonic Stem Cell		GSM1611583
53797	Mus musculus	H3K27ac	hm		Dendritic Cell		GSM1633896
53801	Mus musculus	H3K27ac	hm		Dendritic Cell		GSM1633900
53805	Mus musculus	H3K27ac	hm		Plasmacytoid dendritic cell		GSM1633904
54145	Mus musculus	H3K27ac	hm		Epithelium		GSM1688780
54146	Mus musculus	H3K27ac	hm		Epithelium		GSM1688781
54147	Mus musculus	H3K27ac	hm		Epithelium		GSM1688782
54148	Mus musculus	H3K27ac	hm		Epithelium	Ileum	GSM1688783
54149	Mus musculus	H3K27ac	hm		Epithelium	Ileum	GSM1688784
54175	Mus musculus	H3K27ac	hm		Chondrocyte		GSM1693001
54419	Mus musculus	H3K27ac	hm		B Lymphocyte		GSM1285937
54420	Mus musculus	H3K27ac	hm		B Lymphocyte		GSM1285938
54421	Mus musculus	H3K27ac	hm		B Lymphocyte		GSM1285939
54422	Mus musculus	H3K27ac	hm		B Lymphocyte		GSM1285940
54423	Mus musculus	H3K27ac	hm		B Lymphocyte		GSM1285941
54528	Mus musculus	H3K27ac	hm		Embryonic Stem Cell		GSM1437464
54535	Mus musculus	H3K27ac	hm		Embryonic Stem Cell		GSM1437471
54596	Mus musculus	H3K27ac	hm		T Lymphocyte	Spleen	GSM1511221
54597	Mus musculus	H3K27ac	hm		T Lymphocyte	Spleen	GSM1511222
54606	Mus musculus	H3K27ac	hm		Dendritic Cell	Spleen	GSM1511231
54607	Mus musculus	H3K27ac	hm		Dendritic Cell	Spleen	GSM1511232
54717	Mus musculus	H3K27ac	hm	X18.1.1	Myeloid Cell		GSM1545743
54718	Mus musculus	H3K27ac	hm	X18.1.1	Myeloid Cell		GSM1545744
54957	Mus musculus	H3K27ac	hm		Myoblast		GSM1552828
54958	Mus musculus	H3K27ac	hm		Myoblast		GSM1552829
55057	Mus musculus	H3K27ac	hm		Embryonic Fibroblast		GSM1566155
55059	Mus musculus	H3K27ac	hm		Embryonic Fibroblast		GSM1566157
55061	Mus musculus	H3K27ac	hm		Embryonic Fibroblast		GSM1566159
55063	Mus musculus	H3K27ac	hm		Embryonic Fibroblast		GSM1566161
55065	Mus musculus	H3K27ac	hm		Embryonic Fibroblast		GSM1566163
55067	Mus musculus	H3K27ac	hm		Embryonic Fibroblast		GSM1566165
55069	Mus musculus	H3K27ac	hm		Embryonic Fibroblast		GSM1566167
55071	Mus musculus	H3K27ac	hm		Embryonic Fibroblast		GSM1566169
55073	Mus musculus	H3K27ac	hm		Embryonic Fibroblast		GSM1566171
55075	Mus musculus	H3K27ac	hm		Embryonic Fibroblast		GSM1566173
55077	Mus musculus	H3K27ac	hm		Embryonic Fibroblast		GSM1566175
55079	Mus musculus	H3K27ac	hm		Embryonic Fibroblast		GSM1566177
55081	Mus musculus	H3K27ac	hm		Embryonic Fibroblast		GSM1566179
55082	Mus musculus	H3K27ac	hm		Embryonic Fibroblast		GSM1566180
55245	Mus musculus	H3K27ac	hm			Fetal Liver	GSM1599170
55246	Mus musculus	H3K27ac	hm			Fetal Liver	GSM1599171
55247	Mus musculus	H3K27ac	hm			Fetal Liver	GSM1599172
55248	Mus musculus	H3K27ac	hm			Fetal Liver	GSM1599173
55249	Mus musculus	H3K27ac	hm			Fetal Liver	GSM1599174
55250	Mus musculus	H3K27ac	hm			Fetal Liver	GSM1599175
55252	Mus musculus	H3K27ac	hm		Neural Progenitor Cell		GSM1603409
55253	Mus musculus	H3K27ac	hm		Neural Progenitor Cell		GSM1603410
55254	Mus musculus	H3K27ac	hm		Neuron	Neuric	GSM1603411
55255	Mus musculus	H3K27ac	hm		Neuron	Neuric	GSM1603412
55256	Mus musculus	H3K27ac	hm		Neuron	Neuric	GSM1603413
55257	Mus musculus	H3K27ac	hm		Neuron	Neuric	GSM1603414
55258	Mus musculus	H3K27ac	hm		Neuron	Neuric	GSM1603415
55259	Mus musculus	H3K27ac	hm		Neuron	Neuric	GSM1603416
55260	Mus musculus	H3K27ac	hm		Neuron	Neuric	GSM1603417
55261	Mus musculus	H3K27ac	hm		Neuron	Neuric	GSM1603418
55377	Mus musculus	H3K27ac	hm			Forebrain
55378	Mus musculus	H3K27ac	hm			lens
55432	Mus musculus	H3K27ac	hm			Fetal Liver
55433	Mus musculus	H3K27ac	hm			Fetal Liver
55475	Mus musculus	H3K27ac	hm		Beta cell	Pancreas
55477	Mus musculus	H3K27ac	hm		Beta cell	Pancreas
55626	Mus musculus	H3K27ac	hm	Melan-a	Melanocyte
55627	Mus musculus	H3K27ac	hm	Melan-a	Melanocyte
56062	Mus musculus	H3K27ac	hm			Fetal Testis
56063	Mus musculus	H3K27ac	hm			Fetal Testis
56080	Mus musculus	H3K27ac	hm		Embryonic Stem Cell
56081	Mus musculus	H3K27ac	hm		Embryonic Stem Cell
56082	Mus musculus	H3K27ac	hm		Embryonic Stem Cell
56083	Mus musculus	H3K27ac	hm		Embryonic Stem Cell
56170	Mus musculus	H3K27ac	hm		Hematopoietic Stem Cell
56177	Mus musculus	H3K27ac	hm		Pre-B Lymphocyte
56185	Mus musculus	H3K27ac	hm		B Lymphocyte
56314	Mus musculus	H3K27ac	hm			Forelimb
56315	Mus musculus	H3K27ac	hm			Forelimb
56317	Mus musculus	H3K27ac	hm			Hindlimb
56318	Mus musculus	H3K27ac	hm			Hindlimb
56320	Mus musculus	H3K27ac	hm			Embryonic genital tubercle
56321	Mus musculus	H3K27ac	hm			Embryonic genital tubercle
56323	Mus musculus	H3K27ac	hm			Eye
56325	Mus musculus	H3K27ac	hm			Eye
56327	Mus musculus	H3K27ac	hm			Embryonic flank
56423	Mus musculus	H3K27ac	hm	8946	T Lymphocyte
56428	Mus musculus	H3K27ac	hm	NIH-3T3	Fibroblast	Embryo
56429	Mus musculus	H3K27ac	hm	NIH-3T3	Fibroblast	Embryo
56430	Mus musculus	H3K27ac	hm	NIH-3T3	Fibroblast	Embryo
56431	Mus musculus	H3K27ac	hm	NIH-3T3	Fibroblast	Embryo
56503	Mus musculus	H3K27ac	hm	RN2	Leukemic Blast Cell	Bone Marrow
56504	Mus musculus	H3K27ac	hm	RN2	Leukemic Blast Cell	Bone Marrow
56505	Mus musculus	H3K27ac	hm	RN2	Leukemic Blast Cell	Bone Marrow
56506	Mus musculus	H3K27ac	hm	RN2	Leukemic Blast Cell	Bone Marrow
56507	Mus musculus	H3K27ac	hm	RN2	Leukemic Blast Cell	Bone Marrow
56508	Mus musculus	H3K27ac	hm	RN2	Leukemic Blast Cell	Bone Marrow
56650	Mus musculus	H3K27ac	hm			Lung
56653	Mus musculus	H3K27ac	hm			Lung
56656	Mus musculus	H3K27ac	hm			Lung
56659	Mus musculus	H3K27ac	hm			Lung
56910	Mus musculus	H3K27ac	hm		B Lymphocyte
56914	Mus musculus	H3K27ac	hm		B Lymphocyte
57098	Mus musculus	H3K27ac	hm		Hematopoietic Stem Cell
57101	Mus musculus	H3K27ac	hm		B Lymphocyte
57102	Mus musculus	H3K27ac	hm		Pre-B Lymphocyte
57105	Mus musculus	H3K27ac	hm			Mammary Gland
57123	Mus musculus	H3K27ac	hm		T Lymphocyte
57126	Mus musculus	H3K27ac	hm		Activated Treg
57131	Mus musculus	H3K27ac	hm		T Lymphocyte
57132	Mus musculus	H3K27ac	hm		T Lymphocyte
57133	Mus musculus	H3K27ac	hm		T Lymphocyte
57134	Mus musculus	H3K27ac	hm		T Lymphocyte
57135	Mus musculus	H3K27ac	hm		T Lymphocyte
57136	Mus musculus	H3K27ac	hm		T Lymphocyte
57137	Mus musculus	H3K27ac	hm		T Lymphocyte
57138	Mus musculus	H3K27ac	hm		T Lymphocyte
57139	Mus musculus	H3K27ac	hm		T Lymphocyte
57140	Mus musculus	H3K27ac	hm		T Lymphocyte
57141	Mus musculus	H3K27ac	hm		T Lymphocyte
57142	Mus musculus	H3K27ac	hm		T Lymphocyte
57143	Mus musculus	H3K27ac	hm		T Lymphocyte
57144	Mus musculus	H3K27ac	hm		T Lymphocyte
57145	Mus musculus	H3K27ac	hm		T Lymphocyte
57146	Mus musculus	H3K27ac	hm		T Lymphocyte
57147	Mus musculus	H3K27ac	hm		T Lymphocyte
57148	Mus musculus	H3K27ac	hm		T Lymphocyte
57182	Mus musculus	H3K27ac	hm		Haematopoietic Progenitor Cell
57184	Mus musculus	H3K27ac	hm		Haematopoietic Progenitor Cell
57318	Mus musculus	H3K27ac	hm	YAC-1	Lymphocyte
57319	Mus musculus	H3K27ac	hm	YAC-1	Lymphocyte
57720	Mus musculus	H3K27ac	hm		Embryonic Stem Cell
57728	Mus musculus	H3K27ac	hm		Embryonic Stem Cell	Embryo
57736	Mus musculus	H3K27ac	hm			Ectoderm
57744	Mus musculus	H3K27ac	hm		Stem cell	Ectoderm
57759	Mus musculus	H3K27ac	hm		Embryonic Stem Cell
57765	Mus musculus	H3K27ac	hm		Embryonic Stem Cell
57771	Mus musculus	H3K27ac	hm		Embryonic Stem Cell
57777	Mus musculus	H3K27ac	hm		Embryonic Stem Cell
57783	Mus musculus	H3K27ac	hm			Ectoderm
57789	Mus musculus	H3K27ac	hm			Ectoderm
57795	Mus musculus	H3K27ac	hm			Ectoderm
57801	Mus musculus	H3K27ac	hm			Ectoderm
58034	Mus musculus	H3K27ac	hm			Placenta
58035	Mus musculus	H3K27ac	hm			Placenta
58038	Mus musculus	H3K27ac	hm			Placenta
58039	Mus musculus	H3K27ac	hm			Placenta
58148	Mus musculus	H3K27ac	hm		Macrophage	Bone Marrow
58149	Mus musculus	H3K27ac	hm		Macrophage	Bone Marrow
58160	Mus musculus	H3K27ac	hm		Macrophage	Bone Marrow
58161	Mus musculus	H3K27ac	hm		Macrophage	Bone Marrow
58236	Mus musculus	H3K27ac	hm		Embryonic Fibroblast
58237	Mus musculus	H3K27ac	hm		Intermediate
58238	Mus musculus	H3K27ac	hm		Intermediate
58239	Mus musculus	H3K27ac	hm		Intermediate
58240	Mus musculus	H3K27ac	hm		Intermediate
58241	Mus musculus	H3K27ac	hm		Intermediate
58242	Mus musculus	H3K27ac	hm		Intermediate
58243	Mus musculus	H3K27ac	hm		iPSC
58244	Mus musculus	H3K27ac	hm		iPSC
58306	Mus musculus	H3K27ac	hm		Fibroblast
58309	Mus musculus	H3K27ac	hm		Fibroblast
58559	Mus musculus	H3K27ac	hm	BetaTC6
58772	Mus musculus	H3K27ac	hm			Skin
58773	Mus musculus	H3K27ac	hm			Skin
58776	Mus musculus	H3K27ac	hm		Embryonic Stem Cell	Embryo
58777	Mus musculus	H3K27ac	hm		Embryonic Stem Cell	Embryo
58932	Mus musculus	H3K27ac	hm		Embryonic Stem Cell	Embryo
58933	Mus musculus	H3K27ac	hm		Embryonic Stem Cell	Embryo
58934	Mus musculus	H3K27ac	hm	TKO		Blood
58935	Mus musculus	H3K27ac	hm	TKO		Blood
59047	Mus musculus	H3K27ac	hm		Embryonic Stem Cell	Embryo
59048	Mus musculus	H3K27ac	hm		Embryonic Stem Cell	Embryo
59049	Mus musculus	H3K27ac	hm		Embryonic Stem Cell	Embryo
59050	Mus musculus	H3K27ac	hm		Embryonic Stem Cell	Embryo
59051	Mus musculus	H3K27ac	hm		Embryonic Stem Cell	Embryo
59052	Mus musculus	H3K27ac	hm		Embryonic Stem Cell	Embryo
59053	Mus musculus	H3K27ac	hm		Embryonic Stem Cell	Embryo
59054	Mus musculus	H3K27ac	hm		Embryonic Stem Cell	Embryo
59087	Mus musculus	H3K27ac	hm	R1	Embryonic Stem Cell	Embryo
59088	Mus musculus	H3K27ac	hm			Retina
59089	Mus musculus	H3K27ac	hm	R1	Embryonic Stem Cell	Embryo
59090	Mus musculus	H3K27ac	hm			Retina
59091	Mus musculus	H3K27ac	hm	R1	Embryonic Stem Cell	Embryo
59092	Mus musculus	H3K27ac	hm	R1	Embryonic Stem Cell	Embryo
59093	Mus musculus	H3K27ac	hm			Retina
59094	Mus musculus	H3K27ac	hm	R1	Embryonic Stem Cell	Embryo
59095	Mus musculus	H3K27ac	hm			Retina
59172	Mus musculus	H3K27ac	hm			Skin
59173	Mus musculus	H3K27ac	hm	R1	Embryonic Stem Cell	Embryo
59174	Mus musculus	H3K27ac	hm			Skin
59175	Mus musculus	H3K27ac	hm	R1	Embryonic Stem Cell	Embryo
59176	Mus musculus	H3K27ac	hm			Skin
59177	Mus musculus	H3K27ac	hm	R1	Embryonic Stem Cell	Embryo
59178	Mus musculus	H3K27ac	hm			Skin
59259	Mus musculus	H3K27ac	hm		Neuron
59260	Mus musculus	H3K27ac	hm		Neuron
59261	Mus musculus	H3K27ac	hm		Neuron
59262	Mus musculus	H3K27ac	hm		Neuron
59263	Mus musculus	H3K27ac	hm		Neuron	Brain
59264	Mus musculus	H3K27ac	hm		Neuron	Brain
59265	Mus musculus	H3K27ac	hm		Neuron	Brain
59266	Mus musculus	H3K27ac	hm		Neuron	Brain
59267	Mus musculus	H3K27ac	hm		Neuron
59268	Mus musculus	H3K27ac	hm		Neuron
59269	Mus musculus	H3K27ac	hm		Neuron
59270	Mus musculus	H3K27ac	hm		Neuron
59271	Mus musculus	H3K27ac	hm		Neuron
59272	Mus musculus	H3K27ac	hm		Neuron
59273	Mus musculus	H3K27ac	hm		Neuron
59274	Mus musculus	H3K27ac	hm		Neuron
59467	Mus musculus	H3K27ac	hm	V6.5	Embryonic Stem Cell	Embryo
59468	Mus musculus	H3K27ac	hm	V6.5	Embryonic Stem Cell	Embryo
59469	Mus musculus	H3K27ac	hm	V6.5	Embryonic Stem Cell	Embryo
59470	Mus musculus	H3K27ac	hm	V6.5	Embryonic Stem Cell	Embryo
61834	Mus musculus	H3K27ac	hm		Embryonic Stem Cell
61835	Mus musculus	H3K27ac	hm		Embryonic Stem Cell
61836	Mus musculus	H3K27ac	hm		Embryonic Stem Cell
61837	Mus musculus	H3K27ac	hm		Embryonic Stem Cell
61853	Mus musculus	H3K27ac	hm		Macrophage	Bone Marrow
61854	Mus musculus	H3K27ac	hm		Macrophage	Bone Marrow
61855	Mus musculus	H3K27ac	hm		Macrophage	Bone Marrow
61856	Mus musculus	H3K27ac	hm		Macrophage	Bone Marrow
61870	Mus musculus	H3K27ac	hm			Cerebellum
61871	Mus musculus	H3K27ac	hm		Embryonic Stem Cell
61872	Mus musculus	H3K27ac	hm		Hemangioblast
61873	Mus musculus	H3K27ac	hm		Embryonic Stem Cell
61874	Mus musculus	H3K27ac	hm		Macrophage
61875	Mus musculus	H3K27ac	hm		T Lymphocyte	Spleen
61876	Mus musculus	H3K27ac	hm		T Lymphocyte	Spleen
61877	Mus musculus	H3K27ac	hm		T Lymphocyte	Spleen
61878	Mus musculus	H3K27ac	hm		T Lymphocyte	Spleen
61879	Mus musculus	H3K27ac	hm		T Lymphocyte	Spleen
61880	Mus musculus	H3K27ac	hm		T Lymphocyte	Spleen
61881	Mus musculus	H3K27ac	hm		T Lymphocyte	Spleen
61882	Mus musculus	H3K27ac	hm		T Lymphocyte	Spleen
61883	Mus musculus	H3K27ac	hm		T Lymphocyte	Spleen
61884	Mus musculus	H3K27ac	hm		T Lymphocyte	Spleen
61885	Mus musculus	H3K27ac	hm		T Lymphocyte	Spleen
61886	Mus musculus	H3K27ac	hm		T Lymphocyte	Spleen
61887	Mus musculus	H3K27ac	hm		T Lymphocyte	Spleen
61888	Mus musculus	H3K27ac	hm		Embryonic Stem Cell
61889	Mus musculus	H3K27ac	hm		Embryonic Stem Cell
61890	Mus musculus	H3K27ac	hm
61891	Mus musculus	H3K27ac	hm
61896	Mus musculus	H3K27ac	hm	MMTV-Myc
61897	Mus musculus	H3K27ac	hm
61898	Mus musculus	H3K27ac	hm		mouse embryonic cell line E14
61899	Mus musculus	H3K27ac	hm
61900	Mus musculus	H3K27ac	hm		Lin- enriched hematopoietic stem/progenitor cells
61901	Mus musculus	H3K27ac	hm		Lin- enriched hematopoietic stem/progenitor cells
61937	Mus musculus	H3K27ac	hm		WT rod photoreceptors	Retina
61938	Mus musculus	H3K27ac	hm		WT rod photoreceptors	Retina
61943	Mus musculus	H3K27ac	hm
61944	Mus musculus	H3K27ac	hm
61945	Mus musculus	H3K27ac	hm		Oocyte
61946	Mus musculus	H3K27ac	hm		Oocyte
61947	Mus musculus	H3K27ac	hm			Embryo
61949	Mus musculus	H3K27ac	hm			Embryo
61950	Mus musculus	H3K27ac	hm			Embryo
61951	Mus musculus	H3K27ac	hm	CD-1	Neural Stem Cell	Brain
61952	Mus musculus	H3K27ac	hm	E14	Embryonic Stem Cell	Embryo
61954	Mus musculus	H3K27ac	hm		Multipotent Progenitor
61955	Mus musculus	H3K27ac	hm		Multipotent Progenitor
61956	Mus musculus	H3K27ac	hm		Dendritic Cell
61957	Mus musculus	H3K27ac	hm		Dendritic Cell
61958	Mus musculus	H3K27ac	hm		Dendritic Cell
61959	Mus musculus	H3K27ac	hm		Dendritic Cell
61960	Mus musculus	H3K27ac	hm		Plasmacytoid dendritic cell
61961	Mus musculus	H3K27ac	hm		Plasmacytoid dendritic cell
61962	Mus musculus	H3K27ac	hm		T Lymphocyte	mature thymocytes
61963	Mus musculus	H3K27ac	hm		T Lymphocyte	mature thymocytes
61964	Mus musculus	H3K27ac	hm		T Lymphocyte	mature thymocytes
61975	Mus musculus	H3K27ac	hm			Embryonic Kidney
61979	Mus musculus	H3K27ac	hm		Stem cell	Colon
61980	Mus musculus	H3K27ac	hm		Stem cell	Colon
61981	Mus musculus	H3K27ac	hm		Stem cell	Colon
61982	Mus musculus	H3K27ac	hm		Stem cell	Colon
61999	Mus musculus	H3K27ac	hm		Macrophage
62000	Mus musculus	H3K27ac	hm		Macrophage	Bone Marrow
62001	Mus musculus	H3K27ac	hm		Macrophage
62002	Mus musculus	H3K27ac	hm			Liver
62003	Mus musculus	H3K27ac	hm			Liver
62004	Mus musculus	H3K27ac	hm			Liver
62005	Mus musculus	H3K27ac	hm			Liver
62006	Mus musculus	H3K27ac	hm			Liver
62007	Mus musculus	H3K27ac	hm			Liver
62008	Mus musculus	H3K27ac	hm			Liver
62009	Mus musculus	H3K27ac	hm			Liver
62010	Mus musculus	H3K27ac	hm			Liver
62011	Mus musculus	H3K27ac	hm			Liver
62012	Mus musculus	H3K27ac	hm			Liver
62023	Mus musculus	H3K27ac	hm			Liver
62024	Mus musculus	H3K27ac	hm			Liver
62041	Mus musculus	H3K27ac	hm	46C	Embryonic Stem Cell	Embryo
62042	Mus musculus	H3K27ac	hm	46C	Embryonic Stem Cell	Embryo
62044	Mus musculus	H3K27ac	hm		B Lymphocyte
62045	Mus musculus	H3K27ac	hm		B Lymphocyte
62046	Mus musculus	H3K27ac	hm		Macrophage	Bone Marrow
62047	Mus musculus	H3K27ac	hm		Macrophage	Bone Marrow
62048	Mus musculus	H3K27ac	hm		Macrophage	Bone Marrow
62049	Mus musculus	H3K27ac	hm		Macrophage	Bone Marrow
62050	Mus musculus	H3K27ac	hm		Macrophage	Bone Marrow
62051	Mus musculus	H3K27ac	hm		Macrophage	Bone Marrow
62052	Mus musculus	H3K27ac	hm			Forelimb
62053	Mus musculus	H3K27ac	hm			Forelimb
62054	Mus musculus	H3K27ac	hm			Forelimb
62058	Mus musculus	H3K27ac	hm		Stem cell
62059	Mus musculus	H3K27ac	hm
62063	Mus musculus	H3K27ac	hm
62064	Mus musculus	H3K27ac	hm
62065	Mus musculus	H3K27ac	hm
62066	Mus musculus	H3K27ac	hm
62067	Mus musculus	H3K27ac	hm
62073	Mus musculus	H3K27ac	hm			Mammary Gland
62074	Mus musculus	H3K27ac	hm			Mammary Gland
62075	Mus musculus	H3K27ac	hm			Mammary Gland
62076	Mus musculus	H3K27ac	hm			Mammary Gland
62077	Mus musculus	H3K27ac	hm			Mammary Gland
62078	Mus musculus	H3K27ac	hm			Mammary Gland
62079	Mus musculus	H3K27ac	hm			Mammary Gland
62080	Mus musculus	H3K27ac	hm			Mammary Gland
62081	Mus musculus	H3K27ac	hm			Mammary Gland
62082	Mus musculus	H3K27ac	hm			Mammary Gland
62083	Mus musculus	H3K27ac	hm			Mammary Gland
62084	Mus musculus	H3K27ac	hm			Mammary Gland
62085	Mus musculus	H3K27ac	hm			Mammary Gland
62086	Mus musculus	H3K27ac	hm			Embryo
62087	Mus musculus	H3K27ac	hm		Cardiomyocyte
62088	Mus musculus	H3K27ac	hm		Cardiomyocyte
62089	Mus musculus	H3K27ac	hm	CD-1	Neural Stem Cell	Brain
62090	Mus musculus	H3K27ac	hm	CD-1	Neural Stem Cell	Brain
62091	Mus musculus	H3K27ac	hm		Thymocyte
62092	Mus musculus	H3K27ac	hm		Thymocyte
62093	Mus musculus	H3K27ac	hm		T Lymphocyte	Thymus
62094	Mus musculus	H3K27ac	hm		T Lymphocyte	Thymus
62095	Mus musculus	H3K27ac	hm		B Lymphocyte	Bone Marrow
62096	Mus musculus	H3K27ac	hm		B Lymphocyte	Bone Marrow
62097	Mus musculus	H3K27ac	hm		B Lymphocyte	Bone Marrow
62098	Mus musculus	H3K27ac	hm		B Lymphocyte	Bone Marrow
62099	Mus musculus	H3K27ac	hm		B Lymphocyte	Spleen
62100	Mus musculus	H3K27ac	hm		B Lymphocyte	Spleen
62106	Mus musculus	H3K27ac	hm			Intestinal Crypt
62107	Mus musculus	H3K27ac	hm		small intestinal crypts	Intestinal Crypt
62108	Mus musculus	H3K27ac	hm		B Lymphocyte
62113	Mus musculus	H3K27ac	hm			Liver
62114	Mus musculus	H3K27ac	hm			Heart
62115	Mus musculus	H3K27ac	hm		liver	Liver
62116	Mus musculus	H3K27ac	hm			Intestine
62117	Mus musculus	H3K27ac	hm		intestine	Intestine
62118	Mus musculus	H3K27ac	hm			Limb
62119	Mus musculus	H3K27ac	hm	G1E	Erythroid Cell	Blood
62120	Mus musculus	H3K27ac	hm	G1E	Erythroid Cell	Blood
62121	Mus musculus	H3K27ac	hm	G1E	Erythroid Cell	Blood
62122	Mus musculus	H3K27ac	hm	G1E	Erythroid Cell	Blood
62123	Mus musculus	H3K27ac	hm	G1E	Erythroid Cell	Blood
62124	Mus musculus	H3K27ac	hm		Resting Treg	Lymph Node
62125	Mus musculus	H3K27ac	hm		Activated Treg	Lymph Node
62126	Mus musculus	H3K27ac	hm		Activated Treg	Lymph Node
62127	Mus musculus	H3K27ac	hm		Inflammation-experienced Treg cells	Lymph Node
62128	Mus musculus	H3K27ac	hm		Inflammation-experienced Treg cells	Lymph Node
62129	Mus musculus	H3K27ac	hm	J1	Embryonic Stem Cell	Embryo
62130	Mus musculus	H3K27ac	hm		Embryonic Stem Cell
62131	Mus musculus	H3K27ac	hm	J1	Embryonic Stem Cell	Embryo
62132	Mus musculus	H3K27ac	hm	J1	Embryonic Stem Cell	Embryo
62133	Mus musculus	H3K27ac	hm	J1	Embryonic Stem Cell	Embryo
62134	Mus musculus	H3K27ac	hm	J1	Embryonic Stem Cell	Embryo
62135	Mus musculus	H3K27ac	hm	J1	Embryonic Stem Cell	Embryo
62136	Mus musculus	H3K27ac	hm	TKO		Blood
62137	Mus musculus	H3K27ac	hm	TKO		Blood
62138	Mus musculus	H3K27ac	hm	TKO		Blood
62139	Mus musculus	H3K27ac	hm	TKO		Blood
62140	Mus musculus	H3K27ac	hm	TKO		Blood
62141	Mus musculus	H3K27ac	hm	TKO		Blood
62142	Mus musculus	H3K27ac	hm			Mammary Gland
62143	Mus musculus	H3K27ac	hm			Mammary Gland
62144	Mus musculus	H3K27ac	hm			Mammary Gland
62145	Mus musculus	H3K27ac	hm			Mammary Gland
62146	Mus musculus	H3K27ac	hm			Mammary Gland
62147	Mus musculus	H3K27ac	hm			Mammary Gland
62148	Mus musculus	H3K27ac	hm			Mammary Gland
62149	Mus musculus	H3K27ac	hm			Mammary Gland
62150	Mus musculus	H3K27ac	hm			Mammary Gland
62151	Mus musculus	H3K27ac	hm			Mammary Gland
62152	Mus musculus	H3K27ac	hm			Mammary Gland
62153	Mus musculus	H3K27ac	hm			Mammary Gland
62154	Mus musculus	H3K27ac	hm			Mammary Gland
62155	Mus musculus	H3K27ac	hm			Mammary Gland
62174	Mus musculus	H3K27ac	hm
62175	Mus musculus	H3K27ac	hm
62178	Mus musculus	H3K27ac	hm		liver	Liver
62179	Mus musculus	H3K27ac	hm		liver	Liver
62180	Mus musculus	H3K27ac	hm	P19	Embryonic Stem Cell	Embryo
62185	Mus musculus	H3K27ac	hm		B Lymphocyte	Bone Marrow
62186	Mus musculus	H3K27ac	hm		B Lymphocyte	Bone Marrow
62187	Mus musculus	H3K27ac	hm		B Lymphocyte	Bone Marrow
62188	Mus musculus	H3K27ac	hm		B Lymphocyte	Bone Marrow
62202	Mus musculus	H3K27ac	hm
62203	Mus musculus	H3K27ac	hm
62204	Mus musculus	H3K27ac	hm	BV2	Microglial Cell
62205	Mus musculus	H3K27ac	hm	BV2	Microglial Cell
62206	Mus musculus	H3K27ac	hm		Macrophage	Bone Marrow
62207	Mus musculus	H3K27ac	hm		Macrophage	Bone Marrow
62208	Mus musculus	H3K27ac	hm		Macrophage	Bone Marrow
62209	Mus musculus	H3K27ac	hm		Macrophage	Bone Marrow
62212	Mus musculus	H3K27ac	hm			Thymus
62213	Mus musculus	H3K27ac	hm			Thymus
62214	Mus musculus	H3K27ac	hm			Thymus
62215	Mus musculus	H3K27ac	hm			Thymus
62216	Mus musculus	H3K27ac	hm			Thymus
62217	Mus musculus	H3K27ac	hm			Thymus
62218	Mus musculus	H3K27ac	hm			Thymus
62219	Mus musculus	H3K27ac	hm			Thymus
62220	Mus musculus	H3K27ac	hm			Thymus
62223	Mus musculus	H3K27ac	hm	C2C12	Myoblast	Muscle
62224	Mus musculus	H3K27ac	hm	C2C12	Myoblast	Muscle
62225	Mus musculus	H3K27ac	hm	C2C12	Myoblast	Muscle
62226	Mus musculus	H3K27ac	hm	C2C12	Myoblast	Muscle
62227	Mus musculus	H3K27ac	hm	C2C12	Myoblast	Muscle
62228	Mus musculus	H3K27ac	hm	C2C12	Myoblast	Muscle
62229	Mus musculus	H3K27ac	hm	C2C12	Myoblast	Muscle
62230	Mus musculus	H3K27ac	hm	C2C12	Myoblast	Muscle
62231	Mus musculus	H3K27ac	hm		Hematopoietic stem and progenitor cell
62232	Mus musculus	H3K27ac	hm		Hematopoietic stem and progenitor cell
62233	Mus musculus	H3K27ac	hm		Hematopoietic stem and progenitor cell
62234	Mus musculus	H3K27ac	hm		Hematopoietic stem and progenitor cell
62235	Mus musculus	H3K27ac	hm		Hematopoietic stem and progenitor cell
62236	Mus musculus	H3K27ac	hm		Hematopoietic stem and progenitor cell
62237	Mus musculus	H3K27ac	hm		Hematopoietic stem and progenitor cell
62238	Mus musculus	H3K27ac	hm		Hematopoietic stem and progenitor cell
62239	Mus musculus	H3K27ac	hm		Macrophage
62240	Mus musculus	H3K27ac	hm		Macrophage
62241	Mus musculus	H3K27ac	hm		Embryonic Fibroblast
62242	Mus musculus	H3K27ac	hm		Embryonic Fibroblast
62243	Mus musculus	H3K27ac	hm		iPSC
62244	Mus musculus	H3K27ac	hm		iPSC
62245	Mus musculus	H3K27ac	hm		iPSC
62246	Mus musculus	H3K27ac	hm		iPSC
62270	Mus musculus	H3K27ac	hm	H3K27ac		Lung
62271	Mus musculus	H3K27ac	hm	H3K27ac		Lung
62275	Mus musculus	H3K27ac	hm	H3K27ac	B Lymphocyte
62276	Mus musculus	H3K27ac	hm	H3K27ac	Natural Killer Cell	Spleen
62277	Mus musculus	H3K27ac	hm	H3K27ac	Natural Killer Cell	Spleen
62287	Mus musculus	H3K27ac	hm	H3K27ac		Thymus
62288	Mus musculus	H3K27ac	hm	H3K27ac		Thymus
62289	Mus musculus	H3K27ac	hm	H3K27ac		EpiSCs
62290	Mus musculus	H3K27ac	hm	H3K27ac		EpiSCs
62291	Mus musculus	H3K27ac	hm	H3K27ac		EpiSCs
62292	Mus musculus	H3K27ac	hm	H3K27ac		EpiSCs
62293	Mus musculus	H3K27ac	hm	H3K27ac		EpiSCs
62294	Mus musculus	H3K27ac	hm	H3K27ac		EpiSCs
62295	Mus musculus	H3K27ac	hm	H3K27ac		EpiSCs
62300	Mus musculus	H3K27ac	hm	H3K27ac	Natural Killer Cell	Thymus
62301	Mus musculus	H3K27ac	hm	H3K27ac	Dendritic Cell	Bone Marrow
62302	Mus musculus	H3K27ac	hm	H3K27ac	Dendritic Cell	Bone Marrow
62303	Mus musculus	H3K27ac	hm	H3K27ac	Dendritic Cell	Bone Marrow
62304	Mus musculus	H3K27ac	hm	H3K27ac	Dendritic Cell	Bone Marrow
62305	Mus musculus	H3K27ac	hm	H3K27ac	Dendritic Cell	Bone Marrow
62306	Mus musculus	H3K27ac	hm	H3K27ac	Dendritic Cell	Bone Marrow
62307	Mus musculus	H3K27ac	hm	H3K27ac	Dendritic Cell	Bone Marrow
62308	Mus musculus	H3K27ac	hm	H3K27ac	Dendritic Cell	Bone Marrow
62309	Mus musculus	H3K27ac	hm	H3K27ac	Dendritic Cell	Bone Marrow
62310	Mus musculus	H3K27ac	hm	H3K27ac	Dendritic Cell	Bone Marrow
62311	Mus musculus	H3K27ac	hm	H3K27ac	Dendritic Cell	Bone Marrow
62312	Mus musculus	H3K27ac	hm	H3K27ac	Dendritic Cell	Bone Marrow
62313	Mus musculus	H3K27ac	hm	H3K27ac	Dendritic Cell	Bone Marrow
62314	Mus musculus	H3K27ac	hm	H3K27ac	Dendritic Cell	Bone Marrow
62315	Mus musculus	H3K27ac	hm	H3K27ac	Dendritic Cell	Bone Marrow
62316	Mus musculus	H3K27ac	hm	H3K27ac	Dendritic Cell	Bone Marrow
62317	Mus musculus	H3K27ac	hm	H3K27ac	Dendritic Cell	Bone Marrow
62318	Mus musculus	H3K27ac	hm	H3K27ac	Dendritic Cell	Bone Marrow
62319	Mus musculus	H3K27ac	hm	H3K27ac	Embryonic Stem Cell
62320	Mus musculus	H3K27ac	hm	H3K27ac	Embryonic Stem Cell
62321	Mus musculus	H3K27ac	hm	H3K27ac	Embryonic Stem Cell
62322	Mus musculus	H3K27ac	hm	H3K27ac	Embryonic Stem Cell
62323	Mus musculus	H3K27ac	hm	H3K27ac	Dendritic Cell	Bone Marrow
62324	Mus musculus	H3K27ac	hm	H3K27ac	Dendritic Cell	Bone Marrow
62325	Mus musculus	H3K27ac	hm	H3K27ac	Dendritic Cell	Bone Marrow
62326	Mus musculus	H3K27ac	hm	H3K27ac	Dendritic Cell	Bone Marrow
62327	Mus musculus	H3K27ac	hm	H3K27ac	Dendritic Cell	Bone Marrow
62328	Mus musculus	H3K27ac	hm	H3K27ac	Dendritic Cell	Bone Marrow
62329	Mus musculus	H3K27ac	hm	H3K27ac	Neutrophils
62780	Mus musculus	H3K27ac	hm			Heart
62781	Mus musculus	H3K27ac	hm			Heart
62826	Mus musculus	H3K27ac	hm			Liver
62827	Mus musculus	H3K27ac	hm			Liver
62866	Mus musculus	H3K27ac	hm			embryonic facial prominence
62867	Mus musculus	H3K27ac	hm			embryonic facial prominence
63102	Mus musculus	H3K27ac	hm			Midbrain
63103	Mus musculus	H3K27ac	hm			Midbrain
63967	Mus musculus	H3K27ac	hm			Heart
63968	Mus musculus	H3K27ac	hm			Heart
63990	Mus musculus	H3K27ac	hm			Hindbrain	ENCSR594JGI_1
63991	Mus musculus	H3K27ac	hm			Hindbrain	ENCSR594JGI_2
64371	Mus musculus	H3K27ac	hm			Limb	ENCSR737QWV_1
64372	Mus musculus	H3K27ac	hm			Limb	ENCSR737QWV_2
64513	Mus musculus	H3K27ac	hm			Hindbrain	ENCSR784TLR_1
64514	Mus musculus	H3K27ac	hm			Hindbrain	ENCSR784TLR_2
64568	Mus musculus	H3K27ac	hm			embryonic facial prominence	ENCSR813SCQ_1
64569	Mus musculus	H3K27ac	hm			embryonic facial prominence	ENCSR813SCQ_2
64596	Mus musculus	H3K27ac	hm			Forebrain	ENCSR825ZJV_1
64597	Mus musculus	H3K27ac	hm			Forebrain	ENCSR825ZJV_2
64699	Mus musculus	H3K27ac	hm			Limb	ENCSR863VHE_1
64700	Mus musculus	H3K27ac	hm			Limb	ENCSR863VHE_2
64768	Mus musculus	H3K27ac	hm			Neural Tube	ENCSR891SAW_1
64769	Mus musculus	H3K27ac	hm			Neural Tube	ENCSR891SAW_2
64973	Mus musculus	H3K27ac	hm			Forebrain	ENCSR966AIB_1
64974	Mus musculus	H3K27ac	hm			Forebrain	ENCSR966AIB_2
65046	Mus musculus	H3K27ac	hm			Midbrain	ENCSR989LUY_1
65047	Mus musculus	H3K27ac	hm			Midbrain	ENCSR989LUY_2
