# Supplementary material for: Lisa: inferring transcriptional regulators through integrative modeling of public chromatin accessibility and ChIP-seq data
Source: Genome Biol. 2020 Feb 7;21:32. doi: 10.1186/s13059-020-1934-6 (PMC7007693; doi:10.1186/s13059-020-1934-6)
Supplement: Supplementary file 4 — Additional file 4: Table S3. Analysis of Lisa predictions of GR and ER regulated genes using data which does not match the specific cell type. The cell line and cell type of the highest ranked Lisa predicted target TR sample are shown in parentheses in each case. [file 13059_2020_1934_MOESM4_ESM.xlsx]

## Sheet: Sheet1
Table S3: Analysis of Lisa predictions of GR and ER regulated genes using data which does not match the specific cell type. The cell line and cell type of the highest ranked Lisa predicted target TR sample are shown in parentheses in each case.
Gene set	H3K27ac and DNase data	All TR ChIP-seq included	Cell line target TR data excluded	Cell type target TR data excluded
up-regulated genes after ER activation in MCF7	All data	1 (MCF7, breast)	6 (H3396, breast)	18 (VCaP, prostate)
	Breast excluded	1 (MCF7, breast)	6 (H3396, breast)	18 (VCaP, prostate)
up-regulated genes after GR activation in MCF7	All data	2 (A549, lung)	2 (A549, lung)	2 (A549, lung)
	Breast excluded	2 (A549, lung)	2 (A549, lung)	2 (A549, lung)
up-regulated genes after GR activation in A549	All data	1 (A549, lung)	1 (MDA-MB-231, breast)	1 (MDA-MB-231, breast)
	Lung excluded	1 (A549, lung)	1 (MDA-MB-231, breast)	1 (MDA-MB-231, breast)
