# Supplementary material for: Lisa: inferring transcriptional regulators through integrative modeling of public chromatin accessibility and ChIP-seq data
Source: Genome Biol. 2020 Feb 7;21:32. doi: 10.1186/s13059-020-1934-6 (PMC7007693; doi:10.1186/s13059-020-1934-6)
Supplement: Supplementary file 5 — Additional file 5: Table S4. TF perturbation DNA microarray meta table for benchmarking the peak-RP and Lisa methods. [file 13059_2020_1934_MOESM5_ESM.xlsx]

## Sheet: human
Table S4.TF perturbation DNA microarray meta table for benchmarking the peak-RP and Lisa methods
GEO_id	Expression Atlas Accession	Title	cell_type	hs_gene_symbol	organism	pert_type	info
GSE7868	NA	Gene expression profiles of AR activation in LNCaP	LNCaP	AR	human	OE	AR activation in LNCaP'
NA	E-MEXP-1857	RNAi knock down of ASCL1 in human NCI-H1618 small cell lung cancer cells	H1618	ASCL1	human	KD	'ASCL1-1 siRNA knockdown' vs 'control'
NA	E-MEXP-1857	RNAi knock down of ASCL1 in human NCI-H1618 small cell lung cancer cells	H1618	ASCL1	human	KD	'ASCL1-2 siRNA knockdown' vs 'control'
GSE45838	E-GEOD-45838	Knock-down of BCL6 expression in human Diffuse Large B-Cell Lymphoma cell lines	OCI-Ly7 DLBCL	BCL6	human	KD	'BCL6 knockdown' vs 'control' in 'OCI-Ly7'
GSE45838	E-GEOD-45838	Knock-down of BCL6 expression in human Diffuse Large B-Cell Lymphoma cell lines	Pfeiffer DLBCL	BCL6	human	KD	'BCL6 knockdown' vs 'control' in 'Pfeiffer'
GSE51258	E-GEOD-51258	ERG induced mesenchymal like gene signature	K562	ERG	human	OE	'doxyxylcline-mediated overexpression of ERG' vs 'control'
GSE11352	E-GEOD-11352	Transcription profiling by array time series of human MCF7 breast cancer cells treated with estradiol	MCF7	ESR1	human	OE	'10 nanomolar; estradiol' vs 'vehicle' at '12 hour'
GSE11352	E-GEOD-11352	Transcription profiling by array time series of human MCF7 breast cancer cells treated with estradiol	MCF7	ESR1	human	OE	'10 nanomolar; estradiol' vs 'vehicle' at '24 hour'
GSE11352	E-GEOD-11352	Transcription profiling by array time series of human MCF7 breast cancer cells treated with estradiol	MCF7	ESR1	human	OE	'10 nanomolar; estradiol' vs 'vehicle' at '48 hour'
GSE11791	E-GEOD-11791	Transcription profiling by array of human MCF-7 breast cancer cells	MCF7	ESR1	human	OE	'17beta-estradiol; 100 nanomolar; wild type' vs 'ethanol; wild type'
GSE11324	NA	Gene expression profiles of ESR1 activation in MCF7	MCF7	ESR1	human	OE	ESR1 activation in MCF7'
GSE42619	E-GEOD-42619	Gene expression profiles of MCF7 with with the following NR ligands: estradiol/E2 (ER? agonist), AM580 (RARA agonist), CD437 (RARG agonist), ATRA (RARA/RARG agonist), GW0742 (PPARD agonist), R5020 (PGR agonist), and dexamethasone (GR/NR3C1 agonist)	MCF7	ESR1	human	OE	'E2; 10 nanomolar' vs 'control; E2 '
GSE26834	E-GEOD-26834	Expression data from MCF-7 cells stimulated by Estrogen or IGF-I	MCF7	ESR1	human	OE	'estradiol' at '24 hour' vs 'control' at '24 hour'
GSE27473	E-GEOD-27473	Expression data from MCF7 cell line after silencing of Estrogen receptor	MCF7	ESR1	human	KD	'estrogen receptor alpha knockdown' vs 'control'
GSE37820	E-GEOD-37820	Gene expression profile in MCF7 breast cancer cells after siRNA knock down of estrogen receptor alpha (ESR1)	MCF7	ESR1	human	KD	'estrogen receptor alpha siRNA knockdown' vs 'control'
GSE71671	E-GEOD-71671	Gene expression profile of THP-1 cells treated with a EZH2 inhibitor	peripheral blood	EZH2	human	KD	'EZH2 inhibitor; 10 micromolar' vs 'none'
NA	E-MEXP-3682	Transcription profiling by array of siRNA silencing of GABPA in MCF10A cells	MCF10A	GABPA	human	KD	'GABPA siRNA' vs 'control siRNA'
GSE51704	E-GEOD-51704	Gene expression profiling of KLF5, GATA4 and GATA6 knock down in YCC3/AGS/KATOIII cell lines	AGS(gastric cancer)	GATA4	human	KD	'GATA4 siRNA' vs 'control' in 'AGS'
GSE51704	E-GEOD-51704	Gene expression profiling of KLF5, GATA4 and GATA6 knock down in YCC3/AGS/KATOIII cell lines	KATOIII(gastric cancer)	GATA4	human	KD	'GATA4 siRNA' vs 'control' in 'KATOIII'
GSE51704	E-GEOD-51704	Gene expression profiling of KLF5, GATA4 and GATA6 knock down in YCC3/AGS/KATOIII cell lines	YCC3(gastric cancer)	GATA4	human	KD	'GATA4 siRNA' vs 'control' in 'YCC3'
GSE51704	E-GEOD-51704	Gene expression profiling of KLF5, GATA4 and GATA6 knock down in YCC3/AGS/KATOIII cell lines	AGS(gastric cancer)	GATA6	human	KD	'GATA6 siRNA' vs 'control' in 'AGS'
GSE51704	E-GEOD-51704	Gene expression profiling of KLF5, GATA4 and GATA6 knock down in YCC3/AGS/KATOIII cell lines	KATOIII(gastric cancer)	GATA6	human	KD	'GATA6 siRNA' vs 'control' in 'KATOIII'
GSE51704	E-GEOD-51704	Gene expression profiling of KLF5, GATA4 and GATA6 knock down in YCC3/AGS/KATOIII cell lines	YCC3(gastric cancer)	GATA6	human	KD	'GATA6 siRNA' vs 'control' in 'YCC3'
GSE39121	E-GEOD-39121	Lung adenocarcinoma metastasis is suppressed by the alveolar lineage transcription factors GATA6 and HOPX	PC9	GATA6	human	KD	'lentivirus harboring shRNA of both GATA6 and HOPX' vs 'control'
GSE43730	E-GEOD-43730	A Myc transcriptional program that is independent of EMT drives a poor prognosis tumor-propagating phenotype in HER2+ breast cancer	MCF10A	HER2 MYC	human	OE	'Her2 and Myc over-expression' vs 'none'
GSE51704	E-GEOD-51704	Gene expression profiling of KLF5, GATA4 and GATA6 knock down in YCC3/AGS/KATOIII cell lines	AGS(gastric cancer)	KLF5	human	KD	'KLF5 siRNA' vs 'control' in 'AGS'
GSE51704	E-GEOD-51704	Gene expression profiling of KLF5, GATA4 and GATA6 knock down in YCC3/AGS/KATOIII cell lines	KATOIII(gastric cancer)	KLF5	human	KD	'KLF5 siRNA' vs 'control' in 'KATOIII'
GSE51704	E-GEOD-51704	Gene expression profiling of KLF5, GATA4 and GATA6 knock down in YCC3/AGS/KATOIII cell lines	YCC3(gastric cancer)	KLF5	human	KD	'KLF5 siRNA' vs 'control' in 'YCC3'
GSE5823	E-GEOD-5823	Transcription profiling by array of human breast and cervical cancer cell lines after RNAi-mediated knock-down of c-MYC	Hela	MYC	human	KD	'c-MYC knockdown' vs 'none' in 'HeLa'
GSE5823	E-GEOD-5823	Transcription profiling by array of human breast and cervical cancer cell lines after RNAi-mediated knock-down of c-MYC	MCF7	MYC	human	KD	'c-MYC knockdown' vs 'none' in 'MCF-7'
GSE22139	E-GEOD-22139	Bone morphogenetic protein-7 is a MYC target with pro-survival functions in childhood medulloblastoma	medulloblastoma	MYC	human	OE	'DAOY M14; MYC overexpression' vs 'DAOY; vector control'
GSE22139	E-GEOD-22139	Bone morphogenetic protein-7 is a MYC target with pro-survival functions in childhood medulloblastoma	medulloblastoma	MYC	human	OE	'DAOY M14; MYC overexpression' vs 'DAOY; wild type'
GSE22139	E-GEOD-22139	Bone morphogenetic protein-7 is a MYC target with pro-survival functions in childhood medulloblastoma	medulloblastoma	MYC	human	KD	'DAOY M2.1; MYC knockdown' vs 'DAOY; siRNA scambled'
GSE22139	E-GEOD-22139	Bone morphogenetic protein-7 is a MYC target with pro-survival functions in childhood medulloblastoma	medulloblastoma	MYC	human	OE	'DAOY M2.1; MYC overexpression' vs 'DAOY; vector control'
GSE22139	E-GEOD-22139	Bone morphogenetic protein-7 is a MYC target with pro-survival functions in childhood medulloblastoma	medulloblastoma	MYC	human	OE	'DAOY M2.1; MYC overexpression' vs 'DAOY; wild type'
GSE11791	E-GEOD-11791	Transcription profiling by array of human MCF-7 breast cancer cells	MCF7	MYC	human	OE	'zinc; 75 millimolar; p-delta-MT-Myc' vs 'zinc; 75 millimolar; empty vector'
GSE38332	E-GEOD-38332	Gene expression profile of A549 cells transfected with siRNA targeting Nrf2	A549	NFE2L2	human	KD	'Nrf2 siRNA knockdown' vs 'scrambled siRNA'
GSE38332	E-GEOD-38332	Gene expression profile of A549 cells transfected with siRNA targeting Nrf2	A549	NFE2L2	human	KD	'Nrf2 siRNA knockdown' vs 'vehicle'
GSE6495	E-GEOD-6495	Transcription profiling of human MOLT4 cell lines before and after inhibition of gamma secretase to investigate NOTCH signaling in T-cell acute lymphoblastic leukemia cell lines	MOLT4	NOTCH1	human	OE	'5 micromolar gamma-secretase inhibitor DAPT' vs 'none'
GSE29544	NA	NA	CUTLL1	NOTCH1	human	OE	NOTCH1 over-expression in CUTLL1'
GSE17307	NA	Transcription profiling of NR3C1 activation in A549	A549	NR3C1	human	OE	NR3C1 activation in A549'
GSE42619	E-GEOD-42619	Gene expression profiles of MCF7 with with the following NR ligands: estradiol/E2 (ER? agonist), AM580 (RARA agonist), CD437 (RARG agonist), ATRA (RARA/RARG agonist), GW0742 (PPARD agonist), R5020 (PGR agonist), and dexamethasone (GR/NR3C1 agonist)	MCF7	NR3C1	human	OE	'DEX; 100 nanomolar' vs 'control; DEX '
GSE21200	NA	Gene expression profiles of POU5F1 knock-down in embryonic stem cells	embryonic stem cells	POU5F1	human	KD	POU5F1 knock-down in embryonic stem cells on day 2'
GSE21200	NA	Gene expression profiles of POU5F1 knock-down in embryonic stem cells	embryonic stem cells	POU5F1	human	KD	POU5F1 knock-down in embryonic stem cells on day 3'
GSE5679	E-GEOD-5679	Transcription profiling by array of human dendritic cells treated with rosiglitazone and/or AGN193109	Dendritic cells (DCs)	PPARG	human	OE	'rosiglitazone' vs 'none'
GSE5679	E-GEOD-5679	Transcription profiling by array of human dendritic cells treated with rosiglitazone and/or AGN193109	Dendritic cells (DCs)	RARA	human	OE	'AM580' vs 'none'
GSE42619	E-GEOD-42619	Gene expression profiles of MCF7 with with the following NR ligands: estradiol/E2 (ER? agonist), AM580 (RARA agonist), CD437 (RARG agonist), ATRA (RARA/RARG agonist), GW0742 (PPARD agonist), R5020 (PGR agonist), and dexamethasone (GR/NR3C1 agonist)	MCF7	RARA	human	OE	'AM580; 100 nanomolar' vs 'control; '
GSE42619	E-GEOD-42619	Gene expression profiles of MCF7 with with the following NR ligands: estradiol/E2 (ER? agonist), AM580 (RARA agonist), CD437 (RARG agonist), ATRA (RARA/RARG agonist), GW0742 (PPARD agonist), R5020 (PGR agonist), and dexamethasone (GR/NR3C1 agonist)	MCF7	RARA RARG	human	OE	'ATRA; 100 nanomolar' vs 'control; '
GSE42619	E-GEOD-42619	Gene expression profiles of MCF7 with with the following NR ligands: estradiol/E2 (ER? agonist), AM580 (RARA agonist), CD437 (RARG agonist), ATRA (RARA/RARG agonist), GW0742 (PPARD agonist), R5020 (PGR agonist), and dexamethasone (GR/NR3C1 agonist)	MCF7	RARG	human	OE	'CD437; 100 nanomolar' vs 'control; '
NA	E-MTAB-2580	Effect of hypoxia on the Represser Element-1 Silencing Transcription factor (REST) in Human	HEK293	REST	human	KD	'REST RNA inference' vs 'control' in 'hypoxic condition'
NA	E-MTAB-2580	Effect of hypoxia on the Represser Element-1 Silencing Transcription factor (REST) in Human	HEK293	REST	human	KD	'REST RNA inference' vs 'control' in 'normoxic condition'
NA	E-MEXP-1509	RNAi knock down of mSin3a-b and SBTB4 in human colon carcinoma cell line HCT116	HCT116	SIN3A SIN3B	human	KD	'shRNA mSin3a-b' vs 'scrambled control'
GSE67920	E-GEOD-67920	Gene expression changes in MV4-11 cells upon SMARCA4 knock-down and PFI-3 treatment	MV4-11	SMARCA4	human	KD	'SMARCA4 knockdown' vs 'control'
GSE42937	E-GEOD-42937	Transcription profiling by array of human gastric cancer cell line AZ-521 with or without doxycycline-induced expresson of dominant-negative Sox2 to study tumorigenic potential of Sox2 in gastric cancer cells	AZ-521 gastric cancer (GC) cell line - 18 Hours	SOX2	human	KD	'doxycycline-mediated expression of dominant-negative Sox2' vs 'control' at '18 hour'
GSE42937	E-GEOD-42937	Transcription profiling by array of human gastric cancer cell line AZ-521 with or without doxycycline-induced expresson of dominant-negative Sox2 to study tumorigenic potential of Sox2 in gastric cancer cells	AZ-521 gastric cancer (GC) cell line - 24 Hours	SOX2	human	KD	'doxycycline-mediated expression of dominant-negative Sox2' vs 'control' at '24 hour'
GSE59234	E-GEOD-59234	Gene expression data from SOX2 knock-out 2102Ep and NTera-2 human embryonal carcinoma cell lines	2102Ep human embryonal carcinoma cell line	SOX2	human	KO	'SOX2 siRNA' vs 'negative control' in '2102Ep'
GSE59234	E-GEOD-59234	Gene expression data from SOX2 knock-out 2102Ep and NTera-2 human embryonal carcinoma cell lines	NTera-2 human embryonal carcinoma cell line	SOX2	human	KO	'SOX2 siRNA' vs 'negative control' in 'NTera-2'
GSE56026	E-GEOD-56026	Gene expression in human endometrial cancer tissues and serous papillary endometrial cancer cell line, SPAC-1L, treated by STAT1-siRNA and/or IFN-gamma	SPAC-1L	STAT1	human	KD	'STAT1 siRNA; interferon gamma; 250 micromolar' vs 'control; interferon gamma; 250 micromolar'
GSE56026	E-GEOD-56026	Gene expression in human endometrial cancer tissues and serous papillary endometrial cancer cell line, SPAC-1L, treated by STAT1-siRNA and/or IFN-gamma	SPAC-1L	STAT1	human	KD	'STAT1 siRNA; none; ' vs 'control; none; '
GSE35696	E-GEOD-35696	SIN3A-regulated LIF-responsive genes in MCF7 cells	MCF7	STAT1 STAT2 STAT3 IRF9	human	OE	'renilla Luciferase siRNA silenced and LIF-stimulated' vs 'control'
GSE17482	E-GEOD-17482	Gene expression profile of human prostate cancer cells transfected with Stat3 siRNA or Stat5a/b siRNA	DU145	STAT3	human	KD	'Stat3 knockdown' vs 'control' in 'DU145'

## Sheet: mouse
Table S4.TF perturbation DNA microarray meta table for benchmarking the peak-RP and Lisa methods
GEO_id	Expression Atlas Accession	Title	cell_type	mm_gene_symbol	organism	pert_type	info
GSE52416	E-GEOD-52416	Effect of genetic Zfx deletion on Myc induced gene expression in bone marrrow myeloid progenitors	Bone marrow progenitors (c-Kit +)	Zfx	mouse	KO	'Zfx fl/y CreER; infected with control retrovirus with GFP selectable marker' vs 'wild type; infected with control retrovirus with GFP selectable marker'
GSE51932	E-GEOD-51932	Transcription profiling by array of mouse irf4 knockout mature splenic B cells against wild type controls from littermates	spleen B cells	Irf4	mouse	KO	'irf4-/-' vs 'wild type genotype'
GSE47777	E-GEOD-47777	Whole genome expression data comparison between WT and Cebpg-/- MEFs	MEFs	Cebpg	mouse	KO	'Cebpg-/-' vs 'wild type'
GSE36888	E-GEOD-36888	Gene expression profile of splenic T cells from STAT5 double knocked in mice treated with IL-2	T cells	Stat5a Stat5b	mouse	knockin	'STAT5 double knocked in' vs 'wild type' in 'interleukin-2' at '17 hour'
GSE36888	E-GEOD-36888	Gene expression profile of splenic T cells from STAT5 double knocked in mice treated with IL-2	T cells	Stat5a Stat5b	mouse	knockin	'STAT5 double knocked in' vs 'wild type' in 'interleukin-2' at '2 hour'
GSE36888	E-GEOD-36888	Gene expression profile of splenic T cells from STAT5 double knocked in mice treated with IL-2	T cells	Stat5a Stat5b	mouse	knockin	'STAT5 double knocked in' vs 'wild type' in 'interleukin-2' at '6 hour'
GSE35160	E-GEOD-35160	Gene expression profile of transgenic mice expressing a constitutively active Nrf2 mutant (caNrf2) in keratinocytes	Skin	Nfe2l2	mouse	transgene	'caNrf2 expression' vs 'wild type'
GSE16533	E-GEOD-16533	Expression data from lenses triply deficient for E2F1, E2F2, and E2F3 transcription factors	neonate	E2f1 E2f2 E2f3	mouse	KO	'E2f1, E2f2, E2f3 triple knockout' vs 'control' at 'neonate'
GSE11759	E-GEOD-11759	Transcription profiling of mouse conditional intestinal epithelial Hnf4Ialpha knockout to investigate the role of HNF4alpha in the adult colon	colon	Hnf4a	mouse	KO	'Hnf4a conditional knockout' vs 'wild type genotype'
GSE6623	E-GEOD-6623	Transcription profiling of bone marrow hematopoietic stem cells and myeloid progenitors from mice with conditional deletion of Forkhead O (FoxO) family of transcription factors	hematopoietic stem cell	Foxo1 Foxo3 Foxo4	mouse	KO	'hematopoietic stem cell; FoxO1/3/4 triple knockout' vs 'hematopoietic stem cell; wild type genotype'
GSE6487	E-GEOD-6487	Transcription profiling of mouse embryoic fibroblasts expressing wild type MyoD or its non-acetylatable version MyoD RRR to investigate how MyoD acetylation may contribute to differential gene activation	Embryonic fibroblasts	Myod1	mouse	Mutation	'mutant MyoD expression' at '6 hour' vs 'wild type MyoD expression' at '6 hour'
GSE6487	E-GEOD-6487	Transcription profiling of mouse embryoic fibroblasts expressing wild type MyoD or its non-acetylatable version MyoD RRR to investigate how MyoD acetylation may contribute to differential gene activation	Embryonic fibroblasts	Myod1	mouse	Mutation	'mutant MyoD expression' at '12 hour' vs 'control' at '12 hour'
GSE6487	E-GEOD-6487	Transcription profiling of mouse embryoic fibroblasts expressing wild type MyoD or its non-acetylatable version MyoD RRR to investigate how MyoD acetylation may contribute to differential gene activation	Embryonic fibroblasts	Myod1	mouse	Mutation	'mutant MyoD expression' at '24 hour' vs 'control' at '24 hour'
GSE6487	E-GEOD-6487	Transcription profiling of mouse embryoic fibroblasts expressing wild type MyoD or its non-acetylatable version MyoD RRR to investigate how MyoD acetylation may contribute to differential gene activation	Embryonic fibroblasts	Myod1	mouse	Mutation	'mutant MyoD expression' at '6 hour' vs 'control' at '6 hour'
GSE6487	E-GEOD-6487	Transcription profiling of mouse embryoic fibroblasts expressing wild type MyoD or its non-acetylatable version MyoD RRR to investigate how MyoD acetylation may contribute to differential gene activation	Embryonic fibroblasts	Myod1	mouse	Mutation	'mutant MyoD expression' at '12 hour' vs 'wild type MyoD expression' at '0 hour'
GSE6487	E-GEOD-6487	Transcription profiling of mouse embryoic fibroblasts expressing wild type MyoD or its non-acetylatable version MyoD RRR to investigate how MyoD acetylation may contribute to differential gene activation	Embryonic fibroblasts	Myod1	mouse	Mutation	'mutant MyoD expression' at '24 hour' vs 'wild type MyoD expression' at '0 hour'
GSE6487	E-GEOD-6487	Transcription profiling of mouse embryoic fibroblasts expressing wild type MyoD or its non-acetylatable version MyoD RRR to investigate how MyoD acetylation may contribute to differential gene activation	Embryonic fibroblasts	Myod1	mouse	Mutation	'mutant MyoD expression' at '6 hour' vs 'wild type MyoD expression' at '0 hour'
GSE6487	E-GEOD-6487	Transcription profiling of mouse embryoic fibroblasts expressing wild type MyoD or its non-acetylatable version MyoD RRR to investigate how MyoD acetylation may contribute to differential gene activation	Embryonic fibroblasts	Myod1	mouse	Mutation	'mutant MyoD expression' at '12 hour' vs 'wild type MyoD expression' at '12 hour'
GSE6487	E-GEOD-6487	Transcription profiling of mouse embryoic fibroblasts expressing wild type MyoD or its non-acetylatable version MyoD RRR to investigate how MyoD acetylation may contribute to differential gene activation	Embryonic fibroblasts	Myod1	mouse	Mutation	'mutant MyoD expression' at '24 hour' vs 'wild type MyoD expression' at '24 hour'
GSE5500	E-GEOD-5500	Transcription profiling of hearts from mice heterozygous for Gata4 mutation (G4D) to investigate the significance of Gata4 in regulating postnatal heart function and in regulating the hypertrophic response of the heart to pathological stress	Heart ventricles	Gata4	mouse	Deletion	'Gata4+/-' vs 'wild type genotype' in 'TAC-mediated heart pressure overload'
GSE2192	E-GEOD-2192	Transcription profiling by array of mouse NIH3T3 cells over-expressing PPARg pr EBF1 over time	Embryonic fibroblast	Pparg	mouse	OE	'PPARgamma2 overexpression' vs 'empty vector' at '4 day'
GSE2192	E-GEOD-2192	Transcription profiling by array of mouse NIH3T3 cells over-expressing PPARg pr EBF1 over time	Embryonic fibroblasts	Ebf1	mouse	OE	'early B-cell factor 1 overexpression' vs 'empty vector' at '4 day'
GSE2192	E-GEOD-2192	Transcription profiling by array of mouse NIH3T3 cells over-expressing PPARg pr EBF1 over time	Embryonic fibroblasts	Ebf1	mouse	OE	'early B-cell factor 1 overexpression' vs 'empty vector' at '0 day'
GSE2192	E-GEOD-2192	Transcription profiling by array of mouse NIH3T3 cells over-expressing PPARg pr EBF1 over time	Embryonic fibroblasts	Ebf1	mouse	OE	'early B-cell factor 1 overexpression' vs 'empty vector' at '2 day'
GSE2192	E-GEOD-2192	Transcription profiling by array of mouse NIH3T3 cells over-expressing PPARg pr EBF1 over time	Embryonic fibroblast	Pparg	mouse	OE	'PPARgamma2 overexpression' vs 'empty vector' at '0 day'
GSE2192	E-GEOD-2192	Transcription profiling by array of mouse NIH3T3 cells over-expressing PPARg pr EBF1 over time	Embryonic fibroblast	Pparg	mouse	OE	'PPARgamma2 overexpression' vs 'empty vector' at '2 day'
GSE2192	E-GEOD-2192	Transcription profiling by array of mouse NIH3T3 cells over-expressing PPARg pr EBF1 over time	Embryonic fibroblast	Pparg	mouse	OE	'PPARgamma2 overexpression' vs 'empty vector' at '10 day'
NA	E-MTAB-4561	Transcription profiling by array of FOXP3 overexpression in resting and activated mouse CD4+ T cells	T cells	Foxp3	mouse	OE	'FOXP3 overexpression' vs 'empty vector' in 'anti-CD3/anti-CD28'
NA	E-MTAB-4561	Transcription profiling by array of FOXP3 overexpression in resting and activated mouse CD4+ T cells	T cells	Foxp3	mouse	OE	'FOXP3 overexpression' vs 'empty vector' in 'none'
GSE79164	E-GEOD-79164	Transcription profiling by array of epididymal white adipose tissue of Rev-erb alpha knockout mouse	Epididymal white adipose tissue	Nr1d1	mouse	KO	'Rev-erb alpha knockout' vs 'wild type'
GSE77576	E-GEOD-77576	Transcription profiling by array of tbx5, nkx2-5 or both transcription factor knockouts during early heart formation in mouse	heart	Nkx2-5	mouse	KO	'Nkx2-5 knockout' vs 'wild type'
GSE68429	E-GEOD-68429	Brown Adipose YY1 Deficiency Activates Expression of Secreted Proteins Linked to Energy Expenditure and Prevents Diet-Induced Obesity [BAT]	brown adipose tissue	Yy1	mouse	KO	'Yin Yang 1 adipose tissue specific deletion' vs 'wild type phenotype'
GSE71695	E-GEOD-71695	Characterization of RA839, a non-covalent small-molecule binder to Keap1 and selective activator of Nrf2 signalling	Bone Marrow Derived Murine Macrophages	Nfe2l2	mouse	OE	'RA839; wild type genotype' vs 'vehicle control; wild type genotype'
GSE59460	E-GEOD-59460	Transcription profiling by array of liver tissues from wild type and Rev-erb{alpha} knockout (Nr1d1-/-) mice to study direct targets of Nr1d1 in rhythmic (circadian) transcription	liver	Nr1d1	mouse	KO	'Nr1d1-/-' vs 'wild type genotype'
GSE50121	E-GEOD-50121	Runx3 function in IL-2-activated splenic CD8+ T cells	CD8+ T cells	Runx3	mouse	KO	'Runx3 knockout' vs 'wild type genotype'
GSE30495	E-GEOD-30495	Gene expression profile of PPARalpha knockout and wild type mice after a single oral dose of different synthetic triglycerides	heart	Pparg	mouse	KO	'trilinolenin; PPARalpha knockout' vs 'trilinolenin; wild type'
GSE30495	E-GEOD-30495	Gene expression profile of PPARalpha knockout and wild type mice after a single oral dose of different synthetic triglycerides	heart	Pparg	mouse	KO	'triolein; PPARalpha knockout' vs 'triolein; wild type'
GSE30495	E-GEOD-30495	Gene expression profile of PPARalpha knockout and wild type mice after a single oral dose of different synthetic triglycerides	heart	Pparg	mouse	KO	'none; PPARalpha knockout' vs 'none; wild type'
GSE30495	E-GEOD-30495	Gene expression profile of PPARalpha knockout and wild type mice after a single oral dose of different synthetic triglycerides	heart	Pparg	mouse	KO	'pirinixic acid; PPARalpha knockout' vs 'pirinixic acid; wild type'
GSE30495	E-GEOD-30495	Gene expression profile of PPARalpha knockout and wild type mice after a single oral dose of different synthetic triglycerides	heart	Pparg	mouse	KO	'tridocosahexaenoin; PPARalpha knockout' vs 'tridocosahexaenoin; wild type'
GSE30495	E-GEOD-30495	Gene expression profile of PPARalpha knockout and wild type mice after a single oral dose of different synthetic triglycerides	heart	Pparg	mouse	KO	'trilinolein; PPARalpha knockout' vs 'trilinolein; wild type'
NA	E-MEXP-1729	Transcription profiling by array of pancreatic islets from pancreas-specific Hnf4alpha knockout, heterozygous Hnf1alpha, and double mutant mice	pancreatic islets	Hnf4a	mouse	KO	'pancreas-specific Hnf4alpha knockout' vs 'wild type genotype'
NA	E-MEXP-1729	Transcription profiling by array of pancreatic islets from pancreas-specific Hnf4alpha knockout, heterozygous Hnf1alpha, and double mutant mice	pancreatic islets	Hnf4a Hnf1a	mouse	KO	'Hnf4a-pKO;Hnf1aHET double mutant' vs 'wild type genotype'
NA	E-MEXP-1733	Transcription profiling by array of liver-specific Hnf4alpha knock-out mice	liver	Hnf4a	mouse	KO	'Albumin Cre+/-;Hnf4a fl/fl' vs 'wild type genotype'
NA	E-TABM-275	Transcription profiling of mouse male embryos treated with DMSO or 17beta-estradiol in wild type or ERalpha knock outs to assess the toxic effects of oestrogen exposure in fetal testis	fetal testis	Esr1	mouse	OE	'17beta-estradiol' vs 'DMSO' in 'wild type'
NA	E-MEXP-634	Transcription profiling by array of Gata3 knock-out mice	hair follicles	Gata3	mouse	KO	'Gata3 knock out' vs 'wild type'
NA	E-MTAB-3419	Control and Bmi1-overexpressing adult murine neural stem cells	neural stem cell	Bmi1	mouse	OE	'Bmi1-overexpressing lentiviral vector' vs 'empty vector control'
GSE74538	E-GEOD-74538	Transcription profiling of midbrain samples from Ezh2 knockout mouse embryos	midbrain	Ezh2	mouse	KO	'Ezh2 knockout' vs 'wild type genotype'
GSE69124	E-GEOD-69124	Changes in gene expression caused by loss of Med1 in the mouse prostate	lateral prostate	Med1	mouse	KO	'Med1 knockout' vs 'wild type' in 'lateral prostate'
GSE69124	E-GEOD-69124	Changes in gene expression caused by loss of Med1 in the mouse prostate	ventral prostate	Med1	mouse	KO	'Med1 knockout' vs 'wild type' in 'ventral prostate'
GSE58998	E-GEOD-58998	Transcription profiling by high throughput sequencing of mice with a partial or complete deletion of Ezh2 in regulatory T cells	regulatory T cell	Ezh2	mouse	KO	'Ezh2 knockout' vs 'control' in 'CD62Llo regulatory T cell'
GSE28451	E-GEOD-28451	Transccription profiling by array of embryonic stem cell line 2TS22C and its derivative trophoblast stem cell line 22CEROH2-TSC1 with or without tetracycline-induced conditional knockout of Sox2	trophoblast stem cell	Sox2	mouse	KO	'conditional knockout of Sox2' vs 'wild type genotype' in 'trophoblast stem cell'
NA	E-MTAB-1171	Transcription profiling by array of Mouse erythro-leukaemia cells during differentiation to investigate the influence of Runx1 transcription factor	MEL cell line	Runx1	mouse	KD	'Runx1 knockdown; induce erythroid differentiation' vs 'wild type; induce erythroid differentiation'
NA	E-MTAB-1171	Transcription profiling by array of Mouse erythro-leukaemia cells during differentiation to investigate the influence of Runx1 transcription factor	MEL cell line	Runx1	mouse	KD	'Runx1 knockdown; none' vs 'wild type; none'
GSE34961	E-GEOD-34961	Expression profiling of secondary wild type (WT) and Ezh2-null murine MLL-AF9 AML	bone marrow	Ezh2	mouse	KO	'Ezh2 knockout' vs 'control'
